# Supplementary material for: The impact of brominated flame retardants (BFRs) on pulmonary function in US adults: a cross-sectional study based on NHANES (2007–2012)
Source: Sci Rep. 2024 Mar 18;14:6486. doi: 10.1038/s41598-024-57302-9 (PMC10948772; doi:10.1038/s41598-024-57302-9)
Supplement: Supplementary file 1 — Supplementary Information. [file 41598_2024_57302_MOESM1_ESM.csv]

SEQN	Gender	Age	Race	PIR	BMI	Type	FENO	FVC	FEV1	fev1_predicted	fev1_z	FEV1/FVC	PEF	FEF257	ALT	AST	Creatinine	Alcohol	HBP	Diabetes	CHD	Cancer	Smoke	PBDE17	PBDE28	PBDE47	PBDE66	PBDE85	PBDE99	PBDE100	PBDE153	PBDE154	PBDE183	PBDE209	PBB153	SDMVPSU	SDMVSTRA	WTSMSMPA
41493	Female	77	Non-Hispanic White	1.57	19.96	0	6	2199	1424	2.025	-1.558	0.647567076	4458	938	18	33	115.8	No	No	No	No	Yes	Yes	1.8	9.4	165.2	1.8	4	31.4	29.7	70.9	2.5	1.8	17.7	48.9	2	60	1588144.585
41495	Male	61	Non-Hispanic White	5	25.53	0	13.5	4103	3220	3.688	-0.82	0.784791616	8025	2844	25	23	72.49	Yes	No	Borderline	No	No	Yes	1.8	7.5	91.4	1.8	1.8	14.9	15.1	28.9	1.8	1.8	17.7	25.2	2	66	1642906.237
41518	Male	50	Non-Hispanic White	5	29.12	0	9.5	5062	3986	3.763	0.42	0.787435796	10817	3624	46	34	110.5	Yes	No	No	No	No	No	1.8	10	177.1	1.8	4	44.2	30.2	34.8	3.2	1.8	17.7	172.2	2	60	2189763.836
41519	Male	70	Non-Hispanic Black	2.04	28.35	1	62	3362	2024	3.357	-2.39	0.602022606	5740	574	17	15	72.49	Yes	Yes	Yes	No	Yes	Yes	1.8	13.8	166.5	1.8	1.8	28.8	29.2	85.2	2.8	1.8	17.7	76.3	1	68	277311.4798
41526	Female	64	Non-Hispanic White	2.4	25.84	0	19.5	4239	3450	2.736	1.57	0.813871196	6869	3674	19	20	69.84	Yes	No	No	No	Yes	Yes	1.8	16	304.2	1.8	7.2	65.3	83.8	210.9	8	1.8	17.6	23.3	2	67	1912753.541
41527	Male	44	Non-Hispanic White	0.82	26.89	0	22	4422	3382	3.792	-0.761	0.764812302	7548	2627	36	30	99.01	Yes	Yes	No	No	No	No	1.8	22.4	386.8	4.7	6.5	84.7	62.3	101.5	6.8	1.8	17.6	49.7	1	60	538389.6546
41534	Female	37	Other Race	1.54	41.05	0	19.5	3031	2434	3.054	-1.413	0.803035302	6544	2424	32	36	62.76	NA	No	No	No	No	No	1.8	10	205.8	1.8	6.1	45.5	44.8	36.8	4.8	1.8	17.7	3.5	2	69	929771.3724
41541	Female	43	Non-Hispanic White	4.72	35.7	0	16	4177	2983	3.351	-0.746	0.714148911	8329	1926	19	19	58.34	Yes	Yes	No	No	No	No	1.8	5.8	110.5	1.8	2.6	24.5	19	34.6	1.8	1.8	27.2	13.2	2	63	2287755.49
41542	Female	60	Non-Hispanic Black	1.16	32.83	0	16	2691	2099	2.427	-0.801	0.780007432	5455	1925	18	19	54.81	No	Yes	Yes	No	No	No	1.8	9.2	171.7	1.8	4.2	29.7	45	92.6	4.8	2.5	17.7	69.2	1	59	314005.2446
41546	Female	45	Non-Hispanic White	4.95	30.81	0	35	4775	3711	2.891	1.96	0.777172775	9865	3039	25	26	72.49	No	No	No	No	No	No	1.8	5.5	76.7	1.8	1.8	11.8	14.3	34.8	1.8	1.8	17.6	25.9	1	69	2394321.115
41556	Male	38	Non-Hispanic White	1.24	35.45	0	8.5	4390	3590	4.064	-0.841	0.817767654	6693	4036	83	63	63.65	Yes	Yes	No	No	No	Yes	1.8	8.9	229.9	1.8	5.4	51.9	71	161.9	7.1	3.1	17.6	87.4	1	61	639477.7411
41562	Male	50	Non-Hispanic White	5	36.8	0	11	4095	3221	3.904	-1.183	0.786568987	7892	3045	36	30	71.6	Yes	No	No	No	No	No	3.4	22.2	468.9	1.8	16	97.7	97.9	177.3	10.3	2.8	28.7	131	2	66	2557250.087
41570	Male	55	Non-Hispanic White	0.76	20.62	1	3.5	4005	1821	3.57	-3.088	0.454681648	5344	619	11	16	47.74	No	No	No	No	Yes	Yes	1.8	5.8	100.7	1.8	2.5	18.6	16.9	69.1	1.8	1.8	17.7	66.7	2	59	687387.7221
41575	Male	76	Mexican American	3.43	27.77	0	8	4060	2035	2.554	-1.214	0.501231527	4384	450	12	15	120.22	Yes	No	No	No	No	Yes	1.8	29.6	327.7	1.8	6.1	59.3	69.3	92.9	6.2	3.7	17.7	21.5	2	71	208110.1768
41578	Female	67	Non-Hispanic White	5	19.69	0	12	3333	2506	2.114	1.097	0.751875188	6038	1989	35	29	99.01	Yes	Yes	No	No	Yes	No	1.8	9.4	165.2	1.8	4	31.4	29.7	70.9	2.5	1.8	17.7	48.9	1	60	1588144.585
41583	Female	66	Other Hispanic	NA	35.87	0	21	2489	1875	1.946	-0.197	0.753314584	5050	1551	27	28	61	No	No	No	No	No	No	1.8	8.8	109.9	1.8	3.5	24.7	24	26.5	1.8	1.8	17.6	19.6	2	69	143002.9776
41589	Male	76	Mexican American	1.4	29.83	1	24	2384	1464	2.433	-2.346	0.61409396	3081	665	21	27	99.01	Yes	No	No	No	No	Yes	1.8	15.3	297.7	1.8	7.3	63.3	60.9	186.2	5.5	1.8	17.7	53.2	1	66	258769.7335
41590	Male	25	Mexican American	2.33	24.39	0	12	5464	4742	4.724	0.026	0.867862372	10641	5045	37	28	81.33	Yes	No	No	No	No	No	1.8	15.9	383.5	1.8	7.6	71.2	89.9	100.8	8.1	3	17.7	4.5	1	66	985215.2335
41605	Female	36	Non-Hispanic White	0.6	29.69	0	12	4179	3436	3.144	0.677	0.822206269	6669	3533	25	24	79.56	No	No	No	No	No	No	1.8	17.5	502.1	1.8	16.3	101.9	88.9	122.9	8.6	1.8	17.7	43.5	2	59	960554.4997
41607	Female	46	Non-Hispanic White	5	26.7	0	8.5	3606	2872	2.793	0.185	0.796450361	7744	2957	15	20	53.92	Yes	No	No	No	No	Yes	1.8	7.9	80.1	1.8	1.8	10.7	12.7	16.7	1.8	1.8	17.7	12.6	2	64	2021266.412
41616	Female	67	Non-Hispanic Black	1.11	33.37	0	6.5	2305	1951	1.893	0.172	0.846420824	5245	2427	48	59	69.84	Yes	Yes	No	No	No	Yes	1.8	16.5	325.9	1.8	4.9	72.8	29.8	20.6	3.4	1.8	32.7	44	2	67	397774.0825
41618	Female	46	Non-Hispanic White	5	37.79	0	15.5	3579	2817	2.661	0.402	0.787091366	7359	2622	18	20	76.91	Yes	No	Yes	No	No	No	1.8	7.9	80.1	1.8	1.8	10.7	12.7	16.7	1.8	1.8	17.7	12.6	2	64	2021266.412
41622	Female	41	Non-Hispanic White	1.04	42.69	0	6.5	3625	2954	2.671	0.73	0.814896552	8863	3309	17	17	63.65	No	No	No	No	No	No	1.8	9.8	155.8	1.8	3.6	28.4	40.2	104.5	2.6	1.8	17.7	68.6	1	61	657560.5467
41623	Male	29	Non-Hispanic Black	2.91	36.17	0	9.5	5166	4228	3.875	0.707	0.818428184	12824	4152	19	21	90.17	Yes	No	No	No	No	No	1.8	8.3	168.1	1.8	5.1	31.7	52.7	100.4	3.7	1.8	26	6.8	1	68	854656.304
41624	Female	68	Other Hispanic	2.71	25.83	0	19	2894	2237	2.024	0.616	0.772978576	6572	2082	24	21	49.5	Yes	Yes	Yes	No	No	No	1.8	14.7	199.4	1.8	3.8	31.9	42.5	48.4	3.5	2.8	17.7	22.2	2	66	215783.1281
41628	Female	23	Non-Hispanic White	0.79	23.35	0	15.5	4768	4048	3.62	0.894	0.848993289	7789	4403	19	18	88.4	Yes	No	No	No	No	Yes	1.8	11.6	176.7	1.8	2.9	32.4	34.8	43.9	3.1	1.8	17.7	8.4	2	59	1459397.172
41637	Male	27	Mexican American	NA	29.37	0	8.5	4860	4063	3.731	0.685	0.83600823	10376	4393	54	29	72.49	Yes	No	No	No	No	No	1.8	4.7	74.6	1.8	1.8	12.4	14.8	24.1	1.8	1.8	17.7	3.1	1	64	630478.4885
41666	Female	43	Non-Hispanic White	2.9	32.41	0	10	4451	3533	3.207	0.694	0.793754213	7453	3347	18	17	72.49	Yes	Yes	No	No	No	Yes	1.8	6.9	66.1	1.8	1.8	12.8	21.4	75.4	1.8	1.8	17.6	11.7	1	59	1791843.872
41675	Female	71	Non-Hispanic White	1.15	24.53	1	3.5	2101	1162	1.99	-2.218	0.553069967	2999	327	13	18	61.88	Yes	No	Yes	No	Yes	Yes	1.8	13.8	159.3	1.8	1.8	19	35.7	45.4	2.8	2.6	25.9	126.6	2	59	619375.8395
41679	Male	21	Non-Hispanic White	1.97	21.33	0	16.5	5887	5056	4.511	0.971	0.858841515	8690	5385	33	29	72.49	Yes	No	No	No	No	Yes	1.8	4.4	67.3	1.8	1.8	13.4	11.7	28.3	1.8	1.8	17.7	7.3	1	61	2463848.732
41685	Male	25	Non-Hispanic White	0.94	18.44	0	38.5	4305	3912	3.938	-0.056	0.908710801	10596	4675	12	20	81.33	No	No	No	No	No	No	1.8	11.4	247.3	1.8	5.4	49.1	45.5	108.1	4.4	1.8	17.6	6.6	1	61	1132942.163
41687	Male	31	Mexican American	1.81	24.21	0	25.5	5896	4873	3.951	1.804	0.826492537	11372	4971	23	27	106.08	Yes	No	No	No	No	No	1.8	8.2	147.9	1.8	2.7	24.4	30.1	53.2	3	1.8	17.6	7.4	2	70	734080.9812
41691	Male	60	Non-Hispanic White	5	31.98	0	31.5	4568	3230	3.317	-0.173	0.70709282	10707	1858	36	34	93.7	Yes	Yes	No	No	No	No	1.8	26	240.6	1.8	4.1	31.5	57.6	167.9	3.9	1.8	17.7	35.7	2	63	1291213.207
41694	Female	60	Other Hispanic	NA	26.06	0	37	2874	2021	2.108	-0.251	0.703201113	5018	1182	32	29	63.65	Yes	Yes	No	No	No	Yes	1.8	6.2	81.3	1.8	2.8	24.3	16.3	20.9	2.5	2.5	17.7	14.7	2	61	257175.0709
41702	Female	55	Non-Hispanic Black	3.43	45.13	1	27	1837	1394	2.624	-2.77	0.758845944	4579	1080	25	21	72.49	No	No	No	No	No	No	1.8	10.7	155.7	1.8	3.4	29.6	33.6	33.7	3.3	1.8	17.7	39.4	1	59	627290.9013
41711	Female	73	Non-Hispanic White	3.65	29.08	0	18.5	3078	2332	2.232	0.245	0.757634828	5534	1949	18	24	107.85	Yes	Yes	No	No	No	No	1.8	22.8	278.3	1.8	4.7	41.8	58.2	80.8	4.8	1.8	17.7	27.3	1	71	1255730.946
41713	Male	42	Non-Hispanic White	1.28	17.89	0	3.5	5366	3683	3.73	-0.096	0.686358554	9008	2382	15	23	107.85	Yes	No	No	No	No	Yes	1.8	22.4	386.8	4.7	6.5	84.7	62.3	101.5	6.8	1.8	17.6	49.7	1	60	538389.6546
41715	Female	74	Non-Hispanic White	1.46	24.33	0	24	2882	1966	1.882	0.259	0.682165163	6221	952	28	30	81.33	Yes	Yes	No	No	No	No	1.8	3.3	37.7	1.8	1.8	6.5	8.2	41.9	1.8	1.8	17.7	25.3	1	62	806021.5353
41717	Female	72	Non-Hispanic White	2.34	23.87	0	7.5	2955	2535	1.917	1.868	0.85786802	5711	3259	20	24	63.65	No	Yes	Yes	No	No	Yes	3.7	23.2	396	1.8	5.9	62.7	52.4	76.2	4.8	1.8	17.7	41.7	1	67	874571.8263
41727	Female	22	Non-Hispanic White	4.95	31.44	0	13	4456	3891	3.016	2.224	0.873204668	8278	4752	18	20	63.65	Yes	No	No	No	No	No	1.8	10.8	140.2	1.8	1.8	20.5	26.6	70.4	2.5	1.8	17.6	7.8	1	69	2897548.413
41730	Male	35	Mexican American	1.16	28.49	0	36.5	4325	3777	3.305	1.085	0.873294798	10020	4801	22	17	72.49	Yes	No	No	No	No	Yes	1.8	15.7	296	1.8	8	54.5	106.2	190.5	8.1	3.7	17.5	9.2	1	70	484806.1402
41733	Male	38	Non-Hispanic White	5	34	0	39	4832	3985	3.719	0.537	0.824710265	9778	4433	53	33	81.33	Yes	Yes	No	No	No	No	1.8	7.6	116.9	1.8	1.8	16.4	16.7	33.9	1.8	1.8	17.7	19.9	1	61	2210487.716
41751	Female	73	Non-Hispanic White	2.56	40.45	0	15.5	2860	2486	2.254	0.585	0.869230769	5925	3372	29	29	72.49	No	Yes	Yes	No	No	No	1.8	11.2	177.5	1.8	3.3	39.3	33.1	39.7	3.7	1.8	17.7	40.5	2	59	560461.4053
41753	Male	78	Non-Hispanic White	2.88	37.68	0	19.5	3030	2116	2.92	-1.626	0.698349835	3328	1287	24	25	86.63	Yes	No	No	No	No	Yes	1.8	6.5	123	1.8	2.7	30.3	16.9	20.6	2.6	1.8	17.6	30.4	2	60	1120250.635
41760	Female	73	Non-Hispanic White	1.57	28.2	0	24	2678	2178	2.1	0.21	0.813293503	4137	2505	25	25	72.49	No	Yes	No	No	No	No	1.8	11.1	115.3	1.8	1.8	20.7	14.3	23.5	1.8	1.8	17.6	71.6	1	67	910351.7062
41762	Male	32	Non-Hispanic White	5	34.96	0	52	5637	3547	3.922	-0.706	0.629235409	8699	2038	31	26	106.96	Yes	No	No	No	No	No	1.8	6.7	128.9	1.8	1.8	22	27.2	76	2.5	3.9	17.7	23.8	2	68	1839441.898
41767	Male	21	Mexican American	0.48	20.83	0	33.5	2991	2824	2.965	-0.382	0.944165831	8413	4726	21	30	76.91	No	No	No	No	No	No	1.8	8.2	147.9	1.8	2.7	24.4	30.1	53.2	3	1.8	17.6	7.4	2	71	734080.9812
41772	Male	69	Other Hispanic	2.86	25.95	0	55.5	4668	3415	2.739	1.62	0.731576692	12198	2212	16	22	79.56	Yes	No	No	No	No	Yes	1.8	12.5	195.2	1.8	4.3	42.5	24.7	17.3	3.1	2.7	17.7	19.9	2	61	339538.4936
41794	Male	44	Non-Hispanic White	1.61	30.29	0	11	4352	3558	3.915	-0.637	0.817555147	10848	3607	41	38	90.17	No	No	No	No	No	Yes	1.8	8.7	123.5	1.8	1.8	23.7	24.8	46.7	1.8	1.8	17.7	62.4	1	61	829929.4567
41796	Female	60	Non-Hispanic Black	1.35	NA	0	18.5	2024	1593	2.177	-1.576	0.787055336	4425	1530	39	38	132.6	No	Yes	Yes	No	No	No	1.8	5.8	123.5	1.8	3.6	30	30.5	25	3.1	1.8	17.6	40.2	2	60	444770.5893
41802	Female	30	Non-Hispanic White	2.82	23.64	0	6	3835	3115	2.718	1.097	0.812255541	7378	3208	16	18	70.72	Yes	No	No	No	No	No	1.8	7.4	134.9	1.8	2.8	25.9	27.2	42.8	2.6	1.8	17.7	6.4	2	60	2296977.685
41815	Male	19	Other Hispanic	0.49	24.13	0	16	5438	4933	4.397	0.972	0.907134976	12367	6761	16	22	81.33	NA	No	No	NA	NA	NA	1.8	16	396.5	1.8	7	60.7	87.8	85.4	6.7	3.1	17.6	5	1	62	436581.405
41819	Male	25	Non-Hispanic Black	0.61	29.69	0	3.5	5566	4636	4.917	-0.434	0.832914121	10432	4893	17	19	96.36	Yes	No	No	No	No	Yes	1.8	5.3	90.7	1.8	1.8	15.1	20.1	45.8	1.8	1.8	17.6	19.8	2	68	589544.353
41834	Male	43	Non-Hispanic White	5	27.36	0	13.5	6385	4934	4.633	0.461	0.77274863	10694	4393	18	21	54.81	Yes	No	No	No	No	Yes	1.8	5.7	77.9	1.8	1.8	11	12.7	23.8	1.8	1.8	17.6	77.1	1	70	1908174.2
41840	Female	75	Non-Hispanic White	1.2	30.19	0	35.5	3586	2735	2.126	1.624	0.762688232	7894	2327	17	23	88.4	No	Yes	Yes	No	No	No	1.8	8.2	119.3	1.8	2.5	22.4	22	33.8	1.8	1.8	17.7	47.9	2	63	1061542.224
41852	Male	65	Non-Hispanic White	1.79	25.09	0	23	4588	3680	3.472	0.389	0.802092415	11495	3457	12	24	90.17	Yes	No	No	No	No	Yes	1.8	11.1	303.5	1.8	8.6	149.6	39.3	57.5	7.6	1.8	17.7	25.4	2	59	497582.4517
41853	Male	52	Non-Hispanic White	NA	24.26	0	13	5499	4530	4.158	0.617	0.823786143	11968	5004	30	28	72.49	Yes	No	No	No	No	No	1.8	10	177.1	1.8	4	44.2	30.2	34.8	3.2	1.8	17.7	172.2	1	61	2189763.836
41877	Female	42	Non-Hispanic Black	2.19	21.87	0	9	4175	3312	2.885	1.028	0.793293413	8633	3165	16	29	125.53	Yes	No	No	No	No	No	1.8	7.1	127.7	1.8	2.7	23.2	27	23.3	2.5	1.8	17.7	45	1	59	707511.0758
41893	Male	18	Non-Hispanic Black	NA	20.48	0	22	4629	4020	4.313	-0.534	0.868438108	10599	4164	17	23	69.84	NA	No	No	NA	NA	NA	1.8	6.8	215.6	1.8	5.8	57.5	42.6	69.9	4.7	2.5	17.6	4.5	2	71	504720.2297
41897	Male	77	Non-Hispanic White	1.65	30.81	0	37	4376	3411	2.863	1.202	0.779478976	9183	3171	21	24	71.6	Yes	Yes	No	No	Yes	Yes	1.8	18.4	232.9	1.8	4.2	42.2	49.2	95.1	4.7	1.8	17.7	48.5	2	66	889989.3377
41915	Female	63	Non-Hispanic White	3.93	26.65	0	18.5	4232	2850	2.407	1.107	0.673440454	7097	1723	17	24	76.91	Yes	No	No	No	No	Yes	1.8	4.1	52.6	1.8	1.8	11.1	10.3	22.3	1.8	1.8	17.7	19.1	2	62	1523216.068
41926	Male	49	Non-Hispanic White	5	28.44	0	19.5	6088	4470	3.69	1.499	0.734231275	8552	3614	26	24	72.49	Yes	No	No	No	No	Yes	1.8	5.7	77.9	1.8	1.8	11	12.7	23.8	1.8	1.8	17.6	77.1	1	70	1908174.2
41946	Female	65	Non-Hispanic Black	1.83	32.26	0	14.5	2811	2073	2.041	0.083	0.737459979	5583	1540	26	25	75.14	Yes	Yes	No	No	No	Yes	1.8	9.2	171.7	1.8	4.2	29.7	45	92.6	4.8	2.5	17.7	69.2	2	64	314005.2446
41961	Male	46	Non-Hispanic White	4.72	30.45	0	3.5	4006	3527	3.448	0.168	0.880429356	9767	5286	25	18	60.11	Yes	No	Yes	No	No	No	1.8	11.5	221.3	1.8	6.8	55.1	53.6	115.5	5.5	1.8	29.1	37.3	2	66	2866218.428
41962	Male	48	Non-Hispanic White	5	29.51	0	24	5883	3976	4.276	-0.478	0.675845657	8605	2681	33	25	90.17	Yes	Yes	No	No	No	No	1.8	10	177.1	1.8	4	44.2	30.2	34.8	3.2	1.8	17.7	172.2	1	63	2189763.836
41968	Male	26	Non-Hispanic White	0.77	19.88	0	5	4864	3489	3.525	-0.076	0.717310855	6513	2820	59	49	60.11	Yes	No	No	No	No	Yes	1.8	10.8	265.8	1.8	5.1	59.9	40.2	132.9	4.1	2.6	17.6	52.2	2	59	954560.3584
41969	Female	61	Non-Hispanic White	2.71	32.58	0	10.5	3240	2668	2.265	1.092	0.82345679	5779	3113	31	25	66.3	No	Yes	No	No	No	No	1.8	4.1	52.6	1.8	1.8	11.1	10.3	22.3	1.8	1.8	17.7	19.1	2	62	1523216.068
41993	Female	59	Non-Hispanic White	5	19.67	0	8.5	3571	2410	2.33	0.21	0.674880986	6270	1254	21	23	57.46	Yes	No	No	No	No	Yes	1.8	5.8	110.5	1.8	2.6	24.5	19	34.6	1.8	1.8	27.2	13.2	2	62	2287755.49
41998	Male	20	Non-Hispanic Black	1.24	24.84	0	6	4489	3505	4.177	-1.236	0.780797505	8772	2982	52	32	72.49	Yes	No	No	No	No	Yes	1.8	6	161.8	1.8	4.8	51.2	35.2	89.6	3.6	1.8	31	11.3	1	63	775047.1349
42003	Male	68	Mexican American	0.33	25.31	0	9	3696	2563	2.901	-0.739	0.693452381	6184	1446	25	40	116.69	Yes	Yes	No	No	No	No	1.8	29.6	327.7	1.8	6.1	59.3	69.3	92.9	6.2	3.7	17.7	21.5	1	66	208110.1768
42015	Female	79	Non-Hispanic White	3.75	20.31	0	16	3229	2417	1.873	1.604	0.748528956	6125	1889	22	27	73.37	No	Yes	No	No	No	No	3.7	39.1	477	1.8	8.5	72.7	97.9	162.8	7.6	2.5	17.7	32.2	2	60	670350.9904
42025	Female	43	Non-Hispanic Black	1.93	29.95	0	6.5	3445	2949	2.667	0.732	0.856023222	7742	4140	10	14	63.65	No	No	No	No	No	Yes	1.8	7.1	127.7	1.8	2.7	23.2	27	23.3	2.5	1.8	17.7	45	1	64	707511.0758
42028	Male	45	Non-Hispanic Black	3.38	17.96	1	14	2457	806	4.057	-4.96	0.328042328	971	346	28	24	111.38	No	Yes	No	No	No	No	1.8	7.9	167.7	1.8	5.5	28.2	64.9	71.1	5	5.4	17.7	23.9	2	72	803819.0351
42047	Female	52	Non-Hispanic White	3.69	36.27	0	13.5	3096	2277	2.723	-1.022	0.735465116	7740	1527	18	18	87.52	No	No	No	No	No	No	1.8	8	94.1	1.8	1.8	19.1	20.4	77.5	1.8	1.8	17.7	14.3	2	62	2600204.038
42048	Male	50	Other Race	0.98	32.97	0	9	3759	3010	3.059	-0.111	0.800744879	9530	2932	66	45	63.65	NA	No	No	No	No	Yes	1.8	9.5	225	2.6	5.2	55.5	40	38	4.8	1.8	17.7	18.8	1	62	1567548.707
42077	Male	49	Non-Hispanic White	5	28.05	1	12	3435	2750	3.872	-1.936	0.800582242	6220	2503	20	18	81.33	Yes	No	No	No	No	Yes	1.8	16	267.2	1.8	5.8	56.3	56.5	127.6	5.7	3.4	17.6	30.1	1	59	724776.826
42085	Female	57	Non-Hispanic White	0.43	17.85	0	3.5	4240	3042	2.571	1.147	0.71745283	6405	2371	21	25	62.76	Yes	No	No	No	No	Yes	1.8	13.1	203.5	1.8	3.8	44.4	35.9	50.8	3.8	1.8	17.6	22.8	2	71	891085.5731
42096	Male	35	Other Race	3.3	28.66	0	33.5	3752	3229	3.436	-0.442	0.860607676	9135	4534	43	34	83.1	Yes	No	No	No	No	No	1.8	6.6	106.3	1.8	1.8	20.4	20.9	36	2.9	2.6	17.7	8	2	67	1961497.735
42099	Male	66	Non-Hispanic White	4.38	36.66	0	33.5	3455	2717	3.26	-1.043	0.786396527	7361	2468	42	33	107.85	Yes	Yes	No	No	No	Yes	1.8	6.4	85.9	1.8	1.8	18.5	13.5	33.8	1.8	1.8	17.6	99.9	1	67	1234308.546
42103	Female	67	Non-Hispanic Black	3.07	29.17	0	24	3106	1987	2.315	-0.795	0.639729556	4175	978	46	58	72.49	No	Yes	No	No	No	Yes	1.8	6.2	87.9	1.8	1.8	20.2	13.5	16.3	1.8	1.8	17.7	33.1	1	63	223446.7259
42104	Female	71	Non-Hispanic White	2.14	29.04	0	19.5	3457	2915	2.06	2.435	0.843216662	7220	3802	15	15	63.65	Yes	No	No	No	No	No	1.8	12.4	186.4	1.8	4.7	34.1	32.3	28	3.8	1.8	17.7	41.4	2	69	748811.0494
42107	Male	78	Non-Hispanic White	4.38	25.7	0	25	4542	3228	2.778	1.017	0.710700132	10175	2051	19	25	107.85	Yes	Yes	No	No	Yes	Yes	1.8	18.4	232.9	1.8	4.2	42.2	49.2	95.1	4.7	1.8	17.7	48.5	1	69	889989.3377
42110	Female	52	Other Hispanic	3.57	35.28	0	51.5	3104	2538	2.194	1.026	0.817654639	6479	2780	48	37	49.5	NA	No	No	No	No	No	1.8	4.8	62	1.8	1.8	10.2	13.6	41.2	1.8	1.8	18	13.1	2	69	290843.077
42111	Male	30	Non-Hispanic White	2.45	26.95	0	10	4337	3682	4.094	-0.76	0.848973945	9902	4266	25	21	65.42	Yes	No	No	No	No	Yes	1.8	4.4	67.3	1.8	1.8	13.4	11.7	28.3	1.8	1.8	17.7	7.3	2	59	2463848.732
42119	Female	38	Non-Hispanic White	0.46	37.42	0	5.5	3536	2932	2.834	0.239	0.82918552	7661	3758	23	18	54.81	Yes	No	No	No	No	Yes	1.8	13	366.1	1.8	14.7	89.4	70.9	160.5	7.4	1.8	17.6	21.4	1	61	1090008.233
42134	Female	27	Mexican American	1.31	22.74	0	6.5	3310	2919	2.182	2.576	0.881873112	7302	3608	15	16	54.81	Yes	No	No	No	No	No	1.8	7.9	147.9	1.8	3.4	33.7	27.5	31	2.9	2.7	17.6	2.9	1	64	469898.9449
42139	Male	18	Mexican American	1.45	46.69	0	33	3618	3270	3.434	-0.376	0.903814262	6904	4693	29	25	45.97	NA	No	No	NA	NA	NA	1.8	12.2	268.1	1.8	3.4	42.5	40.7	52.3	3.8	1.8	17.6	1.8	1	62	214625.9092
42151	Female	32	Other Hispanic	4.26	31.03	0	7.5	4575	3738	3.129	1.443	0.81704918	6493	3882	18	18	53.92	No	No	No	No	No	No	5.5	17.3	423.5	1.8	12.3	121.5	75.6	57.1	10.1	1.8	17.7	3.3	2	72	707477.8176
42157	Female	67	Non-Hispanic White	5	28.42	0	32	2627	2170	2.111	0.161	0.826037305	7333	2337	15	23	86.63	No	No	No	No	No	No	1.8	26.4	388.3	1.8	4.8	66.4	115.4	168.1	8.3	1.8	17.7	19.9	1	61	1686310.105
42159	Female	43	Non-Hispanic White	5	24.19	0	15	3283	2591	2.976	-0.873	0.789217179	7125	2314	13	17	61	Yes	No	No	No	No	No	1.8	8	94.1	1.8	1.8	19.1	20.4	77.5	1.8	1.8	17.7	14.3	2	61	2600204.038
42164	Male	60	Mexican American	1.18	29.11	0	3.5	3899	2810	2.572	0.615	0.720697615	8461	1864	17	19	107.85	Yes	No	No	No	No	Yes	1.8	9.5	148.2	1.8	2.6	23.7	27.7	49.8	2.9	4	17.7	39.3	1	60	144452.3755
42166	Male	22	Non-Hispanic Black	3.32	24.89	0	13.5	5114	4195	4.376	-0.314	0.820297223	10817	4014	28	21	81.33	Yes	No	No	No	No	No	1.8	5.3	90.7	1.8	1.8	15.1	20.1	45.8	1.8	1.8	17.6	19.8	1	68	589544.353
42168	Female	23	Other Hispanic	0	18.58	0	28.5	3298	2791	3.165	-0.87	0.846270467	6123	2635	17	17	60.11	No	No	No	No	No	Yes	8	34.7	974.6	1.8	29.6	240.6	151.6	61.7	17.8	1.8	17.7	3.4	2	68	529655.7987
42180	Male	74	Non-Hispanic White	3.57	37.21	0	40	4089	2881	2.435	1.162	0.704573245	9917	1798	20	27	106.08	Yes	No	Yes	No	No	No	1.8	18.4	232.9	1.8	4.2	42.2	49.2	95.1	4.7	1.8	17.7	48.5	2	61	889989.3377
42198	Female	26	Mexican American	2.28	37.94	0	69	4419	3761	3.014	1.873	0.851097533	7895	4027	29	24	54.81	Yes	No	No	No	No	No	1.8	5.3	98	1.8	1.8	18.7	30.8	60.6	2.5	1.8	17.7	5.6	1	66	757879.7348
42200	Male	65	Non-Hispanic White	1.71	33.45	0	17	4096	3190	2.801	0.908	0.778808594	9609	2897	24	23	66.3	Yes	No	Yes	No	No	No	1.8	7.5	91.4	1.8	1.8	14.9	15.1	28.9	1.8	1.8	17.7	25.2	1	64	1642906.237
42215	Male	77	Other Hispanic	0.18	30.89	0	22.5	3058	2085	2.371	-0.72	0.681818182	8369	963	24	24	72.49	Yes	No	No	No	No	Yes	1.8	5.6	76.5	1.8	1.8	15	13.4	29.5	1.8	6.2	17.7	20.6	1	62	247345.2455
42240	Female	46	Non-Hispanic White	5	29.06	0	8	2551	2158	2.479	-0.848	0.845942768	5345	2669	14	18	72.49	Yes	No	No	No	No	No	1.8	12.3	143.4	1.8	2.8	31.9	39.9	157.3	3.1	1.8	17.6	132.2	1	63	1951136.277
42246	Female	36	Mexican American	0.96	35.39	0	7.5	3884	3121	2.608	1.425	0.803553038	5857	3257	14	18	54.81	No	No	No	No	No	No	1.8	15.1	136.6	1.8	3.9	29.7	31.4	46.4	3	1.8	17.6	23.9	2	61	616109.7599
42248	Female	27	Non-Hispanic White	5	30.33	0	6.5	3848	3170	3.052	0.286	0.823804574	7067	3220	28	25	72.49	Yes	No	No	No	No	No	1.8	3.5	58.9	1.8	1.8	10.4	9.2	31.7	1.8	1.8	25.3	11.1	1	59	2550100.767
42251	Male	43	Mexican American	NA	27.23	0	19	4479	3886	3.571	0.644	0.867604376	11536	5432	18	24	69.84	Yes	No	No	No	No	No	1.8	10.7	170.2	1.8	3.1	29.8	31.8	47.3	3.2	3.3	53.6	19.3	2	72	504480.6302
42257	Male	19	Mexican American	1.45	42.65	0	21	3801	3422	3.577	-0.344	0.900289398	9670	5084	28	23	63.65	NA	No	No	NA	NA	NA	1.8	12.2	268.1	1.8	3.4	42.5	40.7	52.3	3.8	1.8	17.6	1.8	1	62	214625.9092
42262	Male	50	Non-Hispanic White	5	29.78	0	14.5	4946	3860	3.836	0.044	0.780428629	11196	3315	44	30	86.63	Yes	No	No	No	Yes	No	1.8	5.9	103.3	1.8	1.8	21	19.6	27	1.8	23.1	17.6	30.7	2	61	3115511.574
42265	Male	60	Other Hispanic	5	31.22	0	22.5	4874	3849	3.203	1.36	0.789700451	12685	3742	32	20	83.98	Yes	No	No	No	No	Yes	1.8	5.6	76.5	1.8	1.8	15	13.4	29.5	1.8	6.2	17.7	20.6	2	70	247345.2455
42268	Male	31	Non-Hispanic White	1.41	28.67	0	7	4747	4201	3.973	0.434	0.884979987	8990	5223	22	23	82.21	Yes	No	No	No	No	Yes	1.8	3.8	67.8	1.8	1.8	19	14.7	67.2	1.8	1.8	17.7	177.7	2	64	552987.4787
42273	Male	37	Other Race	0.57	20.79	0	12	5473	4796	4.11	1.257	0.876301845	10435	5169	17	21	83.98	No	No	No	No	No	Yes	1.8	4	83.9	1.8	1.8	18.9	15.3	27.8	1.8	5.4	17.7	6.5	2	69	287248.9824
42280	Female	58	Non-Hispanic White	3.65	19.81	0	17.5	3361	2640	2.159	1.392	0.785480512	6702	2379	26	26	43.32	No	No	No	No	No	No	1.8	8	94.1	1.8	1.8	19.1	20.4	77.5	1.8	1.8	17.7	14.3	2	60	2600204.038
42284	Female	51	Mexican American	3.4	24.13	0	11.5	3576	2725	2.474	0.673	0.762024609	6718	2374	23	25	46.85	Yes	No	No	No	No	Yes	1.8	6.2	90	1.8	1.8	19.2	18.7	27.1	1.8	1.8	17.7	14.3	2	65	657775.6944
42291	Female	70	Non-Hispanic White	4.64	38.2	0	26	3069	2071	2.159	-0.231	0.674812643	6128	1175	42	35	81.33	No	No	No	No	Yes	No	1.8	22.8	278.3	1.8	4.7	41.8	58.2	80.8	4.8	1.8	17.7	27.3	2	66	1255730.946
42300	Female	75	Other Race	0.58	27.46	0	64	2571	2030	1.961	0.192	0.78957604	7366	1992	19	26	73.37	No	No	No	No	No	No	9.4	34.1	645.8	1.8	19.9	90.4	229.5	179.1	15.9	1.8	17.6	48.8	2	69	663301.0747
42308	Female	23	Non-Hispanic Black	1.39	20.44	0	7	3213	2786	2.939	-0.376	0.867102397	7266	3054	27	22	56.58	No	No	No	No	No	No	1.8	6.3	134.3	1.8	3.4	27.5	28	35.3	3	1.8	17.7	2.9	2	64	993607.7858
42315	Female	33	Non-Hispanic White	1.84	19.95	0	3.5	3851	3152	2.602	1.553	0.818488704	8214	3009	20	32	72.49	Yes	No	No	No	No	Yes	1.8	17.5	502.1	1.8	16.3	101.9	88.9	122.9	8.6	1.8	17.7	43.5	1	67	960554.4997
42321	Female	62	Non-Hispanic White	4.95	29.21	0	28	3677	2767	2.447	0.797	0.752515638	6694	2170	15	17	81.33	No	Yes	Yes	No	No	No	1.8	5.4	90.1	1.8	1.8	12.2	11.4	20.6	1.8	1.8	17.7	19.4	1	65	1392955.477
42328	Male	35	Non-Hispanic White	4.01	27.23	0	6	6615	4878	3.943	1.809	0.737414966	11500	3703	21	23	83.98	Yes	No	No	No	No	No	1.8	7.3	134.2	1.8	2.9	20.6	66	125.2	4.7	1.8	17.7	9.5	2	60	2113856.638
42338	Male	64	Non-Hispanic Black	2.14	47.09	0	31	3314	2666	3.222	-1.088	0.804465902	8925	3031	23	30	91.94	Yes	Yes	Yes	No	No	Yes	1.8	11.3	262.9	1.8	8.8	85.1	59.5	95	6.4	2.9	25.3	62.9	2	68	169138.7069
42340	Female	60	Mexican American	0.87	32.35	0	11	2302	1802	1.962	-0.492	0.782797567	3702	1432	15	24	54.81	Yes	Yes	No	No	No	No	1.8	9.8	119.1	1.8	2.7	24.8	23	25.8	2.6	2.8	17.7	13.3	1	66	264936.5542
42346	Male	54	Non-Hispanic White	5	30.3	0	12	4303	3353	3.103	0.544	0.779223797	11342	2744	25	20	88.4	No	Yes	Borderline	No	No	No	1.8	21.1	575.2	1.8	11.2	155.2	131.5	165.9	12.5	2.6	17.7	44.3	2	62	1668060.162
42349	Male	19	Other Race	0.15	21.7	0	32.5	6643	4926	5.211	-0.424	0.74153244	9958	3841	16	28	81.33	NA	No	No	NA	NA	NA	1.8	7.6	136.1	1.8	2.8	27.2	21	37.4	1.8	1.8	17.7	1.8	1	73	952998.7651
42357	Female	25	Non-Hispanic White	4.38	24.56	0	9	3159	2650	2.38	0.849	0.838873061	7986	2806	12	16	72.49	No	No	No	No	No	No	1.8	3.5	58.9	1.8	1.8	10.4	9.2	31.7	1.8	1.8	25.3	11.1	1	59	2550100.767
42365	Female	58	Non-Hispanic White	3.86	33.98	1	11.5	2463	1447	2.149	-1.915	0.587494925	4141	406	31	29	84.86	No	No	No	No	Yes	No	1.8	9.4	116.6	1.8	3	23	27.7	47.9	1.8	1.8	17.6	25.6	2	72	2917925.774
42366	Female	47	Non-Hispanic White	5	24.18	0	37	4329	2816	3.029	-0.455	0.65049665	6799	1601	15	20	83.1	Yes	Yes	No	No	No	No	3.1	17.6	277.5	1.8	6.5	51	54	63.7	4.9	1.8	17.7	19.3	2	71	2207507.347
42375	Male	21	Non-Hispanic White	2.46	25.2	0	15.5	7209	6021	5.001	1.639	0.835205993	13985	6154	24	19	85.75	Yes	No	No	No	No	No	1.8	5.7	125	1.8	3.5	34.5	24.6	120.5	2.5	1.8	17.6	8.4	2	67	2330121.353
42379	Female	62	Other Hispanic	1.23	28.57	0	17	2681	2267	1.878	1.266	0.845580007	8276	3154	16	21	68.95	No	No	No	No	No	No	1.8	8.8	109.9	1.8	3.5	24.7	24	26.5	1.8	1.8	17.6	19.6	2	68	143002.9776
42383	Male	23	Non-Hispanic White	0.48	23.34	0	13	4552	3917	3.96	-0.078	0.860500879	8899	4320	48	55	97.24	Yes	No	No	No	No	No	1.8	11.4	247.3	1.8	5.4	49.1	45.5	108.1	4.4	1.8	17.6	6.6	2	68	1132942.163
42387	Male	33	Non-Hispanic White	2.92	27.57	0	13	4418	3511	3.8	-0.567	0.794703486	9120	3095	21	22	88.4	No	No	No	No	No	No	1.8	10.8	265.8	1.8	5.1	59.9	40.2	132.9	4.1	2.6	17.6	52.2	1	64	954560.3584
42391	Male	25	Non-Hispanic Black	0.85	22.72	0	6	4644	3705	4.668	-1.553	0.797803618	9925	3362	33	31	93.7	Yes	No	No	No	No	Yes	1.8	4.9	131.2	1.8	2.6	29.7	32.1	43	2.7	1.8	17.7	6.7	2	61	948586.872
42399	Male	54	Other Race	NA	27.99	0	9	4351	3156	3.302	-0.29	0.725350494	6510	2316	26	25	72.49	Yes	No	No	No	No	Yes	1.8	4.5	59.5	1.8	1.8	11.9	12	35.1	1.8	10.9	33.6	15.6	1	62	482642.6576
42405	Female	71	Non-Hispanic White	1.31	29.05	0	13	2826	2058	2.026	0.094	0.728237792	6815	1344	15	23	90.17	No	Yes	No	No	Yes	Yes	1.8	11.2	177.5	1.8	3.3	39.3	33.1	39.7	3.7	1.8	17.7	40.5	2	64	560461.4053
42416	Male	62	Non-Hispanic Black	2.29	35.07	0	16	3358	2695	2.845	-0.332	0.802561048	11019	2409	15	20	114.04	Yes	No	No	No	No	Yes	1.8	13.8	166.5	1.8	1.8	28.8	29.2	85.2	2.8	1.8	17.7	76.3	2	65	277311.4798
42422	Male	51	Mexican American	2.26	23.68	0	33	3724	3186	3.02	0.389	0.855531686	7610	4039	30	19	53.04	Yes	Yes	Yes	Yes	No	Yes	1.8	29.6	675.1	1.8	16.9	122.1	168.1	223	15.5	3	32.6	26.8	2	74	276360.7084
42425	Female	46	Non-Hispanic White	4.12	33.21	0	14	4275	3175	2.552	1.686	0.742690058	6682	2444	34	34	72.49	Yes	No	No	No	No	No	1.8	5.4	69.6	1.8	1.8	17.8	13.9	19.6	1.8	1.8	17.7	41.2	1	64	1872262.416
42429	Male	29	Other Hispanic	3.29	25.1	1	72	4557	3067	3.981	-1.699	0.673030503	7655	1816	42	28	90.17	Yes	Yes	No	No	No	No	1.8	3.3	60.1	1.8	1.8	13.2	14.6	29	1.8	1.8	35.2	7.1	1	72	1056744.468
42430	Male	28	Non-Hispanic White	0.71	23.88	1	34.5	4069	2189	3.898	-3.168	0.537970017	5035	947	14	24	93.7	Yes	No	No	No	No	No	1.8	9.7	256.4	1.8	6	47	46.4	123.9	4.2	13.7	39	11.7	1	67	1214194.366
42434	Male	22	Mexican American	NA	23.53	0	8	4950	3666	3.789	-0.245	0.740606061	8955	2820	22	24	72.49	Yes	No	No	No	No	Yes	1.8	4.1	103	1.8	4.7	69.1	37.6	41.7	7.4	7.6	26.4	15.1	1	62	545868.5216
42435	Male	34	Mexican American	1.18	21.2	0	8	5898	4966	4.25	1.286	0.841980332	9351	5573	30	25	63.65	Yes	No	No	No	No	Yes	1.8	9.9	263.9	1.8	6.8	54.2	58.4	104	4.2	2.8	17.6	7.4	1	71	839573.3447
42439	Male	28	Mexican American	0.39	27.47	0	23.5	4373	3660	3.304	0.835	0.836954036	9822	3900	40	28	54.81	Yes	No	No	No	No	No	1.8	19.2	552.2	1.8	12.7	171	92	61.2	13.4	3.6	17.7	5.1	1	62	592620.6397
42446	Male	21	Mexican American	0.31	27.5	0	57	5089	3810	3.756	0.114	0.74867361	8931	3024	17	23	79.56	Yes	No	No	No	No	No	1.8	9.9	263.9	1.8	6.8	54.2	58.4	104	4.2	2.8	17.6	7.4	2	65	839573.3447
42459	Female	57	Non-Hispanic White	5	27	0	13	2813	2366	2.053	0.967	0.841094916	4696	2802	28	26	93.7	No	No	No	No	No	No	1.8	5	71.1	1.8	1.8	13.6	15	62.1	1.8	1.8	17.7	22.1	2	61	3304837.016
42464	Female	52	Mexican American	4.24	30.24	0	9	3368	2508	2.509	0.001	0.744655582	8300	1807	33	40	81.33	No	No	No	No	No	Yes	1.8	14.2	154.6	1.8	3.4	23.6	39	44.3	3.2	1.8	17.6	12.6	1	69	590894.2002
42467	Female	27	Non-Hispanic White	5	27.67	0	8	3953	3358	2.928	1.104	0.849481407	7806	3774	18	17	51.27	Yes	No	No	No	No	No	1.8	8	109.5	1.8	1.8	18.4	29.7	86.3	1.8	1.8	17.7	6.8	1	73	2423989.012
42471	Male	50	Non-Hispanic White	5	27.38	0	9	4719	3757	3.347	0.863	0.796143251	10190	3666	34	27	81.33	Yes	Yes	No	No	No	No	1.8	10.8	230.8	2.5	7.8	56.2	137.9	232.3	9.8	4.2	17.6	36.6	1	63	2012777.654
42475	Male	27	Non-Hispanic White	0.69	20.85	0	16.5	5450	5119	4.545	0.987	0.939266055	14276	7074	23	28	81.33	No	No	No	No	No	No	1.8	10.8	265.8	1.8	5.1	59.9	40.2	132.9	4.1	2.6	17.6	52.2	1	69	954560.3584
42477	Male	25	Mexican American	0.85	25.05	0	8.5	4458	3355	3.682	-0.672	0.752579632	7248	2694	27	28	61	No	No	No	No	No	Yes	1.8	9.9	263.9	1.8	6.8	54.2	58.4	104	4.2	2.8	17.6	7.4	2	70	839573.3447
42482	Female	35	Non-Hispanic Black	0.47	30.55	0	5.5	3662	3135	3.112	0.064	0.856089569	8629	3973	28	41	63.65	Yes	Yes	No	No	No	Yes	1.8	6.7	133.3	1.8	2.9	33.1	25.3	41.4	2.7	1.8	17.6	78	1	64	560279.7468
42490	Male	46	Non-Hispanic White	1.25	31.09	0	15	5659	4545	4.066	0.848	0.803145432	11453	4890	40	25	109.62	No	No	No	No	No	No	1.8	5.8	100.7	1.8	2.5	18.6	16.9	69.1	1.8	1.8	17.7	66.7	2	60	687387.7221
42496	Male	43	Mexican American	2.5	30.12	0	3.5	4636	3595	3.369	0.493	0.775452977	7605	3143	50	38	65.42	No	No	No	No	No	Yes	1.8	12.2	146.6	1.8	2.9	25.4	34.5	57.7	2.8	4	17.7	34.9	2	70	369623.6283
42503	Male	39	Mexican American	5	28.1	0	10	6488	5159	4.573	0.947	0.795160296	13495	4776	33	26	83.1	Yes	No	No	No	No	No	1.8	6.1	114.6	1.8	3	22.8	21.3	36.5	1.8	1.8	17.7	4	2	67	674696.4793
42510	Male	38	Non-Hispanic White	1.89	31.4	0	12.5	5011	3567	3.714	-0.282	0.711833965	9705	2313	30	19	60.11	Yes	Yes	No	No	No	Yes	1.8	9.1	164	1.8	4	27.6	88.5	248.7	6	1.8	17.7	22	2	61	2741629.157
42516	Male	25	Non-Hispanic White	4.41	25.14	0	58	6129	4593	4.342	0.446	0.749388155	11424	3520	37	36	90.17	Yes	No	Yes	No	No	Yes	2.9	18.8	429.6	1.8	9.1	72.5	107.1	203.2	9.2	1.8	17.6	10.3	1	65	2160448.69
42524	Male	64	Non-Hispanic White	4.67	28.03	0	9.5	2899	2714	3.276	-1.097	0.936184891	8216	3118	27	29	81.33	Yes	Yes	No	Yes	No	Yes	1.8	12.5	316.8	1.8	8.9	70.8	44.2	31.1	4.9	5	17.7	42.7	1	61	1169125.255
42526	Male	65	Non-Hispanic White	3.41	26.85	0	6.5	3190	2635	2.994	-0.752	0.826018809	9093	2979	24	21	91.94	No	No	No	No	No	No	1.8	7.5	91.4	1.8	1.8	14.9	15.1	28.9	1.8	1.8	17.7	25.2	2	60	1642906.237
42527	Female	53	Other Hispanic	NA	32.26	0	18	2969	2816	2.241	1.682	0.948467497	5489	4315	24	20	54.81	No	Yes	No	No	No	No	1.8	4.8	62	1.8	1.8	10.2	13.6	41.2	1.8	1.8	18	13.1	2	73	290843.077
42528	Female	41	Non-Hispanic White	2.19	35.24	0	3.5	3619	2695	2.76	-0.151	0.744680851	7145	2017	31	26	72.49	Yes	No	No	No	No	Yes	1.8	13.1	203.5	1.8	3.8	44.4	35.9	50.8	3.8	1.8	17.6	22.8	1	71	891085.5731
42529	Male	71	Non-Hispanic White	2.5	39.7	0	14	4183	3224	3.137	0.168	0.770738704	9964	2201	22	16	89.28	Yes	No	Yes	No	Yes	Yes	1.8	8.6	140.1	1.8	3.1	30.7	21	30.4	1.8	1.8	17.6	54.3	2	62	696591.1657
42537	Female	62	Non-Hispanic Black	2.19	29.85	0	41.5	4163	3227	2.37	2.235	0.775162143	8724	2782	13	16	90.17	No	Yes	No	No	No	No	1.8	9.2	171.7	1.8	4.2	29.7	45	92.6	4.8	2.5	17.7	69.2	1	59	314005.2446
42566	Male	32	Non-Hispanic White	5	31.76	0	9.5	5094	4357	3.927	0.839	0.855319984	10064	4577	29	29	81.33	Yes	Yes	No	No	No	Yes	1.8	7.3	134.2	1.8	2.9	20.6	66	125.2	4.7	1.8	17.7	9.5	1	63	2113856.638
42575	Female	41	Non-Hispanic White	3.77	26.88	0	8.5	3469	2819	2.607	0.569	0.812626117	7447	2685	7	26	65.42	Yes	No	No	No	No	Yes	1.8	5.4	69.6	1.8	1.8	17.8	13.9	19.6	1.8	1.8	17.7	41.2	2	62	1872262.416
42584	Male	48	Non-Hispanic White	5	29.12	0	8.5	5531	4338	4.259	0.133	0.784306635	9298	4080	89	72	81.33	Yes	No	No	No	No	Yes	3.4	22.2	468.9	1.8	16	97.7	97.9	177.3	10.3	2.8	28.7	131	1	61	2557250.087
42586	Male	52	Non-Hispanic White	4.48	29.31	0	12.5	4851	4002	3.352	1.347	0.824984539	9784	4457	31	31	112.27	Yes	Yes	No	No	No	Yes	1.8	5.7	77.9	1.8	1.8	11	12.7	23.8	1.8	1.8	17.6	77.1	2	62	1908174.2
42587	Female	48	Non-Hispanic White	NA	20.92	0	23	3841	3283	2.685	1.493	0.854725332	8959	4557	17	18	54.81	No	No	No	No	No	No	1.8	6.3	117.3	1.8	3.1	32.4	28	195.5	3	1.8	17.7	17.6	1	62	1540074.782
42590	Male	59	Non-Hispanic White	1.46	42.61	1	3.5	3271	2006	3.299	-2.457	0.613268114	5902	966	32	26	63.65	Yes	Yes	Yes	No	No	Yes	1.8	16	267.2	1.8	5.8	56.3	56.5	127.6	5.7	3.4	17.6	30.1	1	71	724776.826
42605	Male	53	Mexican American	5	30.8	0	16	4872	4260	3.463	1.604	0.874384236	11845	6764	25	31	72.49	Yes	No	No	No	No	No	1.8	10.7	170.2	1.8	3.1	29.8	31.8	47.3	3.2	3.3	53.6	19.3	1	66	504480.6302
42607	Female	32	Non-Hispanic Black	2.33	16.67	0	28.5	3415	3018	3.026	-0.015	0.88374817	9099	4002	21	22	72.49	No	No	No	No	No	No	1.8	10.2	273.2	1.8	8	80.1	41.7	55.8	5	1.8	17.7	27.5	1	64	534597.596
42609	Male	33	Non-Hispanic Black	4.1	24.25	0	13	4998	4112	3.949	0.307	0.822729092	10446	4486	29	32	76.02	NA	No	No	No	No	No	1.8	5.3	90.7	1.8	1.8	15.1	20.1	45.8	1.8	1.8	17.6	19.8	2	66	589544.353
42612	Male	36	Other Hispanic	1.25	27.95	0	23	5772	4497	3.926	1.097	0.779106029	9345	4151	19	23	79.56	No	No	No	No	No	No	1.8	6.1	136	1.8	3.8	27.5	35.8	61.1	3.2	1.8	17.7	4	2	68	744652.0139
42617	Male	71	Other Race	3.21	23.43	0	27.5	2922	2618	2.931	-0.66	0.89596167	7615	4079	23	29	69.84	No	No	No	No	Yes	No	1.8	6	84.9	1.8	1.8	15.3	14.6	52.2	1.8	1.8	17.7	10.9	2	67	1105033.499
42621	Male	54	Non-Hispanic White	0.71	34.62	1	25	3650	1432	3.579	-3.725	0.392328767	3783	334	23	20	75.14	Yes	Yes	Yes	No	No	No	1.8	10.9	116	1.8	1.8	17.5	22	52.7	1.8	3.6	17.6	31.3	1	67	602204.5395
42640	Female	79	Non-Hispanic White	1.57	25.28	0	19	2280	1819	1.662	0.514	0.797807018	5460	1889	10	13	72.49	Yes	No	No	No	Yes	No	1.8	47	911.3	1.8	17.9	218.5	209.1	244.4	19.6	1.8	17.6	256.9	1	60	932233.9698
42647	Male	48	Mexican American	5	26.45	0	31.5	3581	2968	3.304	-0.695	0.828818766	10635	3692	26	26	98.12	Yes	No	No	No	No	No	1.8	18.4	390.4	1.8	7.7	79.4	77.9	104.7	7	2.6	32.7	28	2	65	781873.2897
42648	Male	44	Non-Hispanic White	0.58	24.24	0	12	5136	4074	3.986	0.151	0.793224299	10228	3992	25	27	90.17	Yes	No	No	No	No	No	1.8	21.1	575.2	1.8	11.2	155.2	131.5	165.9	12.5	2.6	17.7	44.3	1	60	1668060.162
42652	Male	49	Non-Hispanic White	3.92	34.72	0	8	4900	3255	3.292	-0.067	0.664285714	9528	1695	38	28	76.02	Yes	Yes	No	No	No	Yes	1.8	11.5	221.3	1.8	6.8	55.1	53.6	115.5	5.5	1.8	29.1	37.3	2	67	2866218.428
42654	Female	25	Mexican American	0.7	20.61	0	3.5	3217	2789	2.866	-0.196	0.866956792	5261	3195	49	28	45.97	No	No	No	No	No	No	1.8	9.1	134.8	1.8	3.1	23.4	22.8	23	1.8	1.8	17.7	3.8	2	72	510856.399
42656	Female	55	Mexican American	5	35.94	0	20.5	2670	2096	2.311	-0.564	0.785018727	6486	1915	24	26	63.65	No	Yes	No	No	No	No	1.8	16.3	185.8	1.8	3.7	37.5	43.3	88	4.4	1.8	17.7	7.4	2	71	547865.6271
42658	Female	60	Other Hispanic	1.61	28.44	0	19	4183	2960	2.652	0.708	0.707626106	7765	1801	21	25	63.65	No	No	No	No	No	Yes	1.8	14.7	199.4	1.8	3.8	31.9	42.5	48.4	3.5	2.8	17.7	22.2	1	72	215783.1281
42680	Female	39	Mexican American	0.7	26.47	0	6	3039	2513	2.548	-0.104	0.826916749	7039	2851	17	20	63.65	Yes	No	No	No	No	No	1.8	15.1	136.6	1.8	3.9	29.7	31.4	46.4	3	1.8	17.6	23.9	1	71	616109.7599
42685	Male	23	Non-Hispanic Black	1.54	34.24	0	15.5	5901	4268	4.662	-0.651	0.723267243	7124	3363	74	38	80.44	Yes	No	No	No	No	Yes	1.8	4.9	131.2	1.8	2.6	29.7	32.1	43	2.7	1.8	17.7	6.7	2	67	948586.872
42693	Male	49	Non-Hispanic White	5	23.8	0	20.5	4441	3354	3.537	-0.365	0.755235307	8840	2640	22	33	99.01	Yes	No	No	No	Yes	No	7.4	48.5	1036.1	1.8	31.2	324.8	197.7	221.3	29.2	4.3	32.3	35.2	1	60	1915897.715
42696	Male	78	Non-Hispanic White	2.24	28.82	0	18.5	3307	2046	2.276	-0.603	0.618687632	7276	572	19	17	76.02	Yes	No	Yes	No	No	Yes	1.8	19.4	364.2	1.8	10.1	116	63.3	68.7	8.6	5	17.6	70	2	61	294472.6613
42715	Male	51	Non-Hispanic White	5	37.6	0	14	5057	3805	4.189	-0.614	0.752422385	10095	2912	37	27	95.47	Yes	No	No	No	No	Yes	1.8	5.7	77.9	1.8	1.8	11	12.7	23.8	1.8	1.8	17.6	77.1	2	62	1908174.2
42727	Male	26	Other Hispanic	1.76	21.71	0	109	4682	3276	4.039	-1.42	0.699700982	7801	2231	50	26	72.49	Yes	No	No	No	No	Yes	1.8	6.1	136	1.8	3.8	27.5	35.8	61.1	3.2	1.8	17.7	4	1	71	744652.0139
42743	Male	34	Other Hispanic	0.58	30.81	0	11.5	5133	4303	3.937	0.694	0.838301188	9904	5102	30	23	72.49	Yes	No	No	No	No	No	2.5	11.7	209.8	1.8	4.4	49.2	33.2	180.2	3.8	4.3	17.6	16	1	62	627791.1747
42746	Female	69	Non-Hispanic White	4.75	21.22	0	21	2773	1960	2.149	-0.494	0.706815723	6512	1068	28	27	99.01	No	No	No	No	Yes	No	1.8	9.7	121.6	1.8	1.8	24.5	16.9	25.5	1.8	1.8	17.6	30.8	1	60	1624719.29
42751	Male	76	Non-Hispanic White	5	34.52	0	13.5	3278	2195	2.644	-1.018	0.669615619	8778	1036	15	18	134.37	NA	Yes	Yes	Yes	Yes	Yes	1.8	8.6	140.1	1.8	3.1	30.7	21	30.4	1.8	1.8	17.6	54.3	1	67	696591.1657
42770	Male	24	Other Hispanic	0.65	24.68	0	22	4010	3551	2.972	1.547	0.88553616	9087	4809	29	42	72.49	No	No	No	No	No	No	1.8	6.3	138.7	1.8	3	29.3	25.8	40.2	2.9	1.8	17.6	7	1	62	549042.3905
42779	Male	35	Mexican American	1.57	25.02	0	6	4623	3805	3.545	0.56	0.82305862	9900	3709	18	23	90.17	Yes	No	No	No	No	Yes	1.8	4.1	103	1.8	4.7	69.1	37.6	41.7	7.4	7.6	26.4	15.1	1	59	545868.5216
42785	Female	22	Other Hispanic	1.86	27.71	0	3.5	3355	2940	2.712	0.634	0.876304024	8526	4041	20	26	63.65	Yes	No	No	No	No	Yes	5.5	17.3	423.5	1.8	12.3	121.5	75.6	57.1	10.1	1.8	17.7	3.3	1	69	707477.8176
42788	Female	71	Non-Hispanic White	5	34.06	0	16	3874	3074	2.436	1.496	0.793495096	7682	3364	28	27	81.33	Yes	Yes	No	No	Yes	Yes	1.8	12.4	186.4	1.8	4.7	34.1	32.3	28	3.8	1.8	17.7	41.4	1	70	748811.0494
42792	Male	66	Non-Hispanic White	NA	26.4	0	12.5	4823	3300	3.337	-0.07	0.684221439	8346	1852	22	27	81.33	Yes	No	No	Yes	No	Yes	1.8	6.5	123	1.8	2.7	30.3	16.9	20.6	2.6	1.8	17.6	30.4	2	64	1120250.635
42794	Male	26	Non-Hispanic White	5	24.46	0	16.5	6876	4998	4.841	0.255	0.726876091	14130	3802	19	27	88.4	Yes	No	No	No	No	Yes	1.8	9.1	164	1.8	4	27.6	88.5	248.7	6	1.8	17.7	22	2	66	2741629.157
42798	Male	19	Non-Hispanic White	0.97	23	0	19	5986	5051	4.421	1.143	0.843802205	9467	5159	18	23	72.49	NA	No	No	NA	NA	NA	1.8	7.3	191.6	1.8	4.3	48.5	47.1	94.1	4.4	1.8	17.6	5.1	1	61	1158004.663
42804	Female	19	Non-Hispanic White	3.07	24.21	0	14	3742	3491	3.315	0.4	0.93292357	7724	4536	11	13	61	NA	No	No	NA	NA	NA	1.8	5.9	120	1.8	1.8	20.6	21.5	45	1.8	13.3	17.6	1.8	2	62	1791125.927
42811	Male	27	Non-Hispanic White	3.92	26.07	0	16.5	6081	4511	4.173	0.628	0.74181878	8717	3992	23	27	81.33	Yes	No	No	No	No	No	1.8	4.4	67.3	1.8	1.8	13.4	11.7	28.3	1.8	1.8	17.7	7.3	1	68	2463848.732
42817	Male	51	Mexican American	3.71	26.13	0	24.5	5148	3512	4.145	-1.032	0.682206682	4454	2919	80	68	92.82	No	Yes	Yes	No	No	Yes	1.8	12.2	146.6	1.8	2.9	25.4	34.5	57.7	2.8	4	17.7	34.9	2	71	369623.6283
42823	Male	49	Other Hispanic	NA	26.75	0	19	3296	2609	2.85	-0.577	0.791565534	6025	2616	27	24	91.94	Yes	No	No	No	No	Yes	1.8	4.5	59.5	1.8	1.8	11.9	12	35.1	1.8	10.9	33.6	15.6	2	62	482642.6576
42825	Male	61	Non-Hispanic White	2.71	28.01	0	31	4053	3172	2.955	0.48	0.782630151	8706	2828	40	32	73.37	Yes	Yes	No	No	No	Yes	1.8	12.5	316.8	1.8	8.9	70.8	44.2	31.1	4.9	5	17.7	42.7	2	62	1169125.255
42835	Male	64	Non-Hispanic White	2.31	27.47	1	17	3747	1927	3.405	-2.648	0.514278089	4506	719	28	25	97.24	Yes	Yes	No	No	No	Yes	1.8	19.6	410.8	5.2	12.8	120.1	141.9	448	11	1.8	17.6	47.4	2	59	1358973.829
42840	Female	45	Other Hispanic	1.75	31.99	0	9.5	3424	2912	2.18	2.325	0.85046729	8534	4153	21	33	54.81	Yes	No	No	No	No	Yes	1.8	8.4	131.2	1.8	3.4	33.5	28.2	47.9	4	2.7	28.3	6	1	60	463557.15
42844	Female	63	Non-Hispanic White	5	27.58	0	16	2778	1639	2.094	-1.248	0.589992801	5072	681	38	28	99.01	Yes	Yes	No	No	No	Yes	1.8	9.7	121.6	1.8	1.8	24.5	16.9	25.5	1.8	1.8	17.6	30.8	1	60	1624719.29
42847	Male	22	Other Hispanic	0.71	23.21	0	13	4889	4052	3.667	0.828	0.828799345	11272	4096	20	21	90.17	Yes	No	No	No	No	No	1.8	6.3	138.7	1.8	3	29.3	25.8	40.2	2.9	1.8	17.6	7	1	62	549042.3905
42850	Male	53	Non-Hispanic White	4.5	25.65	0	7	4980	2864	3.551	-1.292	0.575100402	7865	957	20	21	75.14	No	No	Yes	No	No	Yes	1.8	5.8	100.7	1.8	2.5	18.6	16.9	69.1	1.8	1.8	17.7	66.7	2	59	687387.7221
42855	Female	36	Other Race	5	25.9	0	9.5	4281	3522	3.211	0.69	0.822704975	6819	3614	17	27	45.97	Yes	No	No	No	No	No	1.8	6.6	132.6	1.8	2.8	25.9	23.4	49	3.2	2.5	17.7	3.2	1	63	1910335.616
42880	Female	28	Non-Hispanic White	2.91	22.09	0	3.5	3842	3580	3.739	-0.31	0.931806351	10592	5564	24	26	63.65	Yes	No	No	No	No	Yes	1.8	22.7	579.7	1.8	14.6	165.6	96.1	136.6	11.2	2.6	17.6	19.8	1	60	1810676.193
42896	Female	26	Mexican American	1	25.78	0	17	3264	2575	2.341	0.762	0.788909314	6711	2354	23	24	45.97	No	No	No	No	No	No	4.1	30.3	590.4	1.8	17.4	138.3	111.7	60.8	12.1	1.8	17.6	4.6	1	70	395344.0392
42901	Male	33	Non-Hispanic Black	3.92	44.23	1	15.5	4636	3325	4.31	-1.657	0.717213115	8369	2288	30	24	63.65	No	No	Yes	No	No	No	1.8	8.3	178	1.8	4.6	41.9	43.1	42.8	4.8	4.7	17.7	5.4	1	59	701769.9593
42914	Male	43	Other Race	2.73	26.54	0	7	4922	3555	3.743	-0.346	0.722267371	9535	2346	18	20	78.68	Yes	No	No	No	No	Yes	1.8	8.4	113.2	1.8	2.6	21.6	18.4	28.9	1.8	2.7	17.7	26.3	2	70	1433736.841
42918	Female	60	Mexican American	0.46	32.54	0	17	2911	2330	2.197	0.367	0.800412229	7376	2585	24	28	63.65	No	No	No	No	No	No	1.8	9.8	119.1	1.8	2.7	24.8	23	25.8	2.6	2.8	17.7	13.3	1	66	264936.5542
42927	Female	61	Mexican American	NA	24.03	0	12	2491	1489	2.08	-1.643	0.597751907	4456	588	25	28	54.81	Yes	No	No	No	No	Yes	1.8	17.7	320.1	1.8	7.2	82.6	61.1	61.1	6.4	2.6	17.7	19.6	1	71	333325.8361
42940	Female	71	Non-Hispanic White	0.69	25.02	0	14	2659	1677	2.343	-1.532	0.630688229	3468	776	14	17	72.49	Yes	No	No	No	No	Yes	1.8	11.2	177.5	1.8	3.3	39.3	33.1	39.7	3.7	1.8	17.7	40.5	1	61	560461.4053
42949	Female	60	Non-Hispanic White	5	28.68	0	19.5	3034	2209	2.265	-0.145	0.72808174	7455	1121	17	21	81.33	Yes	No	No	No	No	No	1.8	4.1	52.6	1.8	1.8	11.1	10.3	22.3	1.8	1.8	17.7	19.1	1	67	1523216.068
42953	Female	31	Non-Hispanic White	3.85	24.43	0	29.5	5648	4267	3.705	1.126	0.755488669	8695	3629	19	20	68.95	Yes	No	No	No	No	No	1.8	10.8	140.2	1.8	1.8	20.5	26.6	70.4	2.5	1.8	17.6	7.8	2	61	2897548.413
42978	Male	79	Non-Hispanic White	1.1	26.35	0	30	4194	3295	3.075	0.451	0.785646161	8015	3274	22	25	196.25	No	Yes	No	No	Yes	No	3	29.6	418.1	1.8	8.8	71.6	114.7	189.3	9	1.8	17.7	24.9	1	67	220600.7775
42985	Male	63	Non-Hispanic White	0.95	25.75	0	21.5	4506	3258	3.481	-0.41	0.723035952	7556	2541	19	19	90.17	No	Yes	Yes	No	No	Yes	1.8	11.1	169.8	1.8	2.8	32.7	28	67.8	2.9	1.8	17.6	44.7	1	59	438566.3039
43007	Male	47	Other Race	5	23.74	0	23.5	3710	3139	3.242	-0.219	0.846091644	9602	3802	79	51	81.33	No	No	No	No	No	No	1.8	9.5	225	2.6	5.2	55.5	40	38	4.8	1.8	17.7	18.8	1	73	1567548.707
43011	Male	19	Non-Hispanic Black	2.17	22.15	0	10.5	5787	4055	4.354	-0.53	0.700708485	9428	2915	17	24	83.98	NA	Yes	No	NA	NA	NA	1.8	6.8	215.6	1.8	5.8	57.5	42.6	69.9	4.7	2.5	17.6	4.5	2	67	504720.2297
43018	Female	68	Mexican American	0.7	35	0	25	1816	1402	1.694	-0.972	0.772026432	5097	1367	51	61	63.65	No	Yes	No	No	No	No	1.8	15.7	200	1.8	6.2	47.2	49.7	35.4	4.2	1.8	17.7	65.2	2	67	189172.4653
43024	Female	50	Other Hispanic	5	30.56	0	32.5	2622	1880	2.251	-1.049	0.717009916	4882	1075	29	29	45.08	Yes	Yes	No	No	No	Yes	1.8	4.8	62.1	1.8	1.8	11.5	14.8	16.6	1.8	1.8	73.1	51.2	2	66	376090.7435
43036	Female	56	Non-Hispanic Black	1.69	64.8	0	29	3299	2859	2.443	1.079	0.86662625	8621	3820	23	20	81.33	No	Yes	No	No	No	No	1.8	8.7	183.6	1.8	6.5	45.2	39.1	61.6	4.6	1.8	17.7	47.6	1	64	644211.3941
43060	Male	39	Non-Hispanic White	5	25.28	0	37.5	6181	4452	4.354	0.161	0.720271801	11911	3143	21	23	73.37	Yes	No	No	No	No	No	1.8	12.1	312.1	1.8	5.4	59.5	58.3	125.8	6.5	3.1	17.6	17.7	2	69	1532844.522
43062	Male	44	Non-Hispanic White	5	25.9	0	9	5584	4166	3.64	1.051	0.746060172	11144	3149	31	27	81.33	Yes	No	No	No	No	No	1.8	5.9	103.3	1.8	1.8	21	19.6	27	1.8	23.1	17.6	30.7	2	65	3115511.574
43067	Female	30	Mexican American	3.82	27.73	0	10	3903	3347	3.131	0.515	0.857545478	8271	3754	28	28	53.04	Yes	No	No	No	No	Yes	1.8	5.3	98	1.8	1.8	18.7	30.8	60.6	2.5	1.8	17.7	5.6	2	65	757879.7348
43071	Male	40	Other Hispanic	2.29	29.64	0	16	3742	3185	3.313	-0.268	0.851149118	8044	3879	26	23	64.53	Yes	No	No	Don't know	No	No	1.8	4.5	59.5	1.8	1.8	11.9	12	35.1	1.8	10.9	33.6	15.6	2	62	482642.6576
43079	Male	68	Non-Hispanic White	4.9	27.28	0	21	4115	3075	3.048	0.066	0.7472661	8021	2305	34	35	90.17	Yes	No	No	No	No	No	1.8	6.4	85.9	1.8	1.8	18.5	13.5	33.8	1.8	1.8	17.6	99.9	1	63	1234308.546
43085	Male	73	Non-Hispanic Black	2.54	30.04	0	19.5	3895	2953	3.051	-0.207	0.758151476	9227	2322	40	37	92.82	NA	No	No	No	No	Yes	1.8	7.3	130.9	1.8	3.6	31.4	26.5	41.3	3.5	2.7	17.7	41	2	67	322205.6438
43087	Female	39	Other Race	5	27.45	0	15	3594	2886	2.668	0.588	0.803005008	7640	2701	19	21	72.49	Yes	No	No	No	No	No	1.8	6.6	132.6	1.8	2.8	25.9	23.4	49	3.2	2.5	17.7	3.2	1	73	1910335.616
43095	Male	33	Mexican American	4.37	26.31	0	7	6169	4743	4.453	0.487	0.768844221	12964	4029	33	30	72.49	Yes	No	No	No	No	Yes	1.8	8.2	147.9	1.8	2.7	24.4	30.1	53.2	3	1.8	17.6	7.4	1	71	734080.9812
43096	Male	50	Non-Hispanic White	5	24.66	0	14.5	4664	3317	3.203	0.252	0.71119211	8438	2156	27	21	68.07	Yes	No	No	No	No	Yes	1.8	21.1	575.2	1.8	11.2	155.2	131.5	165.9	12.5	2.6	17.7	44.3	2	69	1668060.162
43167	Female	38	Non-Hispanic White	1.83	22.57	0	16	4064	3058	2.897	0.397	0.75246063	8080	2376	24	21	72.49	Yes	No	No	No	No	No	1.8	7.6	131.2	1.8	2.7	26.9	33	113.7	1.8	1.8	17.6	7.2	1	60	2205949.805
43168	Male	78	Mexican American	1.28	30.78	1	13	2452	1621	2.588	-2.189	0.661092985	4205	809	15	20	72.49	Yes	No	No	No	No	Yes	1.8	15.3	297.7	1.8	7.3	63.3	60.9	186.2	5.5	1.8	17.7	53.2	1	66	258769.7335
43169	Male	52	Non-Hispanic White	3.65	22.6	0	6	4567	3453	3.714	-0.482	0.756076199	10217	2686	28	36	90.17	Yes	No	No	No	No	Yes	1.8	11	141.8	1.8	4.4	22.3	39.5	68.5	3.5	3	17.7	73.1	1	69	2469439.476
43175	Male	39	Mexican American	1.99	27.75	0	14.5	6054	5119	3.821	2.564	0.845556657	13035	6357	28	25	72.49	Yes	No	No	No	No	No	1.8	15.7	296	1.8	8	54.5	106.2	190.5	8.1	3.7	17.5	9.2	1	65	484806.1402
43177	Male	36	Non-Hispanic White	1.61	26.45	0	27	4754	3511	3.8	-0.559	0.73853597	9467	2577	28	27	73.37	No	No	No	No	No	Yes	1.8	12.7	208.2	1.8	4.2	38.6	38.6	242.7	3.2	3.1	28.1	50.1	2	60	731026.2586
43185	Male	77	Non-Hispanic White	3.85	20.59	0	35.5	3601	2732	2.556	0.423	0.758678145	6081	2237	27	42	51.27	Yes	No	No	No	No	Yes	1.8	10.1	192	1.8	4.8	50	49.5	133	5.1	1.8	17.6	86.1	2	69	566219.4998
43189	Male	48	Non-Hispanic White	5	28.6	0	32.5	3870	3037	3.735	-1.266	0.784754522	11156	2728	44	33	90.17	Yes	Yes	No	No	No	Yes	1.8	11.5	221.3	1.8	6.8	55.1	53.6	115.5	5.5	1.8	29.1	37.3	1	69	2866218.428
43191	Female	56	Other Hispanic	NA	25.35	0	28	3201	2487	2.263	0.63	0.776944705	7105	2354	19	21	54.81	Yes	No	No	No	No	No	1.8	4.8	62	1.8	1.8	10.2	13.6	41.2	1.8	1.8	18	13.1	1	72	290843.077
43195	Female	52	Non-Hispanic Black	1.66	24.1	0	22	3097	2443	2.57	-0.321	0.788827898	5384	2355	15	22	57.46	NA	Yes	No	No	No	No	1.8	7.1	127.7	1.8	2.7	23.2	27	23.3	2.5	1.8	17.7	45	2	71	707511.0758
43216	Male	48	Other Hispanic	1.16	24.94	0	16.5	4940	3948	3.627	0.627	0.799190283	9284	4123	34	25	63.65	Yes	No	No	No	No	Yes	1.8	9.5	225	2.6	5.2	55.5	40	38	4.8	1.8	17.7	18.8	1	72	1567548.707
43221	Male	34	Non-Hispanic White	0.51	24.85	0	3.5	5723	3722	4.055	-0.611	0.650358204	8653	2201	20	20	88.4	Yes	No	No	No	No	Yes	1.8	12.7	208.2	1.8	4.2	38.6	38.6	242.7	3.2	3.1	28.1	50.1	2	59	731026.2586
43228	Male	19	Other Hispanic	1.13	28.09	0	18	5397	4655	3.833	1.745	0.862516213	11037	5431	34	21	87.52	NA	No	No	NA	NA	NA	1.8	16	396.5	1.8	7	60.7	87.8	85.4	6.7	3.1	17.6	5	2	62	436581.405
43229	Male	53	Other Race	1.45	28.27	1	3.5	3816	1958	3.131	-2.422	0.513102725	5591	647	18	19	99.01	Yes	Yes	No	No	No	Yes	1.8	8.4	113.2	1.8	2.6	21.6	18.4	28.9	1.8	2.7	17.7	26.3	1	67	1433736.841
43232	Male	46	Non-Hispanic White	5	25.65	0	14	4957	3403	3.834	-0.785	0.686503934	10252	1921	30	28	83.98	Yes	No	No	No	No	No	1.8	10	177.1	1.8	4	44.2	30.2	34.8	3.2	1.8	17.7	172.2	2	68	2189763.836
43237	Male	68	Non-Hispanic White	2.45	23.35	0	20	4104	2874	3.419	-1.004	0.700292398	9997	1554	21	22	72.49	Yes	No	No	No	No	Yes	1.8	12.5	316.8	1.8	8.9	70.8	44.2	31.1	4.9	5	17.7	42.7	2	63	1169125.255
43240	Female	72	Other Hispanic	3.29	32.79	1	20	1411	799	1.893	-2.974	0.56626506	2008	300	19	23	72.49	No	Yes	No	No	No	Yes	1.8	14.7	199.4	1.8	3.8	31.9	42.5	48.4	3.5	2.8	17.7	22.2	1	62	215783.1281
43241	Female	47	Mexican American	NA	21.16	0	12	2889	2272	2.454	-0.493	0.786431291	6094	2185	8	19	57.46	No	No	No	No	No	No	1.8	23.5	267.5	1.8	9	53.7	56	63.9	7.1	7	17.7	29.9	2	70	127059.7692
43247	Male	52	Mexican American	0.98	21.06	0	8	5361	3752	3.044	1.624	0.699869427	7284	2280	14	20	81.33	Yes	No	No	No	No	No	1.8	15.4	228.8	1.8	4.9	36.8	47.4	63.3	4.1	1.8	17.7	804.4	1	71	438190.166
43248	Female	24	Non-Hispanic Black	NA	28.55	0	17.5	3881	2853	3.459	-1.281	0.735119814	6916	2163	22	25	60.11	NA	No	No	No	No	No	1.8	7.8	181.5	1.8	5.4	29.3	62.4	98	4.9	1.8	17.7	26.7	2	71	658509.2702
43263	Female	27	Other Hispanic	2.88	19.66	0	6.5	3504	3131	2.941	0.477	0.893550228	6708	3642	20	25	67.18	Yes	No	No	No	No	No	2.9	22.4	318.7	1.8	4.9	49.2	50.9	70.3	4.5	1.8	25.1	3.6	2	69	305562.3175
43271	Female	53	Non-Hispanic White	0.69	46.09	0	6	3101	2581	2.571	0.023	0.832312157	6175	2714	21	20	90.17	Yes	Yes	No	No	No	Yes	1.8	10.8	165.7	1.8	3.4	33.5	24.4	20.4	2.8	1.8	17.7	17.5	1	61	809708.1636
43275	Male	68	Non-Hispanic Black	1.61	28.18	0	10.5	2719	2144	2.679	-1.251	0.788525193	7836	1548	31	25	72.49	Yes	No	No	No	No	Yes	1.8	5.7	112.2	1.8	2.5	24	21.6	43.7	1.8	1.8	17.3	48.5	1	61	152108.917
43277	Male	28	Non-Hispanic White	4.83	22.64	0	8	5946	4818	4.953	-0.205	0.810292634	9378	4360	28	31	72.49	Yes	No	No	No	No	Yes	1.8	4.4	67.3	1.8	1.8	13.4	11.7	28.3	1.8	1.8	17.7	7.3	2	64	2463848.732
43297	Male	67	Mexican American	1.75	31.5	0	15.5	4372	3203	2.802	0.922	0.732616651	7579	2060	29	29	72.49	Yes	Yes	No	No	No	No	1.8	54.4	522.9	1.8	15.8	100.3	202.3	149.1	12.8	1.8	17.6	23	1	73	92401.04944
43302	Female	68	Non-Hispanic White	2.83	39.98	0	15.5	2403	1894	2.181	-0.751	0.78818144	4377	1795	20	22	74.26	Yes	Yes	Yes	No	No	Yes	1.8	10.2	150.2	1.8	3.2	30.1	22.1	27.4	2.8	1.8	17.6	19.3	2	60	956789.5772
43310	Male	78	Non-Hispanic White	1.42	34.44	0	12.5	3137	2086	2.445	-0.877	0.664966529	6630	844	25	28	99.01	Yes	Yes	No	No	No	Yes	1.8	14.4	269.4	1.8	7.3	74.2	39.2	27.4	5.5	1.8	17.6	33.2	1	61	644087.0559
43311	Male	47	Mexican American	1.07	24.56	0	16	5542	4473	4.014	0.804	0.807109347	8885	4633	42	41	99.01	No	No	No	No	No	No	1.8	12.2	146.6	1.8	2.9	25.4	34.5	57.7	2.8	4	17.7	34.9	1	70	369623.6283
43339	Female	34	Mexican American	4.97	23.26	0	8.5	3611	3089	3.424	-0.694	0.855441706	9159	4017	25	33	54.81	Yes	No	No	No	No	No	1.8	15.1	136.6	1.8	3.9	29.7	31.4	46.4	3	1.8	17.6	23.9	1	66	616109.7599
43340	Female	34	Other Hispanic	1.99	20.61	0	3.5	3730	2974	3.107	-0.314	0.797319035	7466	2750	13	15	63.65	Yes	No	No	No	No	No	5.5	17.3	423.5	1.8	12.3	121.5	75.6	57.1	10.1	1.8	17.7	3.3	1	71	707477.8176
43349	Female	26	Other Hispanic	4.66	45.65	0	12	3815	3206	3.059	0.367	0.840366972	8044	4092	85	79	54.81	Yes	No	No	No	No	No	8	34.7	974.6	1.8	29.6	240.6	151.6	61.7	17.8	1.8	17.7	3.4	1	65	529655.7987
43353	Female	71	Non-Hispanic White	2.92	17.52	0	19.5	2110	1508	2.069	-1.466	0.714691943	5148	924	23	31	90.17	Yes	Yes	No	No	No	Yes	1.8	10.2	150.2	1.8	3.2	30.1	22.1	27.4	2.8	1.8	17.6	19.3	1	60	956789.5772
43356	Female	34	Non-Hispanic Black	4.25	25.28	0	12.5	3263	2857	2.777	0.214	0.875574625	9365	4112	26	28	55.69	Yes	No	No	No	No	No	1.8	4.1	60.1	1.8	2.8	12.2	14	42	1.8	1.8	17.6	9.7	2	68	503819.9726
43359	Female	19	Non-Hispanic White	3.63	21.83	0	9.5	3591	3282	3.396	-0.255	0.913951546	7209	4272	21	23	53.04	NA	No	No	NA	NA	NA	1.8	4.9	105.2	1.8	2.8	21.6	18.8	54.3	1.8	4.2	17.6	8.9	2	67	506130.5644
43363	Female	23	Non-Hispanic White	2.18	25.86	0	17	4198	3088	3.22	-0.3	0.735588375	6927	2394	25	30	72.49	No	No	No	No	No	No	1.8	8	109.5	1.8	1.8	18.4	29.7	86.3	1.8	1.8	17.7	6.8	1	63	2423989.012
43378	Female	24	Mexican American	0.62	32.5	0	12.5	4207	3421	2.814	1.632	0.813168529	7608	3175	13	15	37.13	No	No	No	No	No	No	4.1	30.3	590.4	1.8	17.4	138.3	111.7	60.8	12.1	1.8	17.6	4.6	1	65	395344.0392
43381	Male	28	Non-Hispanic White	4.38	31.05	0	12	5399	4191	4.927	-1.127	0.776254862	9477	3637	45	36	90.17	Yes	No	No	No	No	Yes	1.8	5.7	125	1.8	3.5	34.5	24.6	120.5	2.5	1.8	17.6	8.4	1	59	2330121.353
43383	Female	60	Non-Hispanic White	5	27.6	0	27	3426	2922	2.571	0.83	0.852889667	7981	3698	17	22	74.26	No	Yes	No	No	No	No	1.8	16	304.2	1.8	7.2	65.3	83.8	210.9	8	1.8	17.6	23.3	2	67	1912753.541
43391	Male	71	Non-Hispanic White	3.41	31.6	0	14	3201	2535	2.585	-0.11	0.791940019	9049	2226	22	38	84.86	Yes	No	No	No	No	Yes	1.8	33.5	814.4	1.8	23.2	245.6	131.2	94.5	17.9	4.8	17.7	31.3	2	67	806147.8793
43399	Female	58	Non-Hispanic Black	NA	32.57	0	42	2689	2162	2.428	-0.668	0.804016363	7213	1959	11	15	68.95	No	No	No	No	Yes	No	1.8	7.7	83.7	1.8	1.8	16.7	28.2	54.6	1.8	1.8	17.7	27.6	2	67	756591.0687
43402	Female	23	Non-Hispanic Black	0.33	29.68	0	11	3923	2892	3.526	-1.315	0.737190925	5625	2230	10	35	76.02	NA	No	No	No	No	Yes	1.8	10.9	163.5	1.8	5.1	34.9	40.2	62.6	3.6	1.8	17.6	5.2	1	59	1258613.56
43420	Female	46	Non-Hispanic Black	2.78	50.79	1	16.5	2289	1953	2.653	-1.716	0.853211009	3715	2917	12	21	81.33	No	No	No	No	No	No	1.8	7.9	123.5	1.8	1.8	24	22.4	47.2	2.5	1.8	17.6	13.6	1	68	879125.0269
43433	Female	55	Non-Hispanic White	3.33	21.77	0	22	4128	3062	2.836	0.497	0.741763566	8335	2151	19	24	72.49	Yes	Yes	No	No	No	No	1.8	5	71.1	1.8	1.8	13.6	15	62.1	1.8	1.8	17.7	22.1	1	69	3304837.016
43449	Male	39	Non-Hispanic White	2.71	39.01	0	28	5463	4333	4.232	0.168	0.793153945	9944	4281	39	23	107.85	Yes	Yes	No	No	No	Yes	1.8	9.3	195.7	1.8	3.7	32.1	75	310.5	5.6	4	29.8	26.5	2	59	1991993.931
43451	Male	36	Non-Hispanic White	5	27.09	0	7.5	5759	4013	4.478	-0.762	0.696822365	11966	2420	31	27	99.89	Yes	No	No	No	No	Yes	1.8	5.7	125	1.8	3.5	34.5	24.6	120.5	2.5	1.8	17.6	8.4	2	72	2330121.353
43453	Male	40	Mexican American	0.5	37.7	0	6.5	5492	4409	3.739	1.325	0.802804079	9653	4575	28	31	63.65	No	No	No	No	No	No	1.8	10.4	129.8	1.8	2.9	23.5	34.1	69.7	3	3.2	35.2	23.2	1	71	603076.5295
43465	Female	49	Non-Hispanic Black	2.83	23.31	0	10.5	2949	2188	2.617	-1.048	0.741946423	7497	1556	14	17	97.24	Yes	Yes	No	No	No	No	1.8	7.1	127.7	1.8	2.7	23.2	27	23.3	2.5	1.8	17.7	45	2	64	707511.0758
43476	Male	50	Non-Hispanic White	5	23.96	0	24	5868	4634	3.444	2.459	0.789706885	11960	4327	27	25	76.02	Yes	No	No	No	No	Yes	1.8	10.8	230.8	2.5	7.8	56.2	137.9	232.3	9.8	4.2	17.6	36.6	2	63	2012777.654
43486	Male	39	Other Race	1.71	27.03	0	10.5	4600	3249	3.853	-1.118	0.706304348	9514	2041	31	37	99.01	Yes	No	No	No	No	Yes	1.8	6.3	138.7	1.8	3	29.3	25.8	40.2	2.9	1.8	17.6	7	1	59	549042.3905
43488	Female	29	Mexican American	0.58	30.86	0	8.5	4319	3699	2.979	1.817	0.856448252	8921	4253	26	23	63.65	Yes	No	No	No	No	No	1.8	15.1	136.6	1.8	3.9	29.7	31.4	46.4	3	1.8	17.6	23.9	1	66	616109.7599
43492	Female	51	Non-Hispanic White	3.71	25.39	0	6	3569	2793	2.576	0.541	0.782572149	6170	2522	22	18	68.95	Yes	No	No	No	No	Yes	1.8	6.3	117.3	1.8	3.1	32.4	28	195.5	3	1.8	17.7	17.6	2	66	1540074.782
43493	Female	60	Mexican American	0.96	41.75	0	7.5	1970	1526	1.869	-1.072	0.774619289	4899	1333	24	26	59.23	No	No	No	No	No	No	1.8	15.7	200	1.8	6.2	47.2	49.7	35.4	4.2	1.8	17.7	65.2	2	61	189172.4653
43546	Female	72	Non-Hispanic Black	1.47	23.88	0	11.5	1836	1685	1.738	-0.152	0.917755991	4205	2084	11	17	72.49	Yes	Yes	No	No	Yes	No	1.8	16.5	325.9	1.8	4.9	72.8	29.8	20.6	3.4	1.8	32.7	44	2	67	397774.0825
43553	Female	24	Non-Hispanic Black	2.5	56.54	0	20	3745	3208	2.989	0.552	0.856608812	9304	3914	24	33	61	No	No	No	No	No	No	1.8	6.3	134.3	1.8	3.4	27.5	28	35.3	3	1.8	17.7	2.9	2	68	993607.7858
43555	Male	31	Mexican American	0.46	48.21	0	8.5	4062	3183	3.527	-0.737	0.783604136	7431	2851	36	22	103.43	Yes	No	No	No	No	No	1.8	19.2	552.2	1.8	12.7	171	92	61.2	13.4	3.6	17.7	5.1	2	64	592620.6397
43558	Male	69	Non-Hispanic White	5	24.15	1	20.5	4120	1993	3.274	-2.365	0.483737864	6715	478	18	36	94.59	Yes	Yes	Yes	No	No	Yes	1.8	12.5	316.8	1.8	8.9	70.8	44.2	31.1	4.9	5	17.7	42.7	2	63	1169125.255
43562	Male	45	Other Hispanic	3.57	27.72	0	82	5083	3880	3.579	0.6	0.763328743	11246	3063	32	25	72.49	NA	No	No	No	No	Yes	1.8	8.1	205.9	1.8	5.3	49	56.1	155.4	5.3	3.8	17.7	13.1	2	69	391655.3364
43571	Male	24	Non-Hispanic White	3.27	20.25	0	13.5	4174	3628	4.122	-0.917	0.869190225	10971	4239	22	24	139.67	Yes	No	No	No	No	Yes	1.8	7.3	134.2	1.8	2.9	20.6	66	125.2	4.7	1.8	17.7	9.5	2	63	2113856.638
43575	Female	47	Non-Hispanic Black	1.51	50.82	0	27	2317	1974	2.231	-0.766	0.851963746	6609	2609	12	16	81.33	Yes	No	Yes	No	No	Yes	1.8	6.1	108.9	1.8	3.2	23.2	22.6	25.5	2.6	1.8	17.7	72.1	1	59	667933.7334
43579	Male	28	Other Hispanic	NA	21.56	0	22	4371	3868	3.506	0.805	0.884923358	11285	4782	20	22	99.01	Yes	No	No	No	No	No	1.8	6.3	138.7	1.8	3	29.3	25.8	40.2	2.9	1.8	17.6	7	2	62	549042.3905
43583	Female	24	Non-Hispanic Black	1.93	28.79	0	8	3287	2882	2.923	-0.109	0.876787344	7439	3546	13	20	90.17	Yes	No	No	No	No	Yes	1.8	6.3	134.3	1.8	3.4	27.5	28	35.3	3	1.8	17.7	2.9	1	64	993607.7858
43593	Male	58	Non-Hispanic Black	NA	28.05	0	11.5	3920	2853	3.586	-1.33	0.727806122	8565	1911	36	37	112.27	Yes	No	No	No	No	No	1.8	12.9	280.7	1.8	5.8	59.6	52	68.8	5.6	6.7	17.6	35.5	2	71	546785.6794
43612	Female	56	Non-Hispanic Black	1.57	26.88	0	6	2514	2063	2.368	-0.795	0.820604614	5282	2639	19	24	72.49	Yes	Yes	Yes	No	No	Yes	1.8	10.7	155.7	1.8	3.4	29.6	33.6	33.7	3.3	1.8	17.7	39.4	1	63	627290.9013
43616	Female	18	Other Hispanic	3.23	33.51	0	60.5	2733	2362	2.478	-0.359	0.864251738	6848	2935	21	25	63.65	NA	No	No	NA	NA	NA	1.8	8.3	145	1.8	2.9	29.5	23.9	69.4	1.8	1.8	17.6	1.8	1	70	519282.1084
43636	Male	38	Non-Hispanic White	3.87	23.57	0	14.5	6571	4585	4.642	-0.082	0.697762898	11845	3054	27	32	90.17	Yes	No	No	No	No	No	1.8	12.1	312.1	1.8	5.4	59.5	58.3	125.8	6.5	3.1	17.6	17.7	1	60	1532844.522
43641	Female	20	Non-Hispanic White	0.46	33.85	0	13	2916	2699	2.629	0.203	0.92558299	7475	4017	14	18	54.81	No	No	No	No	No	No	1.8	22.7	579.7	1.8	14.6	165.6	96.1	136.6	11.2	2.6	17.6	19.8	1	61	1810676.193
43647	Female	31	Other Hispanic	3.41	45.19	0	79	3166	2604	2.672	-0.196	0.822488945	6221	2754	24	22	38.01	No	No	No	No	No	No	1.8	6.1	107.1	1.8	1.8	19.6	15.2	33.3	1.8	1.8	17.7	3.5	2	71	619625.8556
43654	Male	36	Non-Hispanic White	0.73	19.01	0	3.5	4442	2949	3.514	-1.163	0.66389014	4385	1974	91	106	90.17	Yes	No	No	No	No	Yes	1.8	8.9	229.9	1.8	5.4	51.9	71	161.9	7.1	3.1	17.6	87.4	1	67	639477.7411
43671	Male	75	Non-Hispanic White	1.21	37.63	0	3.5	3753	3178	2.496	1.752	0.846789235	7528	3360	23	23	131.72	Yes	Yes	No	No	No	No	3	29.6	418.1	1.8	8.8	71.6	114.7	189.3	9	1.8	17.7	24.9	2	62	220600.7775
43674	Female	57	Non-Hispanic Black	4.02	38.93	1	19.5	2196	1606	2.454	-2.033	0.73132969	2033	1421	13	19	107.85	No	Yes	No	No	No	No	1.8	10.7	155.7	1.8	3.4	29.6	33.6	33.7	3.3	1.8	17.7	39.4	1	59	627290.9013
43678	Male	43	Non-Hispanic White	1.4	38.85	0	7	4516	3740	4.293	-0.905	0.828166519	10646	5047	29	26	81.33	Yes	Yes	No	No	No	No	1.8	22.4	386.8	4.7	6.5	84.7	62.3	101.5	6.8	1.8	17.6	49.7	1	60	538389.6546
43680	Female	57	Other Hispanic	5	31.17	0	11.5	3513	2755	2.312	1.218	0.784230003	6912	2781	30	23	54.81	Yes	No	No	No	No	No	1.8	4.8	62	1.8	1.8	10.2	13.6	41.2	1.8	1.8	18	13.1	1	63	290843.077
43691	Female	44	Non-Hispanic White	0.59	20.77	0	32	3177	2368	2.682	-0.777	0.745357255	5175	1852	9	16	63.65	Yes	No	No	No	No	No	1.8	9.3	127.9	1.8	1.8	19	19.4	33.3	1.8	1.8	17.7	51.5	1	62	589395.6494
43709	Male	51	Mexican American	1.04	34.52	0	20.5	4611	3805	3.075	1.683	0.825200607	11574	4752	27	21	81.33	Yes	Yes	No	No	No	Yes	1.8	12.2	146.6	1.8	2.9	25.4	34.5	57.7	2.8	4	17.7	34.9	1	66	369623.6283
43726	Female	76	Non-Hispanic Black	3.29	30.46	0	31.5	2060	1930	2.21	-0.679	0.936893204	4606	3067	14	19	156.47	No	Yes	Yes	No	Yes	No	1.8	11.3	226.1	1.8	5.7	49.2	43.1	28.9	4.3	1.8	17.7	23.1	2	66	542556.2777
43727	Female	46	Other Hispanic	0.66	33.1	0	46	3152	2536	2.4	0.391	0.804568528	6533	2728	46	43	63.65	No	No	No	No	No	No	1.8	8.4	131.2	1.8	3.4	33.5	28.2	47.9	4	2.7	28.3	6	2	72	463557.15
43735	Male	19	Non-Hispanic Black	2.9	22.52	0	37	4232	3861	4.312	-0.819	0.912334594	8996	4478	15	26	72.49	NA	No	No	NA	NA	NA	1.8	6.3	205.7	1.8	5	60.6	39.8	152.3	4.8	3.1	17.7	1.8	1	62	384541.8963
43742	Female	36	Mexican American	0.96	46.62	0	7	3227	2690	2.592	0.27	0.833591571	6122	2949	27	36	63.65	No	No	Yes	No	No	No	1.8	6.8	108.8	1.8	2.5	23	19.9	127.8	1.8	1.8	17.7	4.3	1	69	560215.9671
43747	Male	29	Mexican American	2.28	42.95	0	14	5353	4065	4.432	-0.617	0.759387259	7856	3321	24	24	72.49	Yes	No	No	No	No	No	1.8	15.9	383.5	1.8	7.6	71.2	89.9	100.8	8.1	3	17.7	4.5	1	66	985215.2335
43749	Male	63	Other Hispanic	1.97	21.04	1	6	2605	1750	3.099	-2.671	0.671785029	6152	844	15	16	90.17	Yes	No	No	No	No	Yes	1.8	5.6	76.5	1.8	1.8	15	13.4	29.5	1.8	6.2	17.7	20.6	1	72	247345.2455
43772	Female	58	Non-Hispanic White	1.19	29.02	0	9.5	2997	2176	2.537	-0.847	0.726059393	4569	1443	19	24	78.68	No	Yes	No	No	No	No	1.8	10.8	165.7	1.8	3.4	33.5	24.4	20.4	2.8	1.8	17.7	17.5	2	59	809708.1636
43775	Female	50	Mexican American	5	35.58	0	34	2951	2307	2.804	-1.121	0.781768892	6979	2058	25	25	54.81	No	No	Yes	No	No	No	1.8	6.2	90	1.8	1.8	19.2	18.7	27.1	1.8	1.8	17.7	14.3	2	70	657775.6944
43790	Female	36	Non-Hispanic White	3.5	23.47	0	9.5	4084	2939	3.23	-0.632	0.71963761	6738	2087	11	12	70.72	Yes	No	No	No	No	No	1.8	3.5	58.9	1.8	1.8	10.4	9.2	31.7	1.8	1.8	25.3	11.1	2	59	2550100.767
43810	Male	21	Non-Hispanic White	5	22.89	0	12.5	6703	5973	4.922	1.713	0.89109354	11779	6611	14	18	83.1	Yes	No	No	No	No	Yes	2.9	18.8	429.6	1.8	9.1	72.5	107.1	203.2	9.2	1.8	17.6	10.3	2	68	2160448.69
43817	Female	19	Non-Hispanic Black	4.72	25.4	0	17.5	4594	3585	3.691	-0.205	0.780365694	9262	3012	26	17	77.79	NA	No	No	NA	NA	NA	2.6	6.8	243.2	1.8	6.4	78.9	69.3	74.2	7.7	5.2	17.7	6.3	2	69	267415.173
43822	Female	49	Non-Hispanic White	4.64	31.01	0	8.5	2838	2398	2.495	-0.248	0.84496124	7364	3286	11	14	76.91	Yes	Yes	Yes	No	No	Yes	1.8	6.9	66.1	1.8	1.8	12.8	21.4	75.4	1.8	1.8	17.6	11.7	2	62	1791843.872
43830	Female	44	Mexican American	5	34.2	0	6.5	3782	3206	2.77	1.093	0.84769963	7798	4179	29	27	72.49	Yes	No	No	No	No	Yes	1.8	14.2	154.6	1.8	3.4	23.6	39	44.3	3.2	1.8	17.6	12.6	1	71	590894.2002
43847	Female	65	Mexican American	1.22	33.47	0	9.5	1771	1427	1.853	-1.294	0.805759458	6165	1339	21	18	45.97	Yes	Yes	Yes	No	No	Yes	5	21.2	357.2	1.8	12.3	83.3	80.1	159.2	10.2	3.6	17.7	26.4	1	71	222059.597
43853	Male	77	Other Hispanic	1.46	29.09	0	26	3895	2746	2.508	0.601	0.705006418	8579	1535	24	29	99.01	Yes	Yes	Yes	No	No	Yes	1.8	12.5	195.2	1.8	4.3	42.5	24.7	17.3	3.1	2.7	17.7	19.9	1	72	339538.4936
43857	Female	48	Mexican American	1.21	33.11	0	9	2722	2291	2.053	0.771	0.841660544	5633	2929	82	69	63.65	Yes	Yes	No	No	No	Yes	1.8	10.6	198.2	1.8	6.8	45	33.2	25.3	4.8	3.7	64.7	6	1	65	417788.1508
43859	Male	79	Non-Hispanic White	0.8	33.46	1	27	3828	1844	2.738	-1.925	0.481713689	5358	299	23	22	116.69	Yes	No	Yes	No	Yes	Yes	3	29.6	418.1	1.8	8.8	71.6	114.7	189.3	9	1.8	17.7	24.9	1	67	220600.7775
43867	Male	63	Non-Hispanic White	1.02	27.14	0	19	2950	2098	2.767	-1.522	0.711186441	6269	1313	18	21	72.49	Yes	No	No	No	No	No	1.8	11.1	303.5	1.8	8.6	149.6	39.3	57.5	7.6	1.8	17.7	25.4	1	61	497582.4517
43868	Female	26	Other Hispanic	1.75	34.87	0	3.5	4018	3354	2.571	2.306	0.834743654	8403	3675	19	20	63.65	Yes	No	No	No	No	Yes	8	34.7	974.6	1.8	29.6	240.6	151.6	61.7	17.8	1.8	17.7	3.4	1	64	529655.7987
43889	Male	27	Non-Hispanic White	1.96	40.49	0	7.5	6070	4977	4.607	0.629	0.819934102	9861	4750	42	36	75.14	No	Yes	No	No	No	No	2.9	18.8	429.6	1.8	9.1	72.5	107.1	203.2	9.2	1.8	17.6	10.3	1	73	2160448.69
43892	Male	35	Mexican American	1.81	33.79	0	13.5	5204	4469	3.926	1.044	0.85876249	12769	5660	37	23	59.23	Yes	No	No	No	No	Yes	1.8	4.7	74.6	1.8	1.8	12.4	14.8	24.1	1.8	1.8	17.7	3.1	2	66	630478.4885
43899	Male	35	Non-Hispanic White	3.49	21.04	0	3.5	5327	3526	4.151	-1.091	0.661911019	7761	2133	16	20	81.33	Yes	No	No	No	No	Yes	1.8	9.1	164	1.8	4	27.6	88.5	248.7	6	1.8	17.7	22	1	69	2741629.157
43902	Female	41	Non-Hispanic White	0.58	19.58	0	6.5	3702	3091	2.663	1.127	0.834954079	11052	3416	14	20	63.65	Yes	No	No	No	No	Yes	1.8	6.3	117.3	1.8	3.1	32.4	28	195.5	3	1.8	17.7	17.6	1	60	1540074.782
43906	Male	68	Non-Hispanic Black	1.42	43.69	0	29	3455	2392	2.91	-1.114	0.692329957	8649	1016	26	22	81.33	Yes	Yes	Yes	No	Yes	Yes	1.8	11.3	262.9	1.8	8.8	85.1	59.5	95	6.4	2.9	25.3	62.9	1	64	169138.7069
43909	Male	36	Other Race	0.45	30.53	1	19	3294	2415	3.73	-2.479	0.733151184	7204	1633	39	25	107.85	Yes	Yes	No	No	No	Yes	2.5	11.7	209.8	1.8	4.4	49.2	33.2	180.2	3.8	4.3	17.6	16	2	66	627791.1747
43916	Female	55	Non-Hispanic White	2.14	24.31	0	6	3172	2038	2.421	-0.967	0.642496847	5273	918	14	21	75.14	No	No	No	No	No	Yes	1.8	10.8	165.7	1.8	3.4	33.5	24.4	20.4	2.8	1.8	17.7	17.5	2	59	809708.1636
43920	Female	43	Non-Hispanic Black	3.69	27.12	0	42	3132	2228	2.801	-1.358	0.711366539	5491	1420	18	23	73.37	Yes	Yes	No	No	No	No	1.8	6.1	108.9	1.8	3.2	23.2	22.6	25.5	2.6	1.8	17.7	72.1	2	68	667933.7334
43932	Male	27	Non-Hispanic Black	2.12	34.37	0	12.5	4326	3688	4.208	-0.934	0.852519649	10524	4561	32	28	102.54	No	No	No	No	No	No	1.8	8.3	178	1.8	4.6	41.9	43.1	42.8	4.8	4.7	17.7	5.4	1	74	701769.9593
43942	Male	62	Non-Hispanic White	5	31.22	0	12.5	4675	2597	3.082	-1.002	0.555508021	7604	750	24	31	89.28	No	No	No	No	No	Yes	1.8	19.6	410.8	5.2	12.8	120.1	141.9	448	11	1.8	17.6	47.4	1	67	1358973.829
43945	Male	70	Non-Hispanic White	2.86	31.12	0	35	4627	3408	2.728	1.623	0.736546358	9004	2457	39	36	105.2	Yes	Yes	No	No	No	No	1.8	12.6	202.6	1.8	4.3	40.4	49	100.3	4.5	8.1	17.7	84.3	2	59	265334.1332
43949	Male	41	Other Hispanic	NA	40.72	0	7	4093	3077	3.565	-0.964	0.751771317	7868	2276	24	21	63.65	Yes	No	No	No	No	Yes	1.8	4.5	59.5	1.8	1.8	11.9	12	35.1	1.8	10.9	33.6	15.6	2	62	482642.6576
43960	Male	43	Mexican American	1.68	33.66	0	31	4424	3929	3.617	0.623	0.888110307	6378	5055	38	29	63.65	Yes	No	No	No	No	No	1.8	18.4	390.4	1.8	7.7	79.4	77.9	104.7	7	2.6	32.7	28	1	66	781873.2897
43963	Male	31	Non-Hispanic White	5	29.28	0	25	7932	6614	5.202	2.106	0.83383762	13832	7044	21	27	81.33	Yes	No	No	No	No	No	1.8	9.7	256.4	1.8	6	47	46.4	123.9	4.2	13.7	39	11.7	1	70	1214194.366
43981	Female	45	Non-Hispanic White	0.61	28.96	0	3.5	3623	2992	2.35	1.882	0.825834943	7966	3328	34	31	53.04	Yes	Yes	No	No	No	Yes	1.8	9.3	127.9	1.8	1.8	19	19.4	33.3	1.8	1.8	17.7	51.5	2	60	589395.6494
44008	Male	39	Other Hispanic	2.12	38.51	0	12.5	5010	3948	4.17	-0.381	0.788023952	10526	3624	18	19	74.26	Yes	No	No	No	No	No	2.5	11.7	209.8	1.8	4.4	49.2	33.2	180.2	3.8	4.3	17.6	16	2	63	627791.1747
44012	Female	48	Non-Hispanic White	1.41	35.13	1	27	3637	2147	2.956	-1.739	0.590321694	6267	799	20	20	68.95	Yes	No	No	No	Yes	Yes	1.8	9.3	127.9	1.8	1.8	19	19.4	33.3	1.8	1.8	17.7	51.5	2	63	589395.6494
44049	Male	30	Non-Hispanic Black	NA	29.67	0	21	4387	3651	4.106	-0.832	0.832231593	9566	3593	19	24	72.49	Yes	No	No	No	No	Yes	1.8	8.3	178	1.8	4.6	41.9	43.1	42.8	4.8	4.7	17.7	5.4	1	64	701769.9593
44057	Female	22	Non-Hispanic White	4.33	21.59	0	10	3886	3525	3.268	0.602	0.907102419	8233	4339	26	20	47.74	Yes	No	No	No	No	Yes	1.8	5.7	112	1.8	2.5	26.2	23.5	55.1	1.8	1.8	17.7	9.4	2	69	2068990.683
44060	Female	69	Non-Hispanic White	4.13	25.3	0	18	2791	2172	2.133	0.098	0.778215693	6950	1874	11	21	79.56	Yes	Yes	No	No	No	No	1.8	16	304.2	1.8	7.2	65.3	83.8	210.9	8	1.8	17.6	23.3	1	67	1912753.541
44064	Female	27	Mexican American	0.46	24.29	0	38	3784	3230	2.614	1.777	0.85359408	7126	3890	17	19	45.08	Yes	No	No	No	No	No	1.8	6.8	108.8	1.8	2.5	23	19.9	127.8	1.8	1.8	17.7	4.3	2	70	560215.9671
44068	Female	60	Mexican American	3.41	31.47	0	30	2943	2585	2.148	1.269	0.87835542	8999	4204	18	19	78.68	Yes	Yes	Yes	No	No	No	1.8	15.7	200	1.8	6.2	47.2	49.7	35.4	4.2	1.8	17.7	65.2	2	70	189172.4653
44071	Female	43	Non-Hispanic White	3.13	33.87	0	16	4926	3885	3.378	1.049	0.788672351	7975	3659	14	18	106.08	No	Yes	No	No	No	No	3.1	17.6	277.5	1.8	6.5	51	54	63.7	4.9	1.8	17.7	19.3	2	67	2207507.347
44072	Female	54	Non-Hispanic Black	3.49	22.25	0	13	2954	2490	2.395	0.252	0.842924848	6268	2816	22	25	81.33	No	Yes	No	No	No	No	1.8	10.7	155.7	1.8	3.4	29.6	33.6	33.7	3.3	1.8	17.7	39.4	1	63	627290.9013
44073	Male	34	Non-Hispanic White	4.33	28.77	0	16.5	5412	3632	3.822	-0.372	0.671101256	8981	2247	11	16	159.12	No	Yes	No	No	No	Yes	1.8	9.1	164	1.8	4	27.6	88.5	248.7	6	1.8	17.7	22	2	61	2741629.157
44081	Female	25	Non-Hispanic White	1.57	20.75	0	7	3914	3161	3.319	-0.353	0.807613694	7261	2845	12	19	63.65	Yes	No	No	No	No	Yes	1.8	7.4	134.9	1.8	2.8	25.9	27.2	42.8	2.6	1.8	17.7	6.4	1	67	2296977.685
44086	Male	50	Non-Hispanic Black	NA	34.42	0	31	4585	3422	3.711	-0.536	0.746346783	9815	2710	26	28	94.59	Yes	No	No	No	No	No	1.8	7.4	127.9	1.8	3.2	25.9	32	54.9	2.7	3	17.6	263.4	2	66	1051935.788
44091	Female	49	Other Hispanic	0.87	29.89	0	15	3053	2313	2.435	-0.335	0.75761546	6181	2126	24	24	54.81	No	No	No	No	No	No	1.8	4.8	62.1	1.8	1.8	11.5	14.8	16.6	1.8	1.8	73.1	51.2	1	62	376090.7435
44092	Male	47	Non-Hispanic White	1.21	24.41	0	3.5	4785	3551	3.452	0.199	0.742110763	8836	2881	18	23	90.17	No	Yes	No	No	No	Yes	1.8	16	267.2	1.8	5.8	56.3	56.5	127.6	5.7	3.4	17.6	30.1	1	67	724776.826
44093	Female	36	Non-Hispanic White	1.82	39	1	3.5	2756	1939	2.801	-2.109	0.703555878	5425	1264	34	28	75.14	Yes	Yes	No	No	No	Yes	1.8	13	366.1	1.8	14.7	89.4	70.9	160.5	7.4	1.8	17.6	21.4	1	64	1090008.233
44102	Male	18	Mexican American	1.41	21	0	37.5	4519	4094	3.737	0.756	0.905952644	7527	4450	15	17	87.52	NA	No	No	NA	NA	NA	1.8	9.7	231.7	1.8	3.4	40.1	48.2	82.4	4.4	2.5	17.7	1.8	2	65	420463.5571
44110	Female	33	Non-Hispanic White	1.6	36.43	0	8.5	3977	3480	3.073	0.968	0.875031431	8293	4317	18	18	72.49	No	No	No	No	No	Yes	1.8	17.5	502.1	1.8	16.3	101.9	88.9	122.9	8.6	1.8	17.7	43.5	1	65	960554.4997
44117	Female	67	Non-Hispanic Black	1.46	24.19	0	15.5	2401	1963	2.427	-1.082	0.81757601	5818	2125	12	18	54.81	No	No	No	No	No	No	1.8	9.2	171.7	1.8	4.2	29.7	45	92.6	4.8	2.5	17.7	69.2	1	59	314005.2446
44121	Male	33	Non-Hispanic White	0.7	28.97	0	3.5	5243	3902	3.838	0.121	0.744230402	8269	3107	22	18	83.98	Yes	No	No	No	No	Yes	1.8	3.8	67.8	1.8	1.8	19	14.7	67.2	1.8	1.8	17.7	177.7	2	60	552987.4787
44124	Female	37	Non-Hispanic White	3.15	22.44	0	13.5	3645	3232	3.006	0.531	0.886694102	6238	3714	17	22	72.49	Yes	No	No	No	No	Yes	1.8	3.5	58.9	1.8	1.8	10.4	9.2	31.7	1.8	1.8	25.3	11.1	1	61	2550100.767
44131	Female	26	Non-Hispanic White	5	20.34	0	24	4462	3828	3.647	0.373	0.857911251	7000	4116	12	18	64.53	Yes	No	No	No	No	Yes	1.8	8	109.5	1.8	1.8	18.4	29.7	86.3	1.8	1.8	17.7	6.8	2	63	2423989.012
44156	Male	49	Mexican American	1.44	27.02	0	22.5	4356	3672	3.297	0.794	0.842975207	11823	4816	17	18	64.53	Yes	No	No	No	No	Yes	1.8	10.4	129.8	1.8	2.9	23.5	34.1	69.7	3	3.2	35.2	23.2	2	70	603076.5295
44162	Female	72	Non-Hispanic White	1.65	25.45	0	10.5	2774	2050	2.085	-0.092	0.739005047	5995	1139	18	24	66.3	Yes	No	No	No	No	Yes	9.8	35.5	834.8	1.8	21.7	192	128.3	53.9	10.7	1.8	17.7	25.3	2	66	1123800.797
44163	Female	45	Non-Hispanic White	1.25	21.02	0	6.5	3492	1947	2.569	-1.577	0.557560137	5273	505	24	29	45.08	Yes	No	No	No	No	Yes	1.8	9.4	149.7	1.8	2.7	34.8	23	34.7	2.5	3.4	17.7	15.7	2	63	736032.0273
44169	Male	32	Non-Hispanic White	1.89	24.09	0	13.5	5852	4654	4.288	0.641	0.795283664	12554	4142	22	25	72.49	Yes	No	No	No	No	Yes	1.8	12.1	312.1	1.8	5.4	59.5	58.3	125.8	6.5	3.1	17.6	17.7	1	60	1532844.522
44171	Female	27	Non-Hispanic White	1.94	26.89	0	17.5	4652	4124	3.549	1.204	0.88650043	9802	5021	13	16	63.65	No	No	No	No	No	No	1.8	5.7	112	1.8	2.5	26.2	23.5	55.1	1.8	1.8	17.7	9.4	1	69	2068990.683
44173	Male	33	Non-Hispanic White	5	24.62	0	15	4811	3853	4.495	-1.057	0.800872999	12149	3329	47	25	81.33	Yes	No	No	No	No	No	1.8	5.7	125	1.8	3.5	34.5	24.6	120.5	2.5	1.8	17.6	8.4	2	67	2330121.353
44178	Female	40	Mexican American	0.18	26.17	0	9	3888	3294	2.78	1.3	0.847222222	6837	3787	13	20	68.95	No	No	No	No	No	No	1.8	10.6	198.2	1.8	6.8	45	33.2	25.3	4.8	3.7	64.7	6	2	72	417788.1508
44180	Male	45	Other Hispanic	2.35	35.53	0	13	6122	4814	3.797	1.937	0.786344332	11120	4415	45	33	90.17	Yes	No	No	No	No	No	1.8	8.1	205.9	1.8	5.3	49	56.1	155.4	5.3	3.8	17.7	13.1	1	62	391655.3364
44183	Male	23	Mexican American	3.29	24.64	0	3.5	5281	4054	3.954	0.19	0.767657641	9317	3342	29	30	54.81	Yes	No	No	No	No	Yes	1.8	15.7	296	1.8	8	54.5	106.2	190.5	8.1	3.7	17.5	9.2	1	60	484806.1402
44184	Male	49	Non-Hispanic White	3.71	66.16	0	36	4473	3274	3.947	-1.164	0.731947239	9074	2328	22	22	81.33	Yes	Yes	No	No	No	Yes	1.8	11.5	221.3	1.8	6.8	55.1	53.6	115.5	5.5	1.8	29.1	37.3	2	59	2866218.428
44187	Male	46	Non-Hispanic White	1.41	33.02	0	6	4445	3262	3.423	-0.333	0.733858268	7087	2385	31	22	83.1	Yes	No	No	No	No	Yes	7.4	48.5	1036.1	1.8	31.2	324.8	197.7	221.3	29.2	4.3	32.3	35.2	2	62	1915897.715
44194	Male	36	Mexican American	1.55	31.14	0	14	6038	5087	3.751	2.734	0.842497516	8892	5740	55	34	45.97	Yes	No	No	No	No	Yes	1.8	8.2	147.9	1.8	2.7	24.4	30.1	53.2	3	1.8	17.6	7.4	1	69	734080.9812
44201	Male	76	Non-Hispanic White	1.14	21.02	1	9	4326	2294	3.178	-1.669	0.530282016	5739	620	14	21	185.64	Yes	Yes	No	No	No	Yes	1.8	19.4	364.2	1.8	10.1	116	63.3	68.7	8.6	5	17.6	70	2	59	294472.6613
44205	Female	32	Non-Hispanic Black	4.72	19.04	0	3.5	3370	2999	3.004	-0.01	0.889910979	5918	3338	11	18	63.65	Yes	No	No	No	No	No	2.8	16.5	304.9	1.8	7.2	52.3	75	93.6	7.3	1.8	17.7	9.5	2	66	208130.2232
44206	Male	45	Mexican American	1.99	27.38	0	20.5	3329	2576	2.937	-0.846	0.773805948	7939	2196	97	59	53.92	Yes	No	No	No	No	Yes	1.8	18.4	390.4	1.8	7.7	79.4	77.9	104.7	7	2.6	32.7	28	2	65	781873.2897
44209	Male	59	Other Race	1.16	31.11	0	36.5	4798	3165	3.309	-0.276	0.659649854	7400	1783	32	36	68.95	Yes	Yes	No	No	No	Yes	1.8	8.4	113.2	1.8	2.6	21.6	18.4	28.9	1.8	2.7	17.7	26.3	2	66	1433736.841
44223	Male	57	Mexican American	0.8	35.33	1	6	3009	2119	2.959	-1.827	0.704220671	5185	1296	81	38	81.33	Yes	Yes	Yes	No	No	Yes	1.8	29.6	675.1	1.8	16.9	122.1	168.1	223	15.5	3	32.6	26.8	1	65	276360.7084
44228	Male	54	Non-Hispanic White	NA	22.64	0	6	5005	3699	3.121	1.281	0.739060939	7373	3016	83	105	61.88	Yes	Yes	No	No	No	Yes	1.8	8.7	123.5	1.8	1.8	23.7	24.8	46.7	1.8	1.8	17.7	62.4	2	64	829929.4567
44238	Male	61	Non-Hispanic White	2.98	30.08	0	31	3755	3093	3.117	-0.057	0.823701731	9204	3381	23	21	76.02	Yes	No	No	No	No	Yes	1.8	18.3	238.8	1.8	3.5	40.1	35.4	32.7	3.4	1.8	17.7	28.2	2	69	989657.2936
44241	Male	46	Non-Hispanic White	5	22.73	0	8.5	7066	4547	4.335	0.35	0.643504104	10106	2554	16	22	90.17	Yes	No	No	No	Yes	Yes	1.8	10	177.1	1.8	4	44.2	30.2	34.8	3.2	1.8	17.7	172.2	1	63	2189763.836
44243	Male	60	Mexican American	5	33.8	0	22	4898	3844	4.077	-0.381	0.784810127	10795	3530	24	21	90.17	Yes	No	No	Yes	No	Yes	1.8	13.1	276.7	1.8	6.3	66.5	44.7	102.9	4.4	1.8	17.7	374.1	1	69	166018.4861
44255	Female	60	Non-Hispanic White	5	30.94	0	20	2671	2053	2.312	-0.676	0.768625983	7305	1726	20	24	55.69	No	No	No	No	No	No	1.8	26.4	388.3	1.8	4.8	66.4	115.4	168.1	8.3	1.8	17.7	19.9	2	63	1686310.105
44262	Female	35	Non-Hispanic White	5	38.74	0	14.5	3904	3286	3.046	0.579	0.84170082	8063	3905	16	16	58.34	No	No	No	No	No	Yes	1.8	3.5	58.9	1.8	1.8	10.4	9.2	31.7	1.8	1.8	25.3	11.1	2	63	2550100.767
44267	Male	37	Mexican American	1.09	29.99	0	22.5	4380	3698	3.243	1.053	0.844292237	10394	4312	24	22	63.65	Yes	No	No	No	No	No	1.8	10.1	167.1	1.8	3.1	29.4	27.1	47.9	2.8	1.8	17.6	3.7	1	70	354933.8917
44275	Male	62	Non-Hispanic Black	0.77	21.99	1	6.5	3586	2405	3.343	-1.76	0.670663692	6850	1304	16	18	159.12	No	Yes	Yes	No	No	Yes	1.8	15.4	324.6	1.8	11.6	106.2	60.1	40.7	7.2	2.7	17.6	30.3	2	61	244058.2633
44296	Female	73	Non-Hispanic White	2.14	33.43	0	23	2747	2068	1.909	0.47	0.75282126	5862	1594	21	23	85.75	Yes	Yes	Yes	No	No	No	1.8	5.4	90.1	1.8	1.8	12.2	11.4	20.6	1.8	1.8	17.7	19.4	2	63	1392955.477
44310	Male	20	Non-Hispanic White	1.47	23.21	0	3.5	5706	4848	4.683	0.283	0.849631966	10161	5018	22	31	90.17	Yes	No	No	No	No	No	1.8	10.8	265.8	1.8	5.1	59.9	40.2	132.9	4.1	2.6	17.6	52.2	1	73	954560.3584
44312	Female	36	Other Hispanic	1.55	23.15	0	3.5	4026	2870	2.608	0.722	0.712866369	5862	1821	16	25	37.13	No	No	No	No	No	No	1.8	7	89.3	1.8	1.8	15	20.2	33.8	1.8	1.8	29.8	8.1	1	69	775920.8632
44316	Male	66	Other Hispanic	2.86	34.06	0	26.5	4438	2805	2.677	0.321	0.63204146	7377	1256	28	23	61.88	Yes	No	No	No	No	Yes	1.8	10.2	223.6	1.8	6	55.7	36.5	32.4	5.3	2.9	97.5	18.9	2	62	246422.0447
44317	Male	45	Non-Hispanic Black	4.96	30.66	1	23.5	3795	3173	4.447	-1.957	0.836100132	11324	4227	28	20	91.94	Yes	Yes	No	No	No	No	1.8	7.4	127.9	1.8	3.2	25.9	32	54.9	2.7	3	17.6	263.4	2	61	1051935.788
44328	Female	23	Other Hispanic	0.83	34.2	0	9	3641	3269	3.015	0.635	0.897830266	7700	4543	16	18	48.62	Yes	No	No	No	No	Yes	1.8	10	205.8	1.8	6.1	45.5	44.8	36.8	4.8	1.8	17.7	3.5	2	61	929771.3724
44333	Female	78	Non-Hispanic White	1.31	18.87	0	76	2723	1816	1.72	0.314	0.666911495	5051	922	12	25	143.21	Yes	Yes	No	No	Yes	Yes	1.8	18.4	207.8	1.8	3.3	37.2	33.7	47.2	3.3	1.8	17.7	32.4	1	70	712101.0421
44339	Female	31	Mexican American	0.71	41.27	0	3.5	3277	2856	2.478	1.137	0.871528837	6950	4092	16	19	54.81	NA	No	No	No	No	No	1.8	6.8	108.8	1.8	2.5	23	19.9	127.8	1.8	1.8	17.7	4.3	1	69	560215.9671
44349	Male	21	Mexican American	NA	27.74	0	18	4770	4423	4.149	0.517	0.927253669	11062	6145	18	18	76.02	Yes	No	No	No	No	No	1.8	6.1	114.6	1.8	3	22.8	21.3	36.5	1.8	1.8	17.7	4	2	64	674696.4793
44360	Male	46	Mexican American	1.45	34.69	0	17.5	5020	3858	3.393	0.982	0.768525896	8838	2982	65	44	81.33	Yes	No	No	No	No	No	1.8	15.4	228.8	1.8	4.9	36.8	47.4	63.3	4.1	1.8	17.7	804.4	1	65	438190.166
44361	Female	75	Non-Hispanic White	5	29.44	0	13	3407	2397	2.005	1.097	0.703551512	7363	1280	26	31	125.53	Yes	Yes	No	No	No	No	3.7	23.2	396	1.8	5.9	62.7	52.4	76.2	4.8	1.8	17.7	41.7	1	67	874571.8263
44382	Female	39	Non-Hispanic Black	5	40.11	0	26	3749	2943	3.384	-0.905	0.785009336	7490	2734	16	19	71.6	Yes	Yes	No	No	No	No	1.8	10.9	163.5	1.8	5.1	34.9	40.2	62.6	3.6	1.8	17.6	5.2	2	70	1258613.56
44393	Male	24	Non-Hispanic White	5	21.48	0	17.5	4997	4000	3.802	0.408	0.800480288	9332	3708	34	23	90.17	Yes	No	No	No	No	No	1.8	7.6	116.9	1.8	1.8	16.4	16.7	33.9	1.8	1.8	17.7	19.9	1	73	2210487.716
44407	Female	41	Non-Hispanic White	2.98	22.73	0	17.5	4375	3601	2.552	2.952	0.823085714	9335	3894	14	21	88.4	Yes	No	No	No	No	Yes	1.8	5.4	69.6	1.8	1.8	17.8	13.9	19.6	1.8	1.8	17.7	41.2	2	62	1872262.416
44410	Female	65	Non-Hispanic Black	2.56	21.44	0	9	2225	1496	2.007	-1.428	0.672359551	3523	827	13	21	66.3	Yes	Yes	Yes	No	No	Yes	1.8	6.2	87.9	1.8	1.8	20.2	13.5	16.3	1.8	1.8	17.7	33.1	2	68	223446.7259
44411	Male	50	Non-Hispanic Black	0	45.81	0	17	4582	3577	4.06	-0.803	0.780663466	10345	2864	22	19	113.15	Yes	Yes	No	No	No	Yes	1.8	5.9	119.8	1.8	3.7	31.8	31.1	43.1	3.7	4.4	133.8	71.4	1	61	669048.436
44412	Female	34	Non-Hispanic White	3.5	33.17	0	22	3452	2980	3.161	-0.408	0.863267671	8155	3822	34	17	61.88	Yes	No	No	No	No	No	1.8	8	109.5	1.8	1.8	18.4	29.7	86.3	1.8	1.8	17.7	6.8	2	59	2423989.012
44414	Male	33	Non-Hispanic Black	4.72	30.53	1	15	3830	3167	4.142	-1.708	0.82689295	8378	3464	54	46	89.28	Yes	No	No	No	No	No	1.8	5.3	90.7	1.8	1.8	15.1	20.1	45.8	1.8	1.8	17.6	19.8	2	66	589544.353
44427	Male	24	Non-Hispanic White	0.98	23.01	0	21	6323	5364	4.668	1.174	0.848331488	10622	5401	25	36	90.17	Yes	No	No	No	No	Yes	1.8	12.7	208.2	1.8	4.2	38.6	38.6	242.7	3.2	3.1	28.1	50.1	1	69	731026.2586
44433	Male	66	Non-Hispanic White	3.15	29.39	0	42.5	4010	2456	3.176	-1.408	0.612468828	8150	826	37	29	90.17	Yes	No	Yes	Yes	No	Yes	1.8	12.5	316.8	1.8	8.9	70.8	44.2	31.1	4.9	5	17.7	42.7	1	61	1169125.255
44443	Male	35	Other Hispanic	0.96	28.14	0	11	4255	3261	3.137	0.292	0.766392479	9445	2607	83	49	72.49	Yes	No	No	No	No	Yes	1.8	3.3	60.1	1.8	1.8	13.2	14.6	29	1.8	1.8	35.2	7.1	1	69	1056744.468
44444	Male	58	Other Race	0.67	22.14	0	8.5	3376	2637	2.777	-0.325	0.781101896	4677	2548	15	24	68.07	Yes	No	No	No	No	No	1.8	4.5	59.5	1.8	1.8	11.9	12	35.1	1.8	10.9	33.6	15.6	2	69	482642.6576
44450	Female	62	Other Hispanic	1.52	23.32	0	15.5	2985	1545	2.168	-1.639	0.51758794	4132	311	23	20	90.17	Yes	Yes	No	No	No	Yes	1.8	14.4	179.2	1.8	3.7	28.8	35.2	52.1	3.5	1.8	17.7	17.2	1	60	180430.9603
44453	Female	42	Other Race	0.47	21.2	0	3.5	3841	3114	2.843	0.651	0.810726373	8292	3015	15	21	54.81	No	No	No	No	No	Yes	1.8	9.6	131.7	1.8	3.7	39.2	26.7	41.7	3.6	3.1	17.6	8.6	1	67	617360.8091
44475	Male	44	Mexican American	0.82	26.46	0	21	4127	3334	2.948	0.933	0.807850739	9805	3552	29	24	68.95	Yes	No	No	No	No	Yes	1.8	10.4	129.8	1.8	2.9	23.5	34.1	69.7	3	3.2	35.2	23.2	2	67	603076.5295
44479	Female	65	Mexican American	1.41	37.85	0	89	2439	1940	1.806	0.437	0.795407954	6487	1866	19	22	136.14	Yes	Yes	Yes	No	No	Yes	1.8	15.7	200	1.8	6.2	47.2	49.7	35.4	4.2	1.8	17.7	65.2	2	71	189172.4653
44501	Male	27	Non-Hispanic Black	0.29	21.71	0	18.5	4002	3578	4.339	-1.318	0.894052974	10420	4672	15	24	90.17	Yes	No	No	No	No	No	1.8	8	201.3	1.8	4.7	38.9	51.7	119.1	4	2.5	17.6	22.8	1	64	735783.9343
44513	Male	33	Mexican American	5	29.58	0	22.5	4984	3941	3.724	0.437	0.790730337	10478	3583	36	34	63.65	Yes	No	Yes	No	No	No	1.8	19.2	552.2	1.8	12.7	171	92	61.2	13.4	3.6	17.7	5.1	2	73	592620.6397
44514	Female	58	Non-Hispanic White	5	24.44	0	11	3366	2439	2.436	0.011	0.72459893	6302	1681	31	28	63.65	Yes	No	No	No	No	No	1.8	7.9	80.1	1.8	1.8	10.7	12.7	16.7	1.8	1.8	17.7	12.6	1	70	2021266.412
44517	Male	61	Non-Hispanic White	4.84	32.31	0	12.5	4216	2890	3.275	-0.761	0.685483871	8333	1563	21	24	70.72	Yes	Yes	Yes	No	No	No	1.8	22.8	412.3	1.8	7.9	109.1	70.7	102.6	9.1	3.7	17.6	32.3	2	62	1275516.785
44533	Female	41	Non-Hispanic Black	3.49	27.76	0	19.5	4436	3595	2.983	1.46	0.810414788	9329	3723	18	25	75.14	Yes	Yes	No	No	No	No	1.8	7.9	123.5	1.8	1.8	24	22.4	47.2	2.5	1.8	17.6	13.6	2	67	879125.0269
44540	Male	36	Mexican American	5	25.31	0	16	5200	4351	3.795	1.098	0.836730769	8935	5006	30	19	54.81	No	No	No	No	No	Yes	1.8	15.7	296	1.8	8	54.5	106.2	190.5	8.1	3.7	17.5	9.2	1	65	484806.1402
44549	Female	33	Mexican American	0.48	36.15	0	14.5	3672	2949	2.683	0.724	0.803104575	8655	2838	29	24	49.5	NA	No	No	No	No	No	1.8	8.6	192.4	1.8	4.2	39.2	37.3	26.9	4	1.8	17.7	7.3	2	72	443581.1331
44566	Male	18	Non-Hispanic White	3.87	23.21	0	29	5418	4566	4.091	0.94	0.842746401	9762	4574	25	44	76.02	NA	No	No	NA	NA	NA	1.8	5.3	110.5	1.8	1.8	20.4	17.9	88.6	1.8	1.8	17.7	3.2	2	63	2648600.536
44576	Female	45	Mexican American	2.27	31.66	0	14	3718	2816	2.937	-0.267	0.75739645	8105	2052	21	22	54.81	Yes	No	No	No	No	No	1.8	14.2	154.6	1.8	3.4	23.6	39	44.3	3.2	1.8	17.6	12.6	1	71	590894.2002
44579	Male	59	Non-Hispanic Black	0.57	26.09	1	3.5	3947	2638	3.977	-2.13	0.668355713	7135	1309	56	51	78.68	Yes	Yes	No	No	No	No	1.8	7.9	167.7	1.8	5.5	28.2	64.9	71.1	5	5.4	17.7	23.9	2	70	803819.0351
44589	Female	37	Mexican American	1.99	35.52	0	11	3774	3027	2.941	0.214	0.802066773	7179	2901	34	35	54.81	Yes	Yes	No	No	No	No	1.8	6.8	108.8	1.8	2.5	23	19.9	127.8	1.8	1.8	17.7	4.3	1	66	560215.9671
44602	Male	25	Non-Hispanic Black	NA	24.99	0	13	6014	4880	5.153	-0.409	0.811439973	12625	4730	30	48	91.05	Yes	No	No	No	No	Yes	1.8	8	201.3	1.8	4.7	38.9	51.7	119.1	4	2.5	17.6	22.8	2	68	735783.9343
44603	Female	52	Non-Hispanic Black	0.46	30.93	0	6	2896	2208	2.878	-1.445	0.762430939	5321	1814	18	25	82.21	Yes	Yes	Yes	No	No	Yes	1.8	7.7	83.7	1.8	1.8	16.7	28.2	54.6	1.8	1.8	17.7	27.6	1	59	756591.0687
44620	Female	31	Mexican American	2.66	21.16	0	16	3557	2842	2.832	0.022	0.798987911	6660	2713	17	26	54.81	No	No	No	No	No	No	1.8	8.6	192.4	1.8	4.2	39.2	37.3	26.9	4	1.8	17.7	7.3	1	65	443581.1331
44636	Male	48	Non-Hispanic Black	3.11	21.81	0	39.5	3768	3176	3.313	-0.279	0.842887473	7574	3872	20	26	63.65	Yes	No	No	No	No	No	1.8	12.1	351.8	1.8	10.2	86	63.6	68.1	5.9	6.3	17.7	60.5	2	67	630229.6927
44638	Male	27	Non-Hispanic Black	1.14	30.11	0	10.5	4684	3645	4.005	-0.676	0.778181042	11489	3038	63	47	88.4	Yes	No	No	No	No	No	1.8	8.3	178	1.8	4.6	41.9	43.1	42.8	4.8	4.7	17.7	5.4	2	74	701769.9593
44659	Male	48	Non-Hispanic Black	5	28.15	1	25	3230	1590	3.792	-3.721	0.492260062	5155	517	21	27	107.85	Yes	Yes	No	No	No	Yes	1.8	7.9	167.7	1.8	5.5	28.2	64.9	71.1	5	5.4	17.7	23.9	2	71	803819.0351
44671	Male	48	Non-Hispanic Black	4.55	28.47	0	20	3757	3005	3.776	-1.378	0.799840298	4917	3121	22	26	84.86	Yes	No	No	No	No	Yes	1.8	7.4	127.9	1.8	3.2	25.9	32	54.9	2.7	3	17.6	263.4	2	70	1051935.788
44693	Male	31	Non-Hispanic White	NA	27.26	1	11	4925	3429	4.487	-1.731	0.696243655	8307	2339	93	74	70.72	NA	No	No	No	No	No	1.8	9.3	195.7	1.8	3.7	32.1	75	310.5	5.6	4	29.8	26.5	2	72	1991993.931
44701	Male	44	Non-Hispanic White	0.57	23.94	0	8.5	4709	3798	4.029	-0.402	0.806540667	10604	3578	13	23	98.12	Yes	No	No	No	No	Yes	1.8	16	267.2	1.8	5.8	56.3	56.5	127.6	5.7	3.4	17.6	30.1	2	63	724776.826
44712	Female	48	Other Hispanic	NA	29.59	1	29	2438	1700	2.484	-2.002	0.697292863	5888	993	15	20	45.97	Yes	No	No	No	No	No	1.8	4.8	62.1	1.8	1.8	11.5	14.8	16.6	1.8	1.8	73.1	51.2	2	62	376090.7435
44731	Female	60	Other Hispanic	1.31	29.95	0	3.5	2679	2088	1.785	1.047	0.779395297	5666	1845	17	21	54.81	No	No	No	No	No	No	1.8	8.8	109.9	1.8	3.5	24.7	24	26.5	1.8	1.8	17.6	19.6	2	73	143002.9776
44734	Male	29	Mexican American	5	32.38	0	20	4962	4462	3.819	1.305	0.89923418	10012	6571	29	23	81.33	Yes	No	No	No	No	No	1.8	15.9	383.5	1.8	7.6	71.2	89.9	100.8	8.1	3	17.7	4.5	1	66	985215.2335
44735	Male	33	Non-Hispanic White	1.43	24.12	0	13	5125	3916	4.09	-0.31	0.764097561	7655	3446	23	22	65.42	No	Yes	Yes	No	No	No	1.8	10.8	265.8	1.8	5.1	59.9	40.2	132.9	4.1	2.6	17.6	52.2	2	60	954560.3584
44738	Male	52	Other Hispanic	1.71	29.38	0	14	3747	3339	3.238	0.216	0.89111289	7977	5614	24	22	63.65	Yes	No	Borderline	No	No	No	1.8	5.6	77.9	1.8	1.8	13.5	13.9	25.6	1.8	1.8	17.6	25.7	1	61	261011.3655
44767	Male	38	Non-Hispanic White	2.59	23.23	0	58.5	5182	4344	4.019	0.589	0.838286376	10917	4678	31	26	69.84	Yes	No	No	No	No	Yes	1.8	9.1	164	1.8	4	27.6	88.5	248.7	6	1.8	17.7	22	1	61	2741629.157
44771	Female	78	Non-Hispanic White	3.65	36.21	0	16	2527	2014	1.854	0.455	0.796992481	6766	2078	17	19	90.17	Yes	Yes	No	No	No	Yes	1.8	47	911.3	1.8	17.9	218.5	209.1	244.4	19.6	1.8	17.6	256.9	1	60	932233.9698
44778	Female	53	Non-Hispanic White	0.73	29.25	0	11.5	2310	1766	1.928	-0.516	0.764502165	5636	1432	44	36	45.97	No	No	No	No	No	No	1.8	9.8	155.8	1.8	3.6	28.4	40.2	104.5	2.6	1.8	17.7	68.6	1	73	657560.5467
44780	Female	49	Non-Hispanic White	5	42.18	0	16	3489	2910	2.68	0.567	0.834049871	7152	3507	15	18	74.26	No	No	No	No	No	No	1.8	17.6	379.1	1.8	12.3	102.9	65.5	71.7	6.5	1.8	17.6	43	2	61	2457368.573
44785	Male	46	Non-Hispanic Black	5	32.87	0	18	5677	4272	4.358	-0.142	0.752510129	9622	3464	37	30	90.17	Yes	No	No	No	No	No	1.8	7.4	199.3	1.8	5.2	65.2	48.6	90.4	5.9	3.7	17.7	19	1	68	712435.1276
44795	Male	61	Non-Hispanic White	1.7	34.76	0	11.5	6487	4883	3.634	2.328	0.752736242	10221	3822	26	29	88.4	No	Yes	No	No	No	No	1.8	10.1	192	1.8	4.8	50	49.5	133	5.1	1.8	17.6	86.1	2	59	566219.4998
44817	Female	70	Other Hispanic	4.64	24.15	0	28.5	2940	2316	2.347	-0.064	0.787755102	8336	2242	15	15	69.84	Yes	No	No	No	No	No	1.8	13.9	286.2	2.7	7.9	56.1	114.4	232.2	9.2	2.8	17.7	10.7	2	66	304983.5102
44818	Female	41	Non-Hispanic Black	0.61	35.25	1	9	2016	1760	2.752	-2.385	0.873015873	5230	2595	30	44	61.88	Yes	Yes	No	No	No	Yes	1.8	4.7	69.1	1.8	1.8	14.3	12.9	16.1	1.8	1.8	17.7	15.8	2	68	569347.1455
44848	Male	40	Mexican American	2.02	30.25	0	24.5	4579	3939	3.504	0.913	0.860231492	11001	5622	36	30	76.02	Yes	No	No	No	No	No	1.8	10.7	170.2	1.8	3.1	29.8	31.8	47.3	3.2	3.3	53.6	19.3	2	71	504480.6302
44849	Female	34	Non-Hispanic Black	1.69	24.16	0	8	3925	3252	3.505	-0.519	0.828535032	8273	3631	14	20	72.49	No	No	No	No	No	No	1.8	6.7	133.3	1.8	2.9	33.1	25.3	41.4	2.7	1.8	17.6	78	1	63	560279.7468
44856	Male	41	Non-Hispanic Black	1.69	25.93	0	7	5754	4174	3.764	0.786	0.725408412	11538	2846	31	38	90.17	NA	No	No	No	No	No	1.8	7.4	199.3	1.8	5.2	65.2	48.6	90.4	5.9	3.7	17.7	19	1	68	712435.1276
44864	Male	35	Non-Hispanic White	2.94	25.73	0	47.5	3681	3123	3.893	-1.439	0.848410758	7461	4253	33	25	63.65	Yes	Yes	No	No	No	Yes	1.8	6.7	128.9	1.8	1.8	22	27.2	76	2.5	3.9	17.7	23.8	1	65	1839441.898
44867	Female	29	Non-Hispanic White	3.51	30.89	0	10	3871	3155	2.848	0.811	0.815034875	7185	3116	21	23	81.33	Yes	No	No	No	No	No	1.8	5.7	112	1.8	2.5	26.2	23.5	55.1	1.8	1.8	17.7	9.4	1	69	2068990.683
44869	Female	45	Non-Hispanic White	0.25	29.53	0	5.5	3955	3147	3.356	-0.41	0.795701643	8254	3011	15	19	67.18	No	Yes	No	No	Yes	Yes	1.8	6.9	66.1	1.8	1.8	12.8	21.4	75.4	1.8	1.8	17.6	11.7	2	59	1791843.872
44875	Female	31	Non-Hispanic Black	1.76	44.59	0	5	4101	3479	3.291	0.421	0.848329676	10975	3962	11	14	71.6	Yes	No	No	No	No	Yes	1.8	4.1	60.1	1.8	2.8	12.2	14	42	1.8	1.8	17.6	9.7	2	74	503819.9726
44885	Female	65	Non-Hispanic White	3.72	30.19	0	16	2953	2402	2.409	-0.021	0.813410091	5866	2876	31	24	81.33	Yes	Yes	No	No	No	No	1.8	26.4	388.3	1.8	4.8	66.4	115.4	168.1	8.3	1.8	17.7	19.9	1	59	1686310.105
44891	Female	50	Non-Hispanic White	5	35.62	0	69	3810	2727	2.737	-0.016	0.715748031	6300	1940	104	80	54.81	Yes	No	No	No	No	Yes	1.8	13.1	203.5	1.8	3.8	44.4	35.9	50.8	3.8	1.8	17.6	22.8	2	71	891085.5731
44893	Female	44	Non-Hispanic White	0.27	33.11	0	16.5	2282	2272	2.548	-0.73	0.995617879	8215	4922	16	21	54.81	Yes	Yes	No	No	No	Yes	1.8	9.4	149.7	1.8	2.7	34.8	23	34.7	2.5	3.4	17.7	15.7	1	61	736032.0273
44906	Male	70	Non-Hispanic White	3.36	30.03	0	6.5	3977	2690	3.111	-0.843	0.676389238	7221	1332	28	28	74.26	Yes	Yes	No	Yes	No	Yes	1.8	18.4	232.9	1.8	4.2	42.2	49.2	95.1	4.7	1.8	17.7	48.5	2	66	889989.3377
44909	Female	22	Non-Hispanic White	1.16	33.28	0	3.5	4027	3356	3.061	0.736	0.833374721	6719	3604	14	16	54.81	No	No	No	No	No	No	1.8	6.6	107.6	1.8	1.8	21.5	25.1	41.7	1.8	1.8	17.7	14.6	1	60	1199709.19
44910	Male	62	Mexican American	1.29	24.26	0	11.5	4302	3118	2.999	0.265	0.724779172	10184	1987	32	26	75.14	Yes	No	No	No	No	No	1.8	29.6	327.7	1.8	6.1	59.3	69.3	92.9	6.2	3.7	17.7	21.5	2	70	208110.1768
44931	Male	28	Mexican American	1.74	31.7	0	18.5	4022	3366	3.814	-0.88	0.836897066	8599	3848	32	20	63.65	Yes	No	No	No	No	No	1.8	4.1	103	1.8	4.7	69.1	37.6	41.7	7.4	7.6	26.4	15.1	1	70	545868.5216
44934	Female	50	Non-Hispanic White	0.71	29.23	0	10.5	3278	2653	3.068	-0.87	0.80933496	5619	2601	65	55	73.37	Yes	Yes	No	No	No	Yes	1.8	13.1	203.5	1.8	3.8	44.4	35.9	50.8	3.8	1.8	17.6	22.8	2	59	891085.5731
44941	Female	64	Non-Hispanic White	3.86	23.87	0	13.5	2873	2355	2.301	0.152	0.819700661	6379	2779	22	23	87.52	No	Yes	No	No	Yes	No	1.8	16	304.2	1.8	7.2	65.3	83.8	210.9	8	1.8	17.6	23.3	1	64	1912753.541
44943	Male	20	Non-Hispanic White	NA	30.28	0	34.5	6259	4837	4.338	0.924	0.772807158	10977	4062	50	28	72.49	No	No	No	No	No	No	1.8	10.8	265.8	1.8	5.1	59.9	40.2	132.9	4.1	2.6	17.6	52.2	1	64	954560.3584
44951	Male	60	Non-Hispanic Black	2.54	28.44	0	18	3522	2465	3.189	-1.445	0.699886428	9283	1282	24	27	81.33	Yes	No	Borderline	No	No	Yes	1.8	11.3	262.9	1.8	8.8	85.1	59.5	95	6.4	2.9	25.3	62.9	1	59	169138.7069
44969	Female	30	Non-Hispanic Black	NA	23.57	0	7	3344	2586	3.05	-1.082	0.773325359	7179	2144	23	26	77.79	No	No	No	No	No	Yes	1.8	10.2	273.2	1.8	8	80.1	41.7	55.8	5	1.8	17.7	27.5	2	64	534597.596
44972	Male	44	Non-Hispanic Black	2.98	34.38	0	10	4580	3931	3.818	0.208	0.858296943	12161	4785	29	33	106.96	Yes	Yes	No	No	No	No	1.8	12.1	351.8	1.8	10.2	86	63.6	68.1	5.9	6.3	17.7	60.5	2	72	630229.6927
44973	Female	47	Mexican American	0.15	28.35	0	15.5	2754	2075	2.42	-0.918	0.753449528	5394	1612	17	20	37.13	Yes	No	No	No	No	No	1.8	10.6	198.2	1.8	6.8	45	33.2	25.3	4.8	3.7	64.7	6	1	70	417788.1508
44993	Female	39	Non-Hispanic White	NA	34.21	0	8	2901	2295	2.412	-0.324	0.791106515	7075	2117	23	20	61	Yes	No	No	No	No	Yes	1.8	17.5	502.1	1.8	16.3	101.9	88.9	122.9	8.6	1.8	17.7	43.5	2	62	960554.4997
44996	Female	41	Other Hispanic	1.45	31.28	0	12.5	3572	2964	2.843	0.285	0.829787234	8496	3998	26	21	45.97	Yes	No	No	No	No	Yes	1.8	9.6	131.7	1.8	3.7	39.2	26.7	41.7	3.6	3.1	17.6	8.6	2	61	617360.8091
45002	Male	37	Non-Hispanic White	1.46	21.97	0	9	5194	4063	3.719	0.68	0.782248749	11880	3609	38	26	99.01	Yes	No	No	No	No	Yes	1.8	9.3	195.7	1.8	3.7	32.1	75	310.5	5.6	4	29.8	26.5	2	64	1991993.931
45006	Male	49	Non-Hispanic Black	2.88	35.51	0	51	3071	2749	3.071	-0.715	0.89514816	6870	4925	30	27	112.27	No	Yes	Yes	No	No	No	1.8	12.9	280.7	1.8	5.8	59.6	52	68.8	5.6	6.7	17.6	35.5	2	69	546785.6794
45009	Female	60	Non-Hispanic White	0.9	30.39	0	16.5	2961	2082	2.615	-1.206	0.703140831	4909	1185	21	17	81.33	No	Yes	Yes	No	Yes	No	1.8	12.4	186.4	1.8	4.7	34.1	32.3	28	3.8	1.8	17.7	41.4	1	67	748811.0494
45010	Male	31	Non-Hispanic White	3.43	30.78	0	61	5202	4423	4.308	0.198	0.850249904	11697	4905	42	19	63.65	No	No	No	No	No	No	1.8	7.3	134.2	1.8	2.9	20.6	66	125.2	4.7	1.8	17.7	9.5	1	59	2113856.638
45013	Female	67	Non-Hispanic White	2.63	26.59	0	13	3010	2634	2.379	0.612	0.875083056	5656	3338	26	33	72.49	Yes	No	No	No	No	No	1.8	9.4	165.2	1.8	4	31.4	29.7	70.9	2.5	1.8	17.7	48.9	1	60	1588144.585
45018	Male	71	Non-Hispanic Black	1.46	25.86	0	23	3088	2604	2.608	-0.02	0.843264249	9786	2673	27	25	107.85	No	Yes	No	No	No	No	1.8	15.4	324.6	1.8	11.6	106.2	60.1	40.7	7.2	2.7	17.6	30.3	1	62	244058.2633
45028	Male	61	Non-Hispanic White	5	34.08	0	29.5	3484	2475	2.917	-0.965	0.710390356	7428	1576	33	25	54.81	No	Yes	Yes	No	No	No	1.8	18.3	238.8	1.8	3.5	40.1	35.4	32.7	3.4	1.8	17.7	28.2	1	70	989657.2936
45036	Female	42	Non-Hispanic White	4.55	23.02	0	44.5	4390	2659	2.785	-0.307	0.605694761	6867	1172	17	20	70.72	Yes	No	No	No	No	Yes	1.8	6.3	117.3	1.8	3.1	32.4	28	195.5	3	1.8	17.7	17.6	2	69	1540074.782
45044	Female	42	Non-Hispanic White	2.33	31.4	0	5	4246	3211	2.927	0.671	0.756241168	6989	2637	10	18	54.81	Yes	No	No	No	No	Yes	3.1	17.6	277.5	1.8	6.5	51	54	63.7	4.9	1.8	17.7	19.3	1	61	2207507.347
45045	Female	45	Other Hispanic	3.24	32.59	0	13	3730	3197	2.398	2.324	0.857104558	7692	4003	23	19	45.97	No	No	No	No	No	No	1.8	9.6	131.7	1.8	3.7	39.2	26.7	41.7	3.6	3.1	17.6	8.6	1	71	617360.8091
45049	Male	76	Non-Hispanic White	1.99	32.64	0	47	3546	2736	2.648	0.217	0.771573604	7176	2342	15	18	76.91	Yes	Yes	No	Yes	No	Yes	1.8	14.4	269.4	1.8	7.3	74.2	39.2	27.4	5.5	1.8	17.6	33.2	2	64	644087.0559
45050	Male	28	Non-Hispanic White	0.78	25.56	0	7	5443	4523	3.999	1.013	0.830975565	9620	4679	15	24	81.33	Yes	No	No	No	No	No	1.8	9.7	256.4	1.8	6	47	46.4	123.9	4.2	13.7	39	11.7	1	61	1214194.366
45063	Male	29	Mexican American	1.01	32.46	0	17	5916	4454	4.004	0.861	0.752873563	9721	3485	31	30	94.59	Yes	No	No	No	No	No	1.8	4.7	74.6	1.8	1.8	12.4	14.8	24.1	1.8	1.8	17.7	3.1	2	72	630478.4885
45073	Female	32	Non-Hispanic White	1.24	20.68	0	9	4631	3556	3.512	0.1	0.767868711	7176	3100	15	20	63.65	Yes	No	No	No	No	Yes	1.8	13	366.1	1.8	14.7	89.4	70.9	160.5	7.4	1.8	17.6	21.4	1	61	1090008.233
45081	Female	35	Non-Hispanic White	5	23.89	0	11.5	3463	2850	2.851	-0.002	0.82298585	6793	2921	15	17	65.42	Yes	Yes	No	No	No	No	1.8	7.6	131.2	1.8	2.7	26.9	33	113.7	1.8	1.8	17.6	7.2	2	68	2205949.805
45082	Male	18	Non-Hispanic White	3.69	24.48	0	16	6017	5262	4.691	0.974	0.874522187	12177	5842	19	17	76.91	NA	No	No	NA	NA	NA	1.8	4.3	110.4	1.8	2.8	20.8	21.1	36.4	1.8	1.8	17.6	4.2	2	62	1834948.382
45084	Male	43	Mexican American	2.04	40.03	0	30	4637	3761	3.855	-0.175	0.811084753	8457	3844	18	26	61.88	Yes	Yes	No	No	No	Yes	1.8	12.2	146.6	1.8	2.9	25.4	34.5	57.7	2.8	4	17.7	34.9	2	70	369623.6283
45087	Female	63	Other Race	1.18	34.83	0	21.5	3017	2392	2.383	0.017	0.79284057	7226	2256	19	25	54.81	Yes	No	No	No	No	No	9.4	34.1	645.8	1.8	19.9	90.4	229.5	179.1	15.9	1.8	17.6	48.8	1	65	663301.0747
45088	Female	73	Non-Hispanic White	4.75	37.85	0	25	2463	1927	1.745	0.593	0.782379212	5722	1775	22	26	72.49	Yes	Yes	No	No	No	No	1.8	5.4	90.1	1.8	1.8	12.2	11.4	20.6	1.8	1.8	17.7	19.4	1	66	1392955.477
45089	Male	79	Non-Hispanic White	1.47	29.34	0	7.5	3179	1809	2.484	-1.606	0.56904687	4905	463	15	19	81.33	Yes	No	No	Don't know	No	Yes	1.8	7.7	79.1	1.8	1.8	12.5	10.7	45.6	1.8	1.8	17.6	33	1	67	225093.9212
45109	Male	63	Mexican American	NA	24.08	0	9	4222	3258	2.527	1.944	0.771672193	10227	2793	24	25	75.14	No	Yes	No	Yes	Yes	Yes	1.8	13.1	276.7	1.8	6.3	66.5	44.7	102.9	4.4	1.8	17.7	374.1	2	72	166018.4861
45110	Male	52	Mexican American	3.4	28.31	0	51.5	4075	3175	2.901	0.665	0.779141104	8739	2975	31	27	77.79	Yes	No	No	No	No	Yes	1.8	10.7	170.2	1.8	3.1	29.8	31.8	47.3	3.2	3.3	53.6	19.3	2	65	504480.6302
45116	Female	43	Mexican American	3.63	23.05	0	10	3031	2612	2.495	0.317	0.861761795	6959	2915	19	25	54.81	Yes	No	No	No	No	No	1.8	10.6	139.9	1.8	2.7	25.9	22.8	23.7	1.8	1.8	17.7	6.6	1	70	377766.1597
45124	Male	66	Non-Hispanic Black	NA	47.11	0	6	5242	4043	3.678	0.64	0.771270507	11912	3455	15	19	86.63	Yes	Yes	Yes	No	No	Yes	1.8	11.3	262.9	1.8	8.8	85.1	59.5	95	6.4	2.9	25.3	62.9	2	64	169138.7069
45158	Male	38	Non-Hispanic Black	2.83	31.56	0	13	5166	3407	3.805	-0.75	0.659504452	7795	2067	26	21	68.95	Yes	No	No	No	No	No	1.8	8.3	168.1	1.8	5.1	31.7	52.7	100.4	3.7	1.8	26	6.8	2	67	854656.304
45162	Male	26	Mexican American	2.49	17.88	0	22.5	5144	4853	4.108	1.424	0.943429238	10011	6474	16	24	90.17	Yes	No	No	No	No	No	1.8	9.9	263.9	1.8	6.8	54.2	58.4	104	4.2	2.8	17.6	7.4	1	66	839573.3447
45171	Male	61	Non-Hispanic White	5	25.06	0	14	3909	2909	3.042	-0.284	0.744180097	8098	2169	36	29	106.08	No	No	No	No	Yes	No	1.8	19.6	410.8	5.2	12.8	120.1	141.9	448	11	1.8	17.6	47.4	2	70	1358973.829
45174	Female	74	Non-Hispanic White	1.75	18.81	0	13	3184	2000	2.289	-0.685	0.628140704	4949	948	11	22	90.17	Yes	No	No	No	No	Yes	1.8	11.2	177.5	1.8	3.3	39.3	33.1	39.7	3.7	1.8	17.7	40.5	2	59	560461.4053
45175	Male	20	Mexican American	0.34	30.01	0	8	6003	5210	4.296	1.717	0.867899384	11665	6116	18	22	63.65	Yes	No	No	No	No	Yes	1.8	15.9	383.5	1.8	7.6	71.2	89.9	100.8	8.1	3	17.7	4.5	1	66	985215.2335
45179	Female	63	Non-Hispanic White	2.27	21.52	0	30	2749	1962	1.88	0.253	0.713714078	7177	1144	30	32	54.81	Yes	No	No	No	No	No	1.8	26.4	388.3	1.8	4.8	66.4	115.4	168.1	8.3	1.8	17.7	19.9	2	71	1686310.105
45194	Male	40	Non-Hispanic White	0.58	26.01	0	7	5090	4075	3.52	1.173	0.800589391	10013	3797	96	177	81.33	Yes	No	No	No	No	Yes	1.8	22.4	386.8	4.7	6.5	84.7	62.3	101.5	6.8	1.8	17.6	49.7	1	60	538389.6546
45197	Male	46	Non-Hispanic White	3.02	31.54	0	9	4703	3561	3.324	0.502	0.75717627	8376	2904	31	22	87.52	Yes	No	No	No	No	Yes	1.8	8.2	142.7	1.8	3.6	28.4	27	48.7	2.7	4.3	17.7	40.8	2	63	2269329.58
45214	Male	18	Non-Hispanic White	0.1	23.32	0	35	5829	5601	4.343	2.364	0.960885229	11167	6847	36	37	99.01	NA	No	No	NA	NA	NA	1.8	7.3	191.6	1.8	4.3	48.5	47.1	94.1	4.4	1.8	17.6	5.1	1	60	1158004.663
45219	Male	57	Mexican American	4.31	31.08	0	43	5245	4026	3.465	1.109	0.767588179	9371	3488	19	22	72.49	Yes	Yes	No	No	No	Yes	1.8	15.4	228.8	1.8	4.9	36.8	47.4	63.3	4.1	1.8	17.7	804.4	1	71	438190.166
45225	Male	59	Non-Hispanic White	0.88	25.44	0	9	6714	4836	3.961	1.503	0.72028597	11937	3241	17	21	81.33	Yes	No	No	No	Yes	No	1.8	21.1	575.2	1.8	11.2	155.2	131.5	165.9	12.5	2.6	17.7	44.3	2	60	1668060.162
45229	Male	68	Non-Hispanic Black	1.93	34.54	0	13	3098	2606	2.593	0.043	0.841187863	7261	3458	12	22	106.96	No	Yes	Yes	No	Yes	No	1.8	5.7	112.2	1.8	2.5	24	21.6	43.7	1.8	1.8	17.3	48.5	2	68	152108.917
45239	Male	29	Non-Hispanic Black	1.92	22.48	0	22	5207	4015	3.897	0.242	0.771077396	9835	3340	36	35	67.18	Yes	No	No	No	No	Yes	1.8	5.3	90.7	1.8	1.8	15.1	20.1	45.8	1.8	1.8	17.6	19.8	2	69	589544.353
45249	Male	29	Non-Hispanic White	1.53	38.98	0	10.5	5375	4660	4.342	0.564	0.866976744	15304	6224	78	44	81.33	Yes	Yes	No	No	No	No	1.8	12.1	312.1	1.8	5.4	59.5	58.3	125.8	6.5	3.1	17.6	17.7	1	60	1532844.522
45255	Male	67	Non-Hispanic White	2.86	33.59	0	16	4062	2753	2.572	0.446	0.677744953	7908	1478	23	28	92.82	No	No	No	No	No	No	1.8	26	240.6	1.8	4.1	31.5	57.6	167.9	3.9	1.8	17.7	35.7	2	63	1291213.207
45264	Male	50	Mexican American	1.48	32.62	0	9	4668	3533	3.425	0.213	0.756855184	7136	2952	72	47	63.65	Yes	No	No	No	No	Yes	1.8	29.6	675.1	1.8	16.9	122.1	168.1	223	15.5	3	32.6	26.8	1	63	276360.7084
45268	Female	42	Mexican American	0.7	35.05	0	14	2275	1948	2.176	-0.704	0.856263736	5562	2460	25	19	54.81	No	No	Yes	No	No	Yes	1.8	10.6	198.2	1.8	6.8	45	33.2	25.3	4.8	3.7	64.7	6	2	67	417788.1508
45270	Male	61	Non-Hispanic White	4.99	27.84	0	21	4819	3453	3.377	0.142	0.716538701	9285	2290	28	36	90.17	Yes	Yes	No	No	No	Yes	1.8	12.5	316.8	1.8	8.9	70.8	44.2	31.1	4.9	5	17.7	42.7	1	64	1169125.255
45276	Female	40	Mexican American	0.7	36.71	0	3.5	4237	3462	2.851	1.519	0.817087562	7680	3724	13	16	70.72	No	No	No	No	No	No	1.8	10.6	198.2	1.8	6.8	45	33.2	25.3	4.8	3.7	64.7	6	2	64	417788.1508
45280	Male	38	Non-Hispanic White	0.18	43.86	0	5	3891	2726	3.489	-1.55	0.700591108	6140	1744	16	18	63.65	NA	No	No	No	No	Yes	1.8	8.9	229.9	1.8	5.4	51.9	71	161.9	7.1	3.1	17.6	87.4	1	59	639477.7411
45286	Female	58	Non-Hispanic White	5	22.35	0	20	3232	2546	2.281	0.729	0.787747525	8124	2176	20	25	72.49	Yes	No	No	No	No	No	1.8	5.5	76.7	1.8	1.8	11.8	14.3	34.8	1.8	1.8	17.6	25.9	1	67	2394321.115
45291	Male	22	Non-Hispanic Black	1.65	23.31	0	12	4789	4050	4.056	-0.011	0.845688035	10019	4357	14	17	83.98	Yes	No	No	No	No	Yes	1.8	4.9	131.2	1.8	2.6	29.7	32.1	43	2.7	1.8	17.7	6.7	2	62	948586.872
45296	Male	43	Other Hispanic	3.72	26.78	0	25	3843	3093	3.876	-1.412	0.804839969	6938	3093	42	35	72.49	Yes	Yes	No	No	No	No	1.8	12.5	245.9	1.8	5.1	53.8	52.9	95	4.8	3	17.6	20.3	1	69	589864.1151
45299	Male	60	Non-Hispanic Black	5	27.87	0	12	3694	3210	3.472	-0.494	0.868976719	11728	5228	49	61	71.6	Yes	No	No	No	No	Yes	3	11	215.6	1.8	7.2	70.4	50.9	65.9	5.4	1.8	17.7	21.5	2	74	197106.0368
45302	Male	67	Non-Hispanic White	5	32.52	1	33.5	4436	1923	3.631	-2.829	0.433498647	5664	394	27	27	77.79	Yes	Yes	No	No	No	Yes	1.8	26	240.6	1.8	4.1	31.5	57.6	167.9	3.9	1.8	17.7	35.7	2	63	1291213.207
45308	Male	61	Mexican American	0.44	24.21	0	23.5	3629	2912	2.675	0.582	0.80242491	8157	3082	26	34	63.65	Yes	No	No	No	No	No	1.8	54.4	522.9	1.8	15.8	100.3	202.3	149.1	12.8	1.8	17.6	23	2	68	92401.04944
45312	Male	32	Mexican American	0.6	24	0	16	5455	4212	3.85	0.712	0.772135655	8765	3705	14	17	61.88	No	No	No	No	No	No	1.8	8.2	147.9	1.8	2.7	24.4	30.1	53.2	3	1.8	17.6	7.4	2	61	734080.9812
45316	Female	38	Non-Hispanic White	5	23.66	0	11.5	4456	3400	2.893	1.255	0.763016158	8564	2742	20	25	76.02	Yes	No	No	No	No	No	1.8	3.5	58.9	1.8	1.8	10.4	9.2	31.7	1.8	1.8	25.3	11.1	2	67	2550100.767
45320	Female	46	Non-Hispanic Black	NA	16.84	0	8.5	3517	2251	2.563	-0.805	0.64003412	6820	1225	25	25	48.62	NA	No	No	No	No	Yes	1.8	6.1	108.9	1.8	3.2	23.2	22.6	25.5	2.6	1.8	17.7	72.1	2	68	667933.7334
45332	Male	31	Non-Hispanic Black	5	26.94	1	55.5	4496	3124	4.278	-1.98	0.694839858	8344	2054	20	21	99.01	Yes	Yes	No	No	No	No	1.8	8.3	168.1	1.8	5.1	31.7	52.7	100.4	3.7	1.8	26	6.8	1	68	854656.304
45334	Male	71	Non-Hispanic Black	0.56	28.35	0	16	4157	2940	2.749	0.441	0.707240799	9342	1739	18	33	107.85	Yes	No	No	No	No	Yes	1.8	13.8	166.5	1.8	1.8	28.8	29.2	85.2	2.8	1.8	17.7	76.3	1	59	277311.4798
45343	Male	78	Non-Hispanic White	5	29.97	0	34.5	3427	2207	2.332	-0.319	0.644003502	6966	1034	29	31	99.01	Yes	Yes	No	No	Yes	No	1.8	18.4	232.9	1.8	4.2	42.2	49.2	95.1	4.7	1.8	17.7	48.5	1	69	889989.3377
45344	Female	34	Non-Hispanic White	4.83	27.19	0	10	5070	4087	3.284	1.807	0.806114398	9336	3807	18	19	71.6	Yes	No	No	No	No	No	1.8	10.8	140.2	1.8	1.8	20.5	26.6	70.4	2.5	1.8	17.6	7.8	2	60	2897548.413
45350	Male	33	Non-Hispanic White	4.24	30.92	0	8.5	6370	5041	5.494	-0.614	0.791365777	10777	4828	25	19	90.17	Yes	No	No	No	No	No	1.8	9.1	164	1.8	4	27.6	88.5	248.7	6	1.8	17.7	22	1	69	2741629.157
45359	Male	18	Non-Hispanic White	3.77	18.76	0	9.5	4974	4534	4.26	0.506	0.911540008	8794	5484	21	28	75.14	NA	No	No	NA	NA	NA	1.8	9.8	243.3	1.8	4.4	51.4	33.3	48.4	3.2	1.8	17.7	3.1	2	71	2231746.768
45363	Female	56	Non-Hispanic Black	5	27.08	0	18.5	3544	2697	2.65	0.118	0.761004515	6769	2251	19	24	79.56	No	No	No	No	No	No	1.8	4.7	69.1	1.8	1.8	14.3	12.9	16.1	1.8	1.8	17.7	15.8	2	68	569347.1455
45403	Female	29	Non-Hispanic White	4.01	20.67	0	12.5	4114	3595	3.569	0.063	0.873845406	8402	3858	14	17	58.34	Yes	No	No	No	No	No	1.8	10.8	140.2	1.8	1.8	20.5	26.6	70.4	2.5	1.8	17.6	7.8	2	62	2897548.413
45405	Female	24	Non-Hispanic Black	3.41	24.08	0	6	3196	2734	2.84	-0.287	0.855444305	8085	2834	18	19	63.65	Yes	No	No	No	No	No	1.8	6.3	134.3	1.8	3.4	27.5	28	35.3	3	1.8	17.7	2.9	2	68	993607.7858
45410	Female	50	Non-Hispanic Black	4.75	39.09	1	41.5	2210	1821	2.612	-1.898	0.8239819	4026	1989	32	33	90.17	Yes	Yes	No	No	Yes	Yes	1.8	10.7	155.7	1.8	3.4	29.6	33.6	33.7	3.3	1.8	17.7	39.4	1	65	627290.9013
45412	Male	24	Other Race	1.39	26.32	0	18.5	5631	4610	4.281	0.603	0.818682294	12215	4269	40	31	90.17	No	No	No	No	No	No	1.8	6.6	106.3	1.8	1.8	20.4	20.9	36	2.9	2.6	17.7	8	1	73	1961497.735
45430	Male	37	Mexican American	1.57	30.55	0	21.5	3789	3455	3.458	0.004	0.911850092	9605	5391	66	35	63.65	Yes	Yes	No	No	No	Yes	1.8	9.9	263.9	1.8	6.8	54.2	58.4	104	4.2	2.8	17.6	7.4	1	66	839573.3447
45435	Male	67	Non-Hispanic White	0.95	20.59	0	9	3527	2997	2.372	1.743	0.849730649	8969	3204	21	28	72.49	No	Yes	Don't know	No	No	No	1.8	6	91.8	1.8	1.8	18.4	18.1	36.6	2.9	1.8	17.7	30.8	1	70	340259.4933
45439	Male	43	Non-Hispanic White	4.08	30.1	0	13	5443	4679	3.941	1.365	0.85963623	11053	6380	26	31	81.33	Yes	No	No	No	No	No	1.8	8.2	142.7	1.8	3.6	28.4	27	48.7	2.7	4.3	17.7	40.8	2	59	2269329.58
45444	Male	73	Non-Hispanic White	0.75	26.57	0	11	4718	3314	2.4	2.466	0.702416278	10645	1796	16	18	66.3	Yes	No	No	No	No	Yes	1.8	12.6	202.6	1.8	4.3	40.4	49	100.3	4.5	8.1	17.7	84.3	2	59	265334.1332
45450	Male	47	Non-Hispanic Black	4.9	31.27	0	62.5	4510	3712	4.042	-0.569	0.823059867	10785	4157	17	22	99.01	Yes	No	No	No	No	No	1.8	7.4	127.9	1.8	3.2	25.9	32	54.9	2.7	3	17.6	263.4	1	72	1051935.788
45475	Male	36	Non-Hispanic White	0.74	30.6	0	7.5	4400	3576	3.844	-0.502	0.812727273	8095	3707	29	22	83.1	Yes	Yes	No	No	No	Yes	1.8	8.9	229.9	1.8	5.4	51.9	71	161.9	7.1	3.1	17.6	87.4	2	59	639477.7411
45482	Male	74	Mexican American	2.1	26.46	0	15	3302	2044	2.671	-1.429	0.619018776	6018	805	17	19	68.95	Yes	No	No	No	No	Yes	1.8	29.6	327.7	1.8	6.1	59.3	69.3	92.9	6.2	3.7	17.7	21.5	2	71	208110.1768
45496	Female	67	Non-Hispanic White	5	26.2	0	23	2813	2433	1.984	1.323	0.864912904	8575	3288	25	25	90.17	Yes	Yes	No	No	No	No	1.8	9.7	121.6	1.8	1.8	24.5	16.9	25.5	1.8	1.8	17.6	30.8	2	63	1624719.29
45518	Female	36	Non-Hispanic Black	1.08	35.77	0	28	4113	3184	3.252	-0.158	0.774130805	9035	2757	23	30	75.14	Yes	No	No	No	No	No	2.8	16.5	304.9	1.8	7.2	52.3	75	93.6	7.3	1.8	17.7	9.5	2	69	208130.2232
45526	Male	33	Non-Hispanic White	4.02	23.44	0	6	6104	4209	4.592	-0.617	0.689547837	9899	2921	18	16	72.49	Yes	Yes	No	No	No	Yes	1.8	7.6	116.9	1.8	1.8	16.4	16.7	33.9	1.8	1.8	17.7	19.9	1	67	2210487.716
45530	Female	50	Non-Hispanic Black	3.79	34.69	0	10	3114	2356	3.005	-1.359	0.756583173	5942	1826	16	18	67.18	Yes	Yes	Yes	No	No	Yes	1.8	10.7	155.7	1.8	3.4	29.6	33.6	33.7	3.3	1.8	17.7	39.4	2	71	627290.9013
45559	Female	39	Non-Hispanic White	0.48	28.09	0	9.5	3917	2895	3.024	-0.287	0.739086035	6638	2187	26	27	50.39	Yes	Yes	No	No	Yes	Yes	1.8	3.4	50.3	1.8	1.8	11.1	9.2	80.4	1.8	1.8	17.6	24	2	59	342321.5513
45568	Female	58	Non-Hispanic White	NA	29.76	0	21	3378	2792	2.625	0.386	0.826524571	7863	3581	23	25	70.72	No	No	No	No	No	No	1.8	10.8	165.7	1.8	3.4	33.5	24.4	20.4	2.8	1.8	17.7	17.5	1	67	809708.1636
45590	Female	26	Other Hispanic	5	21.57	0	9	4035	3405	3.256	0.351	0.843866171	7503	3452	18	27	63.65	Yes	No	No	No	No	No	8	34.7	974.6	1.8	29.6	240.6	151.6	61.7	17.8	1.8	17.7	3.4	1	64	529655.7987
45591	Female	34	Non-Hispanic Black	2.9	29.49	0	12	3159	2578	3.04	-1.069	0.816081038	8123	2603	12	15	54.81	Yes	No	No	No	No	No	2.8	16.5	304.9	1.8	7.2	52.3	75	93.6	7.3	1.8	17.7	9.5	1	67	208130.2232
45593	Female	50	Non-Hispanic White	0.94	18.7	0	7.5	3709	2769	2.678	0.224	0.746562416	6380	2473	13	21	66.3	Yes	No	No	No	No	Yes	1.8	9.4	149.7	1.8	2.7	34.8	23	34.7	2.5	3.4	17.7	15.7	2	59	736032.0273
45595	Male	19	Non-Hispanic Black	4.66	28.92	1	66	3894	3395	4.562	-1.951	0.871854135	11015	3757	18	20	45.97	NA	No	No	NA	NA	NA	1.8	3.7	110.5	1.8	4	29.4	28.7	85.6	3.1	3.2	17.6	3.9	1	62	416402.1342
45604	Female	24	Mexican American	2.56	24.13	0	14	3771	3377	2.81	1.536	0.89551843	7725	4670	33	27	52.16	Yes	No	No	No	No	Yes	1.8	8.6	192.4	1.8	4.2	39.2	37.3	26.9	4	1.8	17.7	7.3	2	74	443581.1331
45605	Female	38	Non-Hispanic White	4.01	31.3	0	11	4522	3467	3.097	0.858	0.766696152	7455	2894	16	21	54.81	No	No	No	No	No	No	1.8	8	109.5	1.8	1.8	18.4	29.7	86.3	1.8	1.8	17.7	6.8	2	60	2423989.012
45607	Female	64	Other Hispanic	NA	22.54	0	15	4192	2920	2.234	1.857	0.696564885	4922	1987	11	20	54.81	Yes	No	No	No	No	No	1.8	14.4	179.2	1.8	3.7	28.8	35.2	52.1	3.5	1.8	17.7	17.2	1	68	180430.9603
45621	Female	78	Non-Hispanic White	4.38	26.54	0	37.5	2981	2131	1.899	0.66	0.714860785	6116	1499	15	23	63.65	Yes	Yes	No	No	No	No	1.8	11.1	115.3	1.8	1.8	20.7	14.3	23.5	1.8	1.8	17.6	71.6	1	63	910351.7062
45628	Female	69	Mexican American	1.68	34.58	0	6	2455	2050	1.855	0.604	0.83503055	5642	2523	21	18	60.11	NA	Yes	Yes	No	No	Yes	1.8	15.7	200	1.8	6.2	47.2	49.7	35.4	4.2	1.8	17.7	65.2	2	66	189172.4653
45631	Female	48	Other Hispanic	0.8	31.68	0	10.5	3421	2619	2.744	-0.296	0.765565624	5730	2242	20	19	66.3	No	No	No	No	No	No	1.8	6.3	110.4	1.8	3.2	23.9	28.2	48.9	2.7	1.8	17.6	11.2	2	61	527932.6558
45632	Male	76	Non-Hispanic White	0.88	25.91	0	7	3580	2499	2.322	0.478	0.698044693	6765	1500	13	15	74.26	No	Yes	Yes	No	No	No	1.8	19.4	364.2	1.8	10.1	116	63.3	68.7	8.6	5	17.6	70	2	60	294472.6613
45640	Female	73	Non-Hispanic Black	1.83	30.83	0	26.5	1980	1640	2.055	-1.091	0.828282828	6700	1973	13	22	94.59	Yes	Yes	No	No	No	Yes	1.8	11.3	226.1	1.8	5.7	49.2	43.1	28.9	4.3	1.8	17.7	23.1	2	64	542556.2777
45657	Female	36	Mexican American	NA	24.1	0	8	3932	2808	2.881	-0.176	0.714140387	6933	2004	19	19	52.16	Yes	No	No	No	No	No	1.8	5.3	98	1.8	1.8	18.7	30.8	60.6	2.5	1.8	17.7	5.6	2	65	757879.7348
45672	Male	19	Non-Hispanic White	5	27.58	0	40	4689	3914	3.872	0.077	0.834719556	8898	3811	15	18	61	NA	Yes	No	NA	NA	NA	1.8	5.3	110.5	1.8	1.8	20.4	17.9	88.6	1.8	1.8	17.7	3.2	2	65	2648600.536
45684	Female	55	Non-Hispanic White	2.74	29.79	0	11.5	3540	2576	2.582	-0.006	0.727683616	5283	1523	20	24	63.65	Yes	No	No	No	No	Yes	1.8	5.4	69.6	1.8	1.8	17.8	13.9	19.6	1.8	1.8	17.7	41.2	1	60	1872262.416
45692	Female	44	Other Hispanic	0.21	28.65	0	20	2918	2280	2.231	0.15	0.781357094	5135	2163	15	17	48.62	No	Yes	Yes	Yes	No	Yes	1.8	6.3	110.4	1.8	3.2	23.9	28.2	48.9	2.7	1.8	17.6	11.2	2	61	527932.6558
45722	Female	31	Mexican American	0.7	34.99	0	3.5	3316	2782	2.948	-0.412	0.838962606	6316	3445	10	13	37.13	Yes	No	No	No	No	No	1.8	15.1	136.6	1.8	3.9	29.7	31.4	46.4	3	1.8	17.6	23.9	1	71	616109.7599
45734	Female	62	Non-Hispanic Black	0.95	22.13	0	69.5	2787	2118	2.308	-0.481	0.759956943	7175	1607	15	18	54.81	No	No	No	No	No	No	1.8	12.1	260.7	1.8	10.2	49.5	62.8	62.1	4.2	2.8	17.7	36.6	1	59	340686.7611
45751	Female	45	Other Hispanic	4.44	26.24	0	15	3722	2828	2.387	1.272	0.759806556	6467	2368	17	23	61	Yes	No	No	No	No	Yes	1.8	4.8	62.1	1.8	1.8	11.5	14.8	16.6	1.8	1.8	73.1	51.2	2	68	376090.7435
45753	Female	67	Non-Hispanic Black	5	28.8	0	19	2727	2220	2.098	0.336	0.814081408	4615	2461	11	16	65.42	Yes	Yes	No	No	Yes	Yes	1.8	9.2	171.7	1.8	4.2	29.7	45	92.6	4.8	2.5	17.7	69.2	1	74	314005.2446
45754	Male	65	Non-Hispanic White	1.06	37.43	1	27	3421	2550	3.491	-1.681	0.745396083	6488	1922	34	32	112.27	Yes	Yes	No	No	No	Yes	1.8	11.1	303.5	1.8	8.6	149.6	39.3	57.5	7.6	1.8	17.7	25.4	2	72	497582.4517
45757	Female	34	Non-Hispanic White	1.18	31.1	0	5.5	4232	3509	3.622	-0.221	0.82915879	6624	3752	15	19	45.97	No	No	No	No	No	No	1.8	11.6	176.7	1.8	2.9	32.4	34.8	43.9	3.1	1.8	17.7	8.4	1	69	1459397.172
45759	Male	30	Mexican American	0.47	36.24	0	7.5	4410	3494	3.2	0.694	0.792290249	8665	3227	43	29	68.95	No	No	No	No	No	No	1.8	19.2	552.2	1.8	12.7	171	92	61.2	13.4	3.6	17.7	5.1	2	68	592620.6397
45766	Male	42	Non-Hispanic White	4.9	42.73	0	11	4560	3746	3.826	-0.142	0.821491228	9195	4039	31	31	98.12	Yes	Yes	No	No	No	Yes	1.8	5.9	103.3	1.8	1.8	21	19.6	27	1.8	23.1	17.6	30.7	2	66	3115511.574
45778	Female	38	Other Race	1.45	18.97	0	30	3234	3001	2.577	1.176	0.927952999	6662	4463	21	26	56.58	No	No	No	No	No	No	1.8	6.6	132.6	1.8	2.8	25.9	23.4	49	3.2	2.5	17.7	3.2	2	69	1910335.616
45785	Male	34	Non-Hispanic Black	1.89	36.56	0	7.5	4789	4039	3.96	0.152	0.843391105	13346	5192	23	23	114.92	No	No	No	No	No	No	1.8	8.3	178	1.8	4.6	41.9	43.1	42.8	4.8	4.7	17.7	5.4	2	68	701769.9593
45793	Female	34	Mexican American	0.48	33.63	0	33.5	3246	2381	2.74	-0.93	0.733518176	6491	1716	19	24	52.16	Yes	No	No	No	Yes	No	1.8	9.1	134.8	1.8	3.1	23.4	22.8	23	1.8	1.8	17.7	3.8	2	71	510856.399
45795	Female	33	Non-Hispanic White	4.02	30.47	0	8	4734	3625	3.461	0.354	0.76573722	7782	3087	35	40	54.81	Yes	No	No	No	No	Yes	1.8	7.6	131.2	1.8	2.7	26.9	33	113.7	1.8	1.8	17.6	7.2	1	67	2205949.805
45796	Male	42	Non-Hispanic White	NA	29.68	0	3.5	5562	4118	4.519	-0.627	0.740381158	9741	3045	34	30	85.75	Yes	Yes	No	No	No	Yes	1.8	21.1	575.2	1.8	11.2	155.2	131.5	165.9	12.5	2.6	17.7	44.3	2	60	1668060.162
45809	Male	29	Non-Hispanic White	1.06	27.13	0	16	4951	4255	3.475	1.766	0.859422339	9361	5261	25	21	56.58	Yes	No	No	No	No	Yes	1.8	9.7	256.4	1.8	6	47	46.4	123.9	4.2	13.7	39	11.7	2	62	1214194.366
45810	Female	38	Non-Hispanic White	NA	36.72	0	9.5	4026	3218	3.031	0.442	0.799304521	4780	3068	25	24	68.95	No	No	No	No	No	Yes	1.8	13	366.1	1.8	14.7	89.4	70.9	160.5	7.4	1.8	17.6	21.4	2	59	1090008.233
45812	Female	29	Non-Hispanic White	1.15	23.39	0	7.5	4343	3554	3.25	0.682	0.818328344	7715	3281	15	19	64.53	Yes	No	No	No	No	Yes	1.8	8	109.5	1.8	1.8	18.4	29.7	86.3	1.8	1.8	17.7	6.8	2	62	2423989.012
45828	Male	70	Non-Hispanic White	5	38.24	0	29	4052	3031	3.09	-0.123	0.748025666	10315	2196	25	30	76.02	Yes	Yes	No	No	No	No	1.8	8.6	140.1	1.8	3.1	30.7	21	30.4	1.8	1.8	17.6	54.3	2	63	696591.1657
45831	Male	62	Non-Hispanic Black	2.69	28.28	1	55	2544	1854	3.202	-2.607	0.728773585	7086	1197	40	34	121.11	Yes	Yes	No	No	Yes	No	3	11	215.6	1.8	7.2	70.4	50.9	65.9	5.4	1.8	17.7	21.5	1	59	197106.0368
45834	Female	72	Non-Hispanic White	2.56	23.91	1	20	2064	1311	2.303	-2.273	0.635174419	3313	559	16	26	63.65	Yes	Yes	No	No	No	Yes	1.8	5.4	90.1	1.8	1.8	12.2	11.4	20.6	1.8	1.8	17.7	19.4	1	71	1392955.477
45836	Female	52	Non-Hispanic White	5	32.42	0	14	3573	2806	2.951	-0.305	0.785334453	6980	2591	21	22	63.65	Yes	No	No	No	No	No	1.8	8	94.1	1.8	1.8	19.1	20.4	77.5	1.8	1.8	17.7	14.3	1	59	2600204.038
45837	Female	39	Non-Hispanic Black	1.75	38	1	9.5	2110	1899	2.758	-2.097	0.9	4463	2092	24	27	63.65	Yes	No	No	No	No	Yes	1.8	4.1	60.1	1.8	2.8	12.2	14	42	1.8	1.8	17.6	9.7	1	59	503819.9726
45856	Female	55	Non-Hispanic White	4.11	21.91	0	9	3641	2696	2.715	-0.036	0.740455919	6682	2117	31	30	63.65	Yes	No	No	No	No	Yes	1.8	17.6	379.1	1.8	12.3	102.9	65.5	71.7	6.5	1.8	17.6	43	1	60	2457368.573
45867	Female	37	Other Hispanic	3.13	25.21	0	8	3890	2922	2.714	0.541	0.751156812	6225	2220	13	16	48.62	Yes	No	No	No	No	Yes	1.8	7	89.3	1.8	1.8	15	20.2	33.8	1.8	1.8	29.8	8.1	2	61	775920.8632
45872	Male	22	Other Hispanic	4.44	23.91	0	11.5	5835	4651	3.591	2.384	0.797086547	9095	4313	18	20	71.6	Yes	No	No	No	No	No	1.8	4	83.9	1.8	1.8	18.9	15.3	27.8	1.8	5.4	17.7	6.5	2	68	287248.9824
45882	Male	67	Non-Hispanic White	4.75	35.26	0	22	5432	3651	3.732	-0.14	0.67212813	11656	1748	36	30	72.49	Yes	Yes	No	No	No	Yes	1.8	6.4	85.9	1.8	1.8	18.5	13.5	33.8	1.8	1.8	17.6	99.9	1	63	1234308.546
45894	Male	60	Non-Hispanic White	5	29.92	0	13.5	5300	4028	3.912	0.2	0.76	10081	3270	25	21	81.33	Yes	Yes	Yes	No	No	Yes	1.8	18.3	238.8	1.8	3.5	40.1	35.4	32.7	3.4	1.8	17.7	28.2	1	70	989657.2936
45903	Female	71	Non-Hispanic White	3.57	21.94	0	14	2763	2071	2.041	0.079	0.749547593	5532	1336	21	28	68.95	Yes	Yes	No	No	Yes	No	3.7	23.2	396	1.8	5.9	62.7	52.4	76.2	4.8	1.8	17.7	41.7	2	64	874571.8263
45905	Female	68	Mexican American	NA	34.77	0	16	2164	1666	1.776	-0.338	0.76987061	4127	1487	20	20	66.3	Yes	Yes	No	No	No	No	1.8	15.3	274.9	1.8	5	74.7	52	63.9	6.8	7.5	17.7	31.3	2	74	126786.9849
45923	Male	20	Mexican American	0.97	28.57	0	9	4332	3484	3.839	-0.729	0.804247461	8782	3297	50	36	81.33	Yes	No	No	No	No	No	1.8	15.9	383.5	1.8	7.6	71.2	89.9	100.8	8.1	3	17.7	4.5	1	66	985215.2335
45927	Male	45	Non-Hispanic White	3.13	28.69	0	12.5	5022	4107	4.494	-0.598	0.817801673	9982	3707	20	20	73.37	No	Yes	No	No	No	No	3.4	22.2	468.9	1.8	16	97.7	97.9	177.3	10.3	2.8	28.7	131	2	67	2557250.087
45933	Female	63	Non-Hispanic White	1.18	25.82	1	7.5	2427	1177	2.097	-2.444	0.484960857	3105	398	18	17	71.6	Yes	No	No	No	No	Yes	1.8	12.4	186.4	1.8	4.7	34.1	32.3	28	3.8	1.8	17.7	41.4	2	72	748811.0494
45965	Male	29	Mexican American	2.82	41.66	0	3.5	5832	4478	4.229	0.456	0.767832647	11903	3668	44	58	99.89	Yes	Yes	No	No	No	No	1.8	15.7	296	1.8	8	54.5	106.2	190.5	8.1	3.7	17.5	9.2	2	70	484806.1402
45966	Female	53	Non-Hispanic Black	4.38	28.89	0	3.5	3103	2574	2.62	-0.12	0.82951982	6985	2856	27	28	63.65	No	No	No	No	No	No	1.8	8.7	183.6	1.8	6.5	45.2	39.1	61.6	4.6	1.8	17.7	47.6	1	63	644211.3941
46004	Female	30	Non-Hispanic White	4.26	31.57	0	34.5	4729	3970	3.264	1.614	0.839500952	8084	4466	12	18	60.11	Yes	No	No	No	No	No	1.8	7.4	134.9	1.8	2.8	25.9	27.2	42.8	2.6	1.8	17.7	6.4	2	64	2296977.685
46018	Female	23	Other Hispanic	1.05	31.64	0	8.5	3853	3202	2.939	0.666	0.831040747	6067	3508	75	26	54.81	Yes	No	No	No	No	Yes	1.8	6.1	107.1	1.8	1.8	19.6	15.2	33.3	1.8	1.8	17.7	3.5	1	72	619625.8556
46038	Male	36	Mexican American	3.13	25.71	0	27	4499	3809	3.124	1.659	0.846632585	11398	4703	36	30	70.72	Yes	No	No	No	No	No	1.8	4.1	103	1.8	4.7	69.1	37.6	41.7	7.4	7.6	26.4	15.1	2	74	545868.5216
46040	Male	37	Non-Hispanic Black	NA	27	0	16	4458	3959	4.009	-0.089	0.888066397	11825	5812	19	42	97.24	No	No	No	No	No	No	1.8	6	161.8	1.8	4.8	51.2	35.2	89.6	3.6	1.8	31	11.3	2	68	775047.1349
46053	Male	39	Non-Hispanic White	1.47	27.65	0	14	6223	4576	4.336	0.411	0.735336654	10195	3420	34	30	90.17	Yes	No	No	No	No	Yes	1.8	7.3	134.2	1.8	2.9	20.6	66	125.2	4.7	1.8	17.7	9.5	1	63	2113856.638
46059	Female	73	Other Race	3.36	23.88	0	21.5	3388	2366	2.251	0.294	0.698347107	6815	1318	31	29	108.73	Yes	Yes	No	No	No	No	9.4	34.1	645.8	1.8	19.9	90.4	229.5	179.1	15.9	1.8	17.6	48.8	2	59	663301.0747
46061	Female	41	Non-Hispanic Black	3.3	36.2	0	14.5	3379	2957	2.715	0.628	0.87511098	8357	4865	16	15	53.92	No	Yes	No	No	No	No	1.8	7.9	123.5	1.8	1.8	24	22.4	47.2	2.5	1.8	17.6	13.6	2	66	879125.0269
46065	Female	31	Mexican American	1.09	19.35	0	36	3668	3342	3.13	0.491	0.911123228	7392	4252	22	23	40.66	Yes	No	No	No	No	Yes	1.8	9.1	134.8	1.8	3.1	23.4	22.8	23	1.8	1.8	17.7	3.8	2	70	510856.399
46073	Male	18	Other Hispanic	1.21	19.67	0	108.5	5295	4776	4.236	1.031	0.901983003	10405	5348	30	31	72.49	NA	No	No	NA	NA	NA	2.6	10.1	188.1	1.8	3.6	37.8	40.7	76.8	3.9	3.1	17.6	31.6	1	73	532761.773
46077	Male	24	Non-Hispanic Black	3.58	30.41	0	40	5396	4385	4.269	0.221	0.812638992	11005	4053	23	22	83.98	Yes	Yes	No	No	No	No	1.8	8.3	178	1.8	4.6	41.9	43.1	42.8	4.8	4.7	17.7	5.4	1	74	701769.9593
46079	Male	18	Non-Hispanic Black	4.38	42.02	0	19	4755	3925	3.836	0.194	0.825446898	8312	4110	20	24	90.17	NA	No	No	NA	NA	NA	1.8	6.3	205.7	1.8	5	60.6	39.8	152.3	4.8	3.1	17.7	1.8	1	65	384541.8963
46093	Female	33	Non-Hispanic Black	3.49	19.58	1	20.5	2603	2120	3.132	-2.243	0.814444871	5255	2153	17	19	90.17	Yes	No	No	No	No	No	1.8	7.8	181.5	1.8	5.4	29.3	62.4	98	4.9	1.8	17.7	26.7	1	68	658509.2702
46101	Male	65	Non-Hispanic Black	3.11	32.08	1	7	3597	2226	3.085	-1.726	0.618849041	5107	983	22	26	144.09	Yes	Yes	No	No	No	Yes	1.8	11.3	262.9	1.8	8.8	85.1	59.5	95	6.4	2.9	25.3	62.9	2	68	169138.7069
46140	Male	73	Non-Hispanic White	1.14	33.7	0	20	2164	1959	2.421	-1.164	0.905268022	4426	2378	15	17	94.59	Yes	Yes	No	No	No	Yes	3	29.6	418.1	1.8	8.8	71.6	114.7	189.3	9	1.8	17.7	24.9	2	64	220600.7775
46141	Female	62	Other Hispanic	NA	29.61	0	14	2716	2227	2.238	-0.02	0.819955817	6941	2513	16	19	68.95	Yes	No	No	No	No	No	1.8	14.7	199.4	1.8	3.8	31.9	42.5	48.4	3.5	2.8	17.7	22.2	2	61	215783.1281
46143	Male	34	Non-Hispanic Black	2.94	26.51	0	12.5	3774	2933	3.466	-1.132	0.777159512	7839	2492	26	28	99.01	Yes	No	No	No	No	No	1.8	4.9	131.2	1.8	2.6	29.7	32.1	43	2.7	1.8	17.7	6.7	1	69	948586.872
46156	Male	19	Non-Hispanic Black	1.45	20.03	0	15	5030	4544	5.145	-0.916	0.903379722	9349	5125	21	37	90.17	NA	No	No	NA	NA	NA	1.8	3.7	110.5	1.8	4	29.4	28.7	85.6	3.1	3.2	17.6	3.9	1	64	416402.1342
46163	Male	26	Non-Hispanic White	3.43	22.17	0	9	6311	5422	4.291	2.092	0.859134844	10815	6085	29	22	72.49	Yes	No	No	No	No	Yes	2.9	18.8	429.6	1.8	9.1	72.5	107.1	203.2	9.2	1.8	17.6	10.3	2	73	2160448.69
46166	Male	32	Mexican American	1.89	28.53	0	8.5	4418	3288	4.16	-1.535	0.744228158	8256	2507	46	36	113.15	Yes	No	No	No	No	No	1.8	6.1	114.6	1.8	3	22.8	21.3	36.5	1.8	1.8	17.7	4	2	72	674696.4793
46172	Male	66	Non-Hispanic White	1.96	21.37	0	13	4320	3319	3.162	0.322	0.768287037	10161	2846	16	26	99.01	No	No	No	No	No	Yes	1.8	11.1	169.8	1.8	2.8	32.7	28	67.8	2.9	1.8	17.6	44.7	1	67	438566.3039
46177	Male	23	Non-Hispanic White	0.96	22.91	0	47.5	5967	5219	4.451	1.377	0.874643875	10881	5945	20	24	82.21	Yes	No	No	No	No	No	1.8	9.1	164	1.8	4	27.6	88.5	248.7	6	1.8	17.7	22	2	67	2741629.157
46180	Female	50	Mexican American	1.46	39.29	0	11.5	3519	2873	2.566	0.778	0.816425121	9534	3208	61	67	45.97	Yes	Yes	No	No	No	Yes	1.8	14.2	154.6	1.8	3.4	23.6	39	44.3	3.2	1.8	17.6	12.6	1	71	590894.2002
46190	Female	56	Other Hispanic	1.05	27.47	0	16	3023	2529	2.235	0.83	0.836586173	8455	3309	21	27	63.65	Yes	No	No	No	No	Yes	1.8	4.8	62.1	1.8	1.8	11.5	14.8	16.6	1.8	1.8	73.1	51.2	1	72	376090.7435
46193	Female	57	Non-Hispanic White	5	24.01	0	17.5	4005	3035	2.523	1.29	0.757802747	8517	2500	20	21	63.65	No	Yes	No	No	No	No	1.8	5.5	76.7	1.8	1.8	11.8	14.3	34.8	1.8	1.8	17.6	25.9	2	59	2394321.115
46195	Female	45	Non-Hispanic White	3.77	24.07	0	40.5	3424	2363	2.376	-0.045	0.690128505	6269	1486	12	19	59.23	Yes	No	No	No	No	No	1.8	5	71.1	1.8	1.8	13.6	15	62.1	1.8	1.8	17.7	22.1	2	65	3304837.016
46203	Female	64	Non-Hispanic Black	0.04	29.15	0	7.5	2761	2362	2.417	-0.137	0.855487142	8303	3426	25	23	89.28	Yes	Yes	Yes	No	No	Yes	1.8	6.2	87.9	1.8	1.8	20.2	13.5	16.3	1.8	1.8	17.7	33.1	2	68	223446.7259
46212	Male	34	Non-Hispanic White	4.12	25.96	0	10.5	5693	4676	4.62	0.097	0.821359564	10471	4885	24	28	81.33	Yes	No	No	No	No	No	1.8	6.7	128.9	1.8	1.8	22	27.2	76	2.5	3.9	17.7	23.8	1	70	1839441.898
46219	Male	22	Non-Hispanic White	NA	30.56	0	7	6523	5584	4.214	2.629	0.856047831	13578	6022	27	25	81.33	No	No	No	No	No	Yes	1.8	10.8	265.8	1.8	5.1	59.9	40.2	132.9	4.1	2.6	17.6	52.2	1	64	954560.3584
46226	Female	19	Mexican American	NA	23.41	0	10	3152	2881	2.762	0.323	0.914022843	7092	4013	49	47	45.97	NA	No	No	NA	NA	NA	1.8	4.9	116.9	1.8	2.9	30.1	20.8	25.9	1.8	1.8	17.7	1.8	1	66	524544.5365
46237	Female	21	Mexican American	NA	23.26	0	7	3439	2722	2.643	0.219	0.79150916	3331	2184	15	18	45.97	Yes	No	No	No	No	No	4.1	30.3	590.4	1.8	17.4	138.3	111.7	60.8	12.1	1.8	17.6	4.6	1	62	395344.0392
46243	Male	62	Non-Hispanic White	5	21.72	0	19	5915	4461	3.774	1.21	0.754184277	12185	3184	20	21	81.33	Yes	No	No	No	No	Yes	1.8	12.5	316.8	1.8	8.9	70.8	44.2	31.1	4.9	5	17.7	42.7	1	67	1169125.255
46261	Female	57	Mexican American	0.18	29.38	0	11.5	2705	2104	2.06	0.121	0.777818854	5248	1961	48	26	61	Yes	No	No	No	No	No	1.8	10.6	198.2	1.8	6.8	45	33.2	25.3	4.8	3.7	64.7	6	2	72	417788.1508
46270	Male	19	Mexican American	1.93	18.37	0	12	3585	3517	3.555	-0.078	0.981032078	8565	4941	16	22	63.65	NA	No	No	NA	NA	NA	1.8	12.1	449.4	1.8	11.9	104	114.2	199.8	9.6	3.1	17.7	1.8	1	66	388114.9486
46275	Female	73	Non-Hispanic Black	1.06	29.36	0	35	2471	1848	2.04	-0.509	0.747875354	4480	1511	15	15	113.15	No	Yes	Yes	No	No	No	1.8	5.8	123.5	1.8	3.6	30	30.5	25	3.1	1.8	17.6	40.2	2	66	444770.5893
46281	Male	70	Non-Hispanic Black	5	34.01	0	28.5	4361	3157	2.748	0.964	0.723916533	9215	1977	20	20	75.14	No	Yes	No	No	No	Yes	1.8	7.3	130.9	1.8	3.6	31.4	26.5	41.3	3.5	2.7	17.7	41	2	67	322205.6438
46288	Male	46	Non-Hispanic White	1.26	39.93	0	3.5	4780	3715	3.93	-0.373	0.777196653	7763	3323	24	24	81.33	Yes	Yes	No	No	No	No	1.8	8.7	123.5	1.8	1.8	23.7	24.8	46.7	1.8	1.8	17.7	62.4	1	59	829929.4567
46300	Male	31	Other Hispanic	1.71	28.12	0	13	6979	5201	4.846	0.556	0.745235707	12194	4068	42	27	73.37	Yes	No	No	No	No	Yes	1.8	6.1	136	1.8	3.8	27.5	35.8	61.1	3.2	1.8	17.7	4	2	64	744652.0139
46315	Female	76	Non-Hispanic White	NA	32.55	0	20.5	2018	1510	1.986	-1.266	0.74826561	4405	1196	14	18	81.33	No	Yes	Yes	No	Yes	No	1.8	8.2	119.3	1.8	2.5	22.4	22	33.8	1.8	1.8	17.7	47.9	2	59	1061542.224
46360	Female	48	Non-Hispanic White	3.77	37.84	0	22	3277	2662	2.553	0.278	0.812328349	7049	2906	14	20	57.46	Yes	No	Borderline	No	No	Yes	3.1	17.6	277.5	1.8	6.5	51	54	63.7	4.9	1.8	17.7	19.3	2	71	2207507.347
46363	Female	63	Non-Hispanic White	1.08	21.57	0	6.5	3200	1913	2.559	-1.454	0.5978125	5580	773	13	25	735.49	Yes	Yes	No	No	No	Yes	3.7	39.1	477	1.8	8.5	72.7	97.9	162.8	7.6	2.5	17.7	32.2	1	59	670350.9904
46364	Male	68	Non-Hispanic Black	5	29.64	0	20.5	4283	2655	3.04	-0.785	0.619892599	9066	1160	42	32	79.56	NA	Yes	No	No	No	Yes	1.8	6.8	136.8	1.8	4.1	33.3	28	33	2.9	5.4	17.6	31.4	2	64	183127.2426
46365	Male	33	Non-Hispanic White	5	28.99	0	11	6639	5280	5.24	0.058	0.795300497	11829	5097	27	31	97.24	Yes	No	No	No	No	Yes	1.8	6.7	128.9	1.8	1.8	22	27.2	76	2.5	3.9	17.7	23.8	2	68	1839441.898
46372	Female	62	Non-Hispanic White	5	24.24	0	51	3392	2022	2.787	-1.584	0.596108491	5379	664	13	18	62.76	Yes	No	No	No	Yes	No	1.8	5.4	90.1	1.8	1.8	12.2	11.4	20.6	1.8	1.8	17.7	19.4	2	74	1392955.477
46379	Female	49	Non-Hispanic Black	2.22	24.2	0	3.5	3716	2996	2.64	0.903	0.806243272	7119	3080	15	20	72.49	Yes	No	No	No	No	Yes	1.8	6.1	108.9	1.8	3.2	23.2	22.6	25.5	2.6	1.8	17.7	72.1	2	67	667933.7334
46386	Male	51	Non-Hispanic White	5	26.25	0	19	5840	4302	4.15	0.248	0.736643836	11761	3088	34	34	86.63	Yes	No	No	No	No	No	1.8	8.2	142.7	1.8	3.6	28.4	27	48.7	2.7	4.3	17.7	40.8	2	67	2269329.58
46406	Male	76	Non-Hispanic White	3.65	25.46	1	35	2952	1609	2.531	-2.148	0.545054201	5151	417	23	22	90.17	Yes	Yes	No	No	Yes	Yes	1.8	11.2	166.1	1.8	4.2	28	28.5	68.5	3.2	4.4	17.7	23.1	1	65	674265.2165
46408	Male	56	Mexican American	2.68	27.29	0	19.5	5564	3933	3.265	1.397	0.706865564	9702	2463	41	25	90.17	Yes	No	No	No	No	No	1.8	15.4	228.8	1.8	4.9	36.8	47.4	63.3	4.1	1.8	17.7	804.4	1	66	438190.166
46425	Male	50	Non-Hispanic Black	4.8	28.83	0	7	4101	3248	4.038	-1.314	0.792001951	10121	3236	35	30	81.33	Yes	No	No	No	No	No	1.8	7.4	199.3	1.8	5.2	65.2	48.6	90.4	5.9	3.7	17.7	19	1	68	712435.1276
46427	Male	21	Non-Hispanic Black	3.69	26.38	0	13.5	4427	3745	4.28	-0.959	0.845945335	7528	4036	17	21	68.07	No	No	No	No	No	No	1.8	8.3	178	1.8	4.6	41.9	43.1	42.8	4.8	4.7	17.7	5.4	1	74	701769.9593
46433	Female	42	Other Hispanic	0.41	32.65	0	13	2508	2181	2.288	-0.321	0.869617225	6603	3209	23	21	37.13	NA	No	Yes	No	No	No	1.8	4.8	62.1	1.8	1.8	11.5	14.8	16.6	1.8	1.8	73.1	51.2	1	62	376090.7435
46436	Male	46	Non-Hispanic Black	1.43	29.06	0	10.5	3736	3152	3.692	-1.014	0.843683084	7449	3754	23	26	99.01	No	Yes	Yes	No	No	No	1.8	7.9	167.7	1.8	5.5	28.2	64.9	71.1	5	5.4	17.7	23.9	1	68	803819.0351
46440	Female	48	Other Hispanic	5	20.92	0	5	2537	2016	2.369	-0.954	0.794639338	5663	1978	16	24	63.65	Yes	No	No	No	Yes	Yes	1.8	8.4	131.2	1.8	3.4	33.5	28.2	47.9	4	2.7	28.3	6	1	72	463557.15
46442	Female	66	Other Hispanic	4.38	32.13	0	61	2014	1515	2.001	-1.353	0.752234359	4299	1324	19	17	81.33	No	Yes	No	No	No	No	1.8	8.8	109.9	1.8	3.5	24.7	24	26.5	1.8	1.8	17.6	19.6	1	62	143002.9776
46447	Female	65	Mexican American	1.97	23.15	0	6.5	2192	1811	1.997	-0.541	0.826186131	3848	2003	16	24	55.69	No	Yes	No	No	No	No	1.8	15.3	274.9	1.8	5	74.7	52	63.9	6.8	7.5	17.7	31.3	2	71	126786.9849
46449	Male	51	Non-Hispanic Black	1.92	39.97	0	5.5	4100	3101	3.903	-1.377	0.756341463	10411	2376	22	22	87.52	Yes	No	Yes	No	No	Yes	1.8	7.4	199.3	1.8	5.2	65.2	48.6	90.4	5.9	3.7	17.7	19	1	59	712435.1276
46451	Female	75	Non-Hispanic White	1.99	30.01	0	29.5	2423	2098	1.692	1.35	0.865868758	5609	2560	25	23	122.88	Yes	Yes	No	No	No	Yes	1.8	3.3	37.7	1.8	1.8	6.5	8.2	41.9	1.8	1.8	17.7	25.3	2	64	806021.5353
46458	Male	61	Non-Hispanic Black	5	23.55	0	16.5	3220	2599	3.368	-1.454	0.807142857	7055	2208	16	18	99.01	Yes	Yes	No	No	No	No	1.8	5.7	112.2	1.8	2.5	24	21.6	43.7	1.8	1.8	17.3	48.5	1	62	152108.917
46462	Male	27	Mexican American	5	30.69	0	13	6788	4804	4.995	-0.299	0.707719505	12554	3354	20	18	75.14	Yes	No	No	No	No	No	1.8	4.7	74.6	1.8	1.8	12.4	14.8	24.1	1.8	1.8	17.7	3.1	2	64	630478.4885
46473	Female	48	Other Hispanic	1.16	34.88	0	16.5	2970	2422	2.391	0.08	0.815488215	8026	2833	24	25	54.81	No	No	No	No	No	No	1.8	6.3	110.4	1.8	3.2	23.9	28.2	48.9	2.7	1.8	17.6	11.2	1	69	527932.6558
46477	Male	68	Non-Hispanic White	2.32	38.18	1	50.5	2534	1734	2.71	-2.2	0.684293607	6227	910	16	19	187.41	Yes	Yes	Yes	No	No	Yes	1.8	7.5	91.4	1.8	1.8	14.9	15.1	28.9	1.8	1.8	17.7	25.2	1	61	1642906.237
46486	Male	49	Other Hispanic	4.6	29.55	0	22.5	4762	4007	3.835	0.317	0.841453171	10461	5435	31	21	90.17	Yes	No	No	No	No	Yes	1.8	12.5	245.9	1.8	5.1	53.8	52.9	95	4.8	3	17.6	20.3	1	72	589864.1151
46510	Male	34	Non-Hispanic Black	2.36	26.95	1	46.5	3696	2940	3.915	-1.801	0.795454545	8045	2719	18	24	95.47	No	No	No	No	No	No	1.8	8	201.3	1.8	4.7	38.9	51.7	119.1	4	2.5	17.6	22.8	2	64	735783.9343
46514	Female	61	Non-Hispanic White	2.14	25.05	0	22	3369	2174	2.241	-0.189	0.64529534	6173	895	26	26	63.65	Yes	No	No	No	No	Yes	1.8	16	304.2	1.8	7.2	65.3	83.8	210.9	8	1.8	17.6	23.3	2	59	1912753.541
46526	Female	55	Non-Hispanic White	5	24.39	0	15	3345	2389	2.579	-0.454	0.714200299	6683	1655	14	18	81.33	Yes	No	No	No	No	Yes	1.8	17.6	379.1	1.8	12.3	102.9	65.5	71.7	6.5	1.8	17.6	43	1	60	2457368.573
46532	Male	40	Non-Hispanic White	1.16	28.57	0	17	4868	3767	3.819	-0.093	0.773829088	9546	3258	26	25	99.01	Yes	No	No	No	No	Yes	1.8	5.8	100.7	1.8	2.5	18.6	16.9	69.1	1.8	1.8	17.7	66.7	1	63	687387.7221
46554	Male	48	Non-Hispanic White	4.72	28.12	0	13	5006	3801	4.435	-0.98	0.759288853	8522	3106	18	18	127.3	Yes	No	No	No	No	No	1.8	11.5	221.3	1.8	6.8	55.1	53.6	115.5	5.5	1.8	29.1	37.3	2	63	2866218.428
46560	Male	26	Non-Hispanic White	5	20.92	0	10	6755	5355	4.714	1.076	0.792746114	10347	4637	23	25	81.33	Yes	No	No	No	No	Yes	1.8	7.6	116.9	1.8	1.8	16.4	16.7	33.9	1.8	1.8	17.7	19.9	2	73	2210487.716
46562	Male	70	Other Hispanic	1.31	29.85	0	11.5	4075	3049	2.378	1.841	0.748220859	7950	2359	22	24	63.65	Yes	No	No	No	No	Yes	1.8	5.6	76.5	1.8	1.8	15	13.4	29.5	1.8	6.2	17.7	20.6	2	73	247345.2455
46564	Female	65	Mexican American	3.52	23.91	1	12	2215	1254	2.277	-2.481	0.566139955	3161	406	16	18	54.81	No	Yes	No	No	No	Yes	5	21.2	357.2	1.8	12.3	83.3	80.1	159.2	10.2	3.6	17.7	26.4	1	71	222059.597
46565	Female	42	Non-Hispanic Black	4.72	21.53	0	21	3486	2886	3.259	-0.767	0.82788296	8330	3097	17	17	67.18	No	No	No	No	No	No	1.8	4.7	69.1	1.8	1.8	14.3	12.9	16.1	1.8	1.8	17.7	15.8	2	69	569347.1455
46568	Female	26	Other Hispanic	3.29	21.35	0	12.5	3659	3341	2.956	0.971	0.913091008	7472	4750	18	20	45.97	Yes	No	No	No	No	No	1.8	10	205.8	1.8	6.1	45.5	44.8	36.8	4.8	1.8	17.7	3.5	1	72	929771.3724
46569	Female	63	Non-Hispanic White	1.24	31.63	0	12	2611	2090	2.049	0.118	0.800459594	6761	2087	15	22	72.49	No	Yes	No	No	Yes	Yes	1.8	12.4	186.4	1.8	4.7	34.1	32.3	28	3.8	1.8	17.7	41.4	1	64	748811.0494
46570	Male	61	Non-Hispanic Black	2.04	29.1	0	8	4272	2893	3.363	-0.907	0.677200375	7811	1467	14	22	81.33	Yes	Yes	Yes	No	No	Yes	3	11	215.6	1.8	7.2	70.4	50.9	65.9	5.4	1.8	17.7	21.5	1	67	197106.0368
46579	Male	19	Non-Hispanic Black	0.38	21.98	0	9	4180	3999	4.318	-0.578	0.956698565	10482	6413	15	20	68.95	NA	No	Yes	NA	NA	NA	1.8	5.6	99.5	1.8	1.8	16.8	19.7	63.5	1.8	1.8	17.6	1.8	2	67	607089.0428
46580	Female	58	Non-Hispanic White	5	41.47	0	47.5	3305	2660	2.479	0.451	0.80484115	7950	2842	53	39	81.33	Yes	No	No	No	Don't know	No	1.8	17.6	379.1	1.8	12.3	102.9	65.5	71.7	6.5	1.8	17.6	43	2	63	2457368.573
46587	Female	22	Mexican American	2	51.89	0	8	4193	3334	2.874	1.201	0.795134748	7312	3171	20	21	56.58	Yes	No	No	No	No	No	1.8	5.3	98	1.8	1.8	18.7	30.8	60.6	2.5	1.8	17.7	5.6	2	65	757879.7348
46597	Male	45	Other Hispanic	2.42	34.76	0	8.5	4000	2978	3.498	-1.027	0.7445	7795	2262	46	32	67.18	Yes	No	Yes	No	No	No	1.8	12.5	245.9	1.8	5.1	53.8	52.9	95	4.8	3	17.6	20.3	2	62	589864.1151
46603	Female	73	Non-Hispanic White	1.68	30.93	0	12	2231	1416	1.801	-1.142	0.634692963	3284	600	14	18	63.65	Yes	Yes	Yes	No	No	No	9.8	35.5	834.8	1.8	21.7	192	128.3	53.9	10.7	1.8	17.7	25.3	1	60	1123800.797
46607	Male	44	Mexican American	3.24	27.08	0	22	4180	3343	3.92	-1.033	0.799760766	9082	3212	24	24	81.33	Yes	No	No	No	No	No	1.8	10.4	129.8	1.8	2.9	23.5	34.1	69.7	3	3.2	35.2	23.2	1	71	603076.5295
46609	Female	61	Non-Hispanic White	5	23.23	0	12	2838	2261	2.388	-0.319	0.796687808	7011	2366	19	18	72.49	Yes	No	No	No	No	No	1.8	4.1	52.6	1.8	1.8	11.1	10.3	22.3	1.8	1.8	17.7	19.1	2	64	1523216.068
46635	Female	33	Non-Hispanic White	NA	31.92	0	14	3515	3047	2.809	0.626	0.86685633	7206	3999	18	19	61.88	Yes	No	No	No	No	Yes	1.8	11.6	176.7	1.8	2.9	32.4	34.8	43.9	3.1	1.8	17.7	8.4	2	61	1459397.172
46675	Female	23	Non-Hispanic White	5	20.66	0	6	3108	2794	2.787	0.007	0.898970399	6088	3128	12	22	67.18	Yes	No	No	No	No	No	1.8	8	109.5	1.8	1.8	18.4	29.7	86.3	1.8	1.8	17.7	6.8	2	64	2423989.012
46682	Female	51	Non-Hispanic White	1.83	29.97	0	6.5	3430	2937	2.838	0.233	0.856268222	8185	4145	14	20	65.42	Yes	No	No	No	No	No	1.8	9.4	149.7	1.8	2.7	34.8	23	34.7	2.5	3.4	17.7	15.7	2	73	736032.0273
46704	Male	59	Non-Hispanic Black	4.38	35.16	0	16	4065	2888	3.086	-0.416	0.710455105	8765	1595	44	38	81.33	Yes	No	Yes	No	No	No	1.8	5.9	119.8	1.8	3.7	31.8	31.1	43.1	3.7	4.4	133.8	71.4	1	59	669048.436
46713	Female	51	Non-Hispanic White	5	33.06	0	44	3500	2930	2.956	-0.056	0.837142857	6545	4246	14	17	63.65	Yes	Yes	No	No	No	No	1.8	17.6	379.1	1.8	12.3	102.9	65.5	71.7	6.5	1.8	17.6	43	1	60	2457368.573
46716	Female	52	Non-Hispanic Black	4.55	30.97	0	15	2703	2040	2.619	-1.378	0.754716981	6129	1644	16	21	66.3	No	Yes	No	No	No	Yes	1.8	7.9	123.5	1.8	1.8	24	22.4	47.2	2.5	1.8	17.6	13.6	2	70	879125.0269
46717	Female	49	Other Hispanic	4.19	31.8	0	59	3058	2419	2.391	0.079	0.791039895	5955	2346	23	24	54.81	Yes	Yes	No	No	No	Yes	1.8	5.5	83.1	1.8	2.6	15.1	17	21.5	1.8	1.8	17.6	33.9	1	72	1312243.423
46724	Male	73	Other Hispanic	0.69	29.34	0	8.5	3614	2438	2.635	-0.458	0.674598783	6363	1360	55	30	81.33	NA	No	No	No	No	Yes	1.8	12.5	195.2	1.8	4.3	42.5	24.7	17.3	3.1	2.7	17.7	19.9	1	72	339538.4936
46740	Female	44	Mexican American	1.68	32.22	0	21.5	3376	2673	2.471	0.55	0.791765403	7421	2701	12	19	54.81	No	No	No	No	No	No	1.8	14.2	154.6	1.8	3.4	23.6	39	44.3	3.2	1.8	17.6	12.6	1	66	590894.2002
46741	Male	38	Non-Hispanic White	0.97	35.21	0	23	5918	4653	4.35	0.508	0.786245353	11238	4055	23	19	99.01	Yes	No	Yes	No	No	No	1.8	12.7	208.2	1.8	4.2	38.6	38.6	242.7	3.2	3.1	28.1	50.1	1	61	731026.2586
46742	Male	19	Non-Hispanic Black	1.46	20.67	0	3.5	5806	4607	4.354	0.467	0.793489494	8941	4287	19	26	81.33	NA	No	No	NA	NA	NA	1.8	5.5	129.3	1.8	2.5	22.6	28.4	95.2	3	1.8	17.7	3	1	73	463735.2949
46746	Female	37	Non-Hispanic White	0.22	30	0	9	3634	3242	2.718	1.385	0.892129884	9446	4937	24	26	54.81	No	Yes	No	No	No	No	1.8	17.5	502.1	1.8	16.3	101.9	88.9	122.9	8.6	1.8	17.7	43.5	1	64	960554.4997
46750	Male	45	Mexican American	2.28	29.37	0	11	3668	3139	3.62	-0.922	0.855779716	10289	4267	29	20	63.65	No	No	No	No	No	Yes	1.8	12.2	146.6	1.8	2.9	25.4	34.5	57.7	2.8	4	17.7	34.9	1	65	369623.6283
46757	Female	31	Mexican American	3.87	28.25	0	27	3296	3003	2.827	0.447	0.911104369	8136	4951	16	26	72.49	Yes	No	No	No	No	No	1.8	8.6	192.4	1.8	4.2	39.2	37.3	26.9	4	1.8	17.7	7.3	2	60	443581.1331
46761	Female	65	Non-Hispanic Black	1.68	27.17	0	16.5	3135	2559	2.524	0.084	0.816267943	10145	3087	14	18	78.68	No	No	No	No	No	No	6.7	35.3	710.2	1.8	18.7	214.3	133.4	101.6	18.2	1.8	17.7	101.2	2	70	371755.6372
46764	Female	64	Non-Hispanic Black	0.88	18.47	0	6.5	1781	1303	1.789	-1.554	0.731611454	4508	842	8	11	284.65	Yes	Yes	No	No	Yes	Yes	1.8	16.5	325.9	1.8	4.9	72.8	29.8	20.6	3.4	1.8	32.7	44	1	68	397774.0825
46768	Female	59	Non-Hispanic White	5	26.57	0	10	2947	1856	2.474	-1.465	0.62979301	5385	740	19	20	59.23	Yes	Yes	No	No	Yes	Yes	1.8	8	94.1	1.8	1.8	19.1	20.4	77.5	1.8	1.8	17.7	14.3	2	63	2600204.038
46771	Male	26	Mexican American	0.39	26.72	0	21	4524	3747	3.337	0.971	0.828249337	9711	3572	29	28	81.33	Yes	No	No	No	No	No	1.8	10.1	167.1	1.8	3.1	29.4	27.1	47.9	2.8	1.8	17.6	3.7	1	62	354933.8917
46777	Female	45	Non-Hispanic Black	3.69	30	0	13	2841	2413	2.562	-0.396	0.849348821	6909	3032	15	18	61.88	No	No	No	No	No	No	1.8	8.7	183.6	1.8	6.5	45.2	39.1	61.6	4.6	1.8	17.7	47.6	1	74	644211.3941
46778	Male	73	Non-Hispanic White	0.87	26.9	0	37.5	4632	3587	2.932	1.438	0.774395509	11384	3419	21	30	70.72	No	No	No	No	No	No	1.8	19.4	364.2	1.8	10.1	116	63.3	68.7	8.6	5	17.6	70	2	62	294472.6613
46781	Female	71	Non-Hispanic Black	1.42	29.79	0	28.5	2456	1861	1.852	0.025	0.757736156	5080	1553	21	25	102.54	Yes	Yes	No	No	No	No	1.8	11.3	226.1	1.8	5.7	49.2	43.1	28.9	4.3	1.8	17.7	23.1	2	65	542556.2777
46800	Male	68	Non-Hispanic White	5	31.69	0	19.5	5277	4173	3.456	1.346	0.790790222	13519	4029	29	28	107.85	Yes	Yes	No	No	Yes	No	1.8	6.4	85.9	1.8	1.8	18.5	13.5	33.8	1.8	1.8	17.6	99.9	1	63	1234308.546
46825	Female	55	Non-Hispanic Black	0.44	28.19	0	8.5	2888	2454	2.519	-0.172	0.849722992	6446	2699	14	22	81.33	Yes	No	No	No	No	Yes	1.8	8.1	153.2	1.8	2.5	31.1	21.4	24	1.8	1.8	17.7	60.4	1	64	404486.0613
46829	Female	35	Non-Hispanic White	NA	22.43	0	16.5	4758	3975	3.636	0.683	0.835435057	8355	4293	19	23	76.02	Yes	No	No	No	No	Yes	2.9	12.9	250.6	1.8	7.7	82.9	41	36.8	5.4	1.8	41	4.9	2	65	3363512.511
46833	Male	19	Other Hispanic	2.73	18.96	0	19	4787	4312	4.845	-0.861	0.900772927	10117	4841	8	15	73.37	NA	No	No	NA	NA	NA	2.6	10.1	188.1	1.8	3.6	37.8	40.7	76.8	3.9	3.1	17.6	31.6	2	68	532761.773
46838	Male	75	Non-Hispanic White	5	28.11	0	48.5	4685	3914	3.221	1.359	0.835432231	15650	5160	27	27	90.17	Yes	No	No	No	No	Yes	1.8	10.3	94.8	1.8	1.8	13.8	18.9	32.2	1.8	1.8	17.7	32.7	1	60	727744.4711
46841	Female	49	Other Hispanic	2.54	26.13	0	12.5	3929	3108	2.261	2.544	0.791040977	8079	2741	14	18	50.39	Yes	No	No	No	No	Yes	1.8	6.3	110.4	1.8	3.2	23.9	28.2	48.9	2.7	1.8	17.6	11.2	2	61	527932.6558
46853	Male	61	Non-Hispanic White	5	35.1	0	12.5	5041	3904	3.504	0.75	0.774449514	10038	3421	41	34	88.4	Yes	Yes	No	No	No	Yes	1.8	26	240.6	1.8	4.1	31.5	57.6	167.9	3.9	1.8	17.7	35.7	2	63	1291213.207
46905	Male	41	Other Hispanic	NA	27.02	0	50	4056	3541	3.753	-0.407	0.873027613	9867	4249	43	34	76.02	Yes	No	No	No	No	No	1.8	8.1	205.9	1.8	5.3	49	56.1	155.4	5.3	3.8	17.7	13.1	2	69	391655.3364
46927	Male	61	Non-Hispanic White	5	36.5	0	23.5	4048	2376	3.025	-1.362	0.586956522	7459	988	27	24	81.33	Yes	Yes	No	Yes	No	Yes	1.8	18.3	238.8	1.8	3.5	40.1	35.4	32.7	3.4	1.8	17.7	28.2	1	70	989657.2936
46930	Female	19	Mexican American	0.98	22.66	0	30.5	3350	3043	2.835	0.549	0.908358209	8507	4076	11	21	63.65	NA	No	No	NA	NA	NA	1.8	4.9	116.9	1.8	2.9	30.1	20.8	25.9	1.8	1.8	17.7	1.8	1	66	524544.5365
46940	Male	62	Mexican American	0.96	26.33	0	32.5	4741	3450	2.926	1.193	0.727694579	8095	2631	11	16	87.52	Yes	No	Yes	No	No	No	1.8	13.1	276.7	1.8	6.3	66.5	44.7	102.9	4.4	1.8	17.7	374.1	2	61	166018.4861
46944	Male	26	Non-Hispanic White	1.96	26.86	0	17	4838	3677	4.045	-0.689	0.760024804	8591	2981	35	26	72.49	Yes	No	No	No	No	No	1.8	7.6	116.9	1.8	1.8	16.4	16.7	33.9	1.8	1.8	17.7	19.9	1	60	2210487.716
46971	Female	67	Non-Hispanic White	3.72	24.94	0	34.5	2425	1971	1.852	0.368	0.812783505	5481	2222	19	22	63.65	Yes	No	No	No	No	Yes	1.8	26.4	388.3	1.8	4.8	66.4	115.4	168.1	8.3	1.8	17.7	19.9	1	68	1686310.105
46987	Male	56	Other Hispanic	1.27	30.78	0	15	3289	2654	2.926	-0.625	0.806932198	8715	2637	28	31	82.21	Yes	Yes	No	No	No	Yes	1.8	5.6	77.9	1.8	1.8	13.5	13.9	25.6	1.8	1.8	17.6	25.7	2	62	261011.3655
46989	Male	26	Mexican American	1.45	22.61	0	12.5	4554	3966	3.567	0.884	0.87088274	9806	5192	36	35	72.49	Yes	No	No	No	No	No	1.8	6.1	114.6	1.8	3	22.8	21.3	36.5	1.8	1.8	17.7	4	1	72	674696.4793
46990	Female	54	Non-Hispanic Black	3.02	32.52	0	31	2633	2065	2.826	-1.633	0.784276491	5854	1908	28	20	62.76	No	Yes	No	No	No	No	1.8	4.7	69.1	1.8	1.8	14.3	12.9	16.1	1.8	1.8	17.7	15.8	2	67	569347.1455
47006	Female	32	Other Hispanic	1.79	25.32	0	54	3880	3323	2.701	1.7	0.856443299	9085	3948	14	19	45.97	Yes	No	No	No	No	No	1.8	10	205.8	1.8	6.1	45.5	44.8	36.8	4.8	1.8	17.7	3.5	2	65	929771.3724
47012	Female	61	Non-Hispanic White	5	24.28	0	20	3445	2482	2.613	-0.304	0.720464441	6428	1717	17	20	81.33	Yes	No	No	No	No	Yes	1.8	22.8	278.3	1.8	4.7	41.8	58.2	80.8	4.8	1.8	17.7	27.3	1	70	1255730.946
47031	Female	50	Non-Hispanic White	0.73	22.01	0	44	4572	3430	2.705	1.785	0.750218723	5685	2958	18	23	74.26	Yes	No	No	No	No	Yes	1.8	5.5	76.7	1.8	1.8	11.8	14.3	34.8	1.8	1.8	17.6	25.9	2	64	2394321.115
47039	Female	30	Mexican American	0.85	26.43	0	18.5	4089	3293	2.61	1.95	0.805331377	6718	3291	13	17	37.13	Yes	No	No	No	No	No	4.1	30.3	590.4	1.8	17.4	138.3	111.7	60.8	12.1	1.8	17.6	4.6	2	69	395344.0392
47045	Male	19	Non-Hispanic White	1.42	26.46	0	7	5125	4254	3.963	0.578	0.83004878	9323	4722	35	23	67.18	NA	No	No	NA	NA	NA	1.8	8.8	198.1	1.8	3.6	37.5	34.2	59.4	3	1.8	17.6	2.7	2	60	1212263.325
47052	Female	19	Mexican American	0.18	33.92	0	13	2886	2595	2.694	-0.262	0.899168399	5381	3909	14	17	68.95	NA	No	No	NA	NA	NA	1.8	10.7	262.3	1.8	5.2	46	49.6	32.8	4.3	1.8	17.7	1.8	2	72	428075.7408
47056	Female	19	Mexican American	0.31	24.77	0	18.5	3841	3413	2.948	1.197	0.888570685	7065	3901	16	23	37.13	NA	No	No	NA	NA	NA	1.8	6.3	134.5	1.8	2.6	27.1	27	43.1	2.7	1.8	17.7	4.1	1	65	341512.8867
47060	Male	31	Mexican American	3.21	27.99	0	22.5	6379	5057	4.144	1.711	0.792757485	13419	4557	21	24	81.33	Yes	No	No	No	No	No	1.8	6.1	114.6	1.8	3	22.8	21.3	36.5	1.8	1.8	17.7	4	2	71	674696.4793
47063	Female	40	Mexican American	1.41	29.12	0	8	3571	2624	2.578	0.114	0.734808177	6904	1888	33	31	57.46	No	No	No	No	No	No	1.8	10.6	139.9	1.8	2.7	25.9	22.8	23.7	1.8	1.8	17.7	6.6	2	68	377766.1597
47073	Male	71	Non-Hispanic White	2.86	37.8	1	28	4168	2563	3.555	-1.703	0.614923225	6736	1070	20	22	149.4	Yes	Yes	Yes	No	Yes	Yes	1.8	11.2	166.1	1.8	4.2	28	28.5	68.5	3.2	4.4	17.7	23.1	2	62	674265.2165
47084	Male	55	Non-Hispanic White	2.95	23.54	0	11.5	4678	3056	3.625	-1.03	0.653270628	6435	1405	35	32	101.66	Yes	No	No	No	No	Yes	1.8	10.9	116	1.8	1.8	17.5	22	52.7	1.8	3.6	17.6	31.3	2	60	602204.5395
47093	Female	20	Mexican American	0.34	25.37	0	6	5196	4029	3.5	1.154	0.775404157	8809	3492	14	23	67.18	Yes	No	No	No	No	No	1.8	7.9	147.9	1.8	3.4	33.7	27.5	31	2.9	2.7	17.6	2.9	2	68	469898.9449
47098	Male	38	Non-Hispanic White	4.01	28.13	0	19	5644	3791	4.344	-0.919	0.671686747	9447	2287	16	21	82.21	Yes	No	No	No	No	No	1.8	7.3	134.2	1.8	2.9	20.6	66	125.2	4.7	1.8	17.7	9.5	1	64	2113856.638
47099	Female	18	Non-Hispanic Black	NA	19.22	0	8.5	3064	2782	3.531	-1.567	0.907963446	8428	3941	14	19	53.92	NA	No	No	NA	NA	NA	3.5	15.7	589.3	1.8	17.8	196.6	93.5	73.1	11.8	1.8	17.7	1.8	2	71	729756.1562
47111	Male	47	Non-Hispanic White	2.95	22.64	1	3.5	2951	1202	3.67	-4.255	0.407319553	2737	396	18	27	78.68	Yes	No	No	No	No	Yes	1.8	5.9	103.3	1.8	1.8	21	19.6	27	1.8	23.1	17.6	30.7	2	63	3115511.574
47114	Male	24	Non-Hispanic White	2.12	21.61	0	28	5257	4006	4.366	-0.628	0.762031577	8689	3333	30	28	74.26	Yes	No	No	No	No	No	2.9	18.8	429.6	1.8	9.1	72.5	107.1	203.2	9.2	1.8	17.6	10.3	2	62	2160448.69
47116	Female	44	Non-Hispanic Black	3.47	32.78	0	15.5	3428	2919	2.995	-0.17	0.851516919	8306	3307	18	19	76.02	Yes	No	No	No	No	No	1.8	6.1	108.9	1.8	3.2	23.2	22.6	25.5	2.6	1.8	17.7	72.1	2	68	667933.7334
47117	Male	27	Other Hispanic	1.99	28.26	0	7	5036	4274	3.808	0.946	0.848689436	9965	4729	119	44	72.49	NA	Yes	No	No	No	Yes	2.5	11.7	209.8	1.8	4.4	49.2	33.2	180.2	3.8	4.3	17.6	16	1	63	627791.1747
47141	Male	51	Other Hispanic	3.11	22.28	0	20	4023	3357	3.357	0.006	0.834451902	9758	3956	32	31	63.65	No	No	Yes	No	No	No	1.8	5.6	77.9	1.8	1.8	13.5	13.9	25.6	1.8	1.8	17.6	25.7	1	62	261011.3655
47144	Female	33	Non-Hispanic Black	5	31.04	0	46	3504	2585	3.065	-1.098	0.737728311	7270	1807	14	19	60.11	No	No	No	No	No	No	1.8	7.8	181.5	1.8	5.4	29.3	62.4	98	4.9	1.8	17.7	26.7	2	67	658509.2702
47155	Female	20	Other Hispanic	0.05	25.16	0	7	4194	3325	2.95	0.978	0.792799237	5465	3191	15	20	52.16	Yes	No	No	No	No	Yes	1.8	10	205.8	1.8	6.1	45.5	44.8	36.8	4.8	1.8	17.7	3.5	2	61	929771.3724
47157	Male	70	Non-Hispanic White	5	27.99	0	16	3380	2692	3.018	-0.679	0.796449704	9976	2578	29	32	59.23	Yes	Yes	No	No	No	Yes	1.8	11.2	166.1	1.8	4.2	28	28.5	68.5	3.2	4.4	17.7	23.1	2	68	674265.2165
47162	Male	43	Other Hispanic	0.68	29.45	0	41.5	3719	3251	3.112	0.317	0.87415972	5804	4053	23	19	72.49	No	No	No	No	No	No	1.8	12.5	245.9	1.8	5.1	53.8	52.9	95	4.8	3	17.6	20.3	2	67	589864.1151
47167	Male	56	Non-Hispanic White	5	25.76	0	35	6205	4013	3.483	1.03	0.646736503	10594	1888	30	24	88.4	Yes	No	No	No	No	Yes	1.8	11	141.8	1.8	4.4	22.3	39.5	68.5	3.5	3	17.7	73.1	2	61	2469439.476
47179	Male	62	Non-Hispanic White	5	25.18	0	50.5	4525	3382	3.574	-0.352	0.747403315	11158	2668	20	24	99.01	Yes	No	No	No	No	No	1.8	6.4	85.9	1.8	1.8	18.5	13.5	33.8	1.8	1.8	17.6	99.9	2	73	1234308.546
47191	Male	66	Non-Hispanic White	NA	31.76	0	31	4301	3369	3.251	0.236	0.783306208	7467	3126	24	20	114.92	Yes	No	No	Yes	No	No	1.8	10.1	192	1.8	4.8	50	49.5	133	5.1	1.8	17.6	86.1	1	67	566219.4998
47203	Male	73	Non-Hispanic Black	4.29	28.47	0	36.5	3591	2745	2.879	-0.278	0.764411028	9043	2363	32	38	190.94	Yes	Yes	No	No	Yes	No	1.8	13.8	166.5	1.8	1.8	28.8	29.2	85.2	2.8	1.8	17.7	76.3	1	74	277311.4798
47209	Female	30	Non-Hispanic Black	3.22	38.2	0	47	3645	2921	2.992	-0.176	0.801371742	8751	2906	25	24	52.16	Yes	Yes	No	No	No	No	1.8	6.5	147.8	1.8	4.1	38.2	31.5	39.8	2.9	1.8	17.7	2.8	2	65	871235.3739
47217	Male	48	Other Race	1.47	27.75	0	16	3582	2971	3.304	-0.695	0.829424902	8769	3730	35	33	54.81	NA	No	No	No	No	Yes	1.8	9.5	225	2.6	5.2	55.5	40	38	4.8	1.8	17.7	18.8	1	62	1567548.707
47224	Male	53	Non-Hispanic White	0.71	39.77	1	3.5	3523	2654	3.784	-1.961	0.753335226	6292	2098	28	18	92.82	Yes	Yes	Yes	Yes	No	Yes	1.8	5.8	100.7	1.8	2.5	18.6	16.9	69.1	1.8	1.8	17.7	66.7	2	61	687387.7221
47231	Male	39	Non-Hispanic White	0.77	28.99	0	3.5	4958	3758	3.918	-0.293	0.757966922	7546	2959	18	20	80.44	Yes	No	No	No	No	Yes	1.8	4.4	67.3	1.8	1.8	13.4	11.7	28.3	1.8	1.8	17.7	7.3	2	66	2463848.732
47232	Female	52	Non-Hispanic White	3.07	32.24	0	13	4030	3274	2.997	0.589	0.812406948	8070	3286	16	17	76.91	No	No	No	No	No	No	1.8	9.4	116.6	1.8	3	23	27.7	47.9	1.8	1.8	17.6	25.6	2	62	2917925.774
47234	Female	21	Non-Hispanic White	1.96	19.57	0	21	3581	3144	3.731	-1.163	0.877967048	7230	3077	17	25	61	Yes	No	No	No	No	No	1.8	7.6	131.2	1.8	2.7	26.9	33	113.7	1.8	1.8	17.6	7.2	1	73	2205949.805
47238	Male	26	Other Hispanic	0.28	26.18	0	7	4215	3063	3.514	-0.984	0.726690391	6825	2227	32	20	89.28	No	No	No	No	No	Yes	1.8	6.1	136	1.8	3.8	27.5	35.8	61.1	3.2	1.8	17.7	4	2	61	744652.0139
47247	Male	33	Mexican American	1.66	25.1	0	38.5	4488	3652	3.849	-0.386	0.81372549	10374	3708	37	40	81.33	Yes	No	No	No	No	Yes	1.8	4.1	103	1.8	4.7	69.1	37.6	41.7	7.4	7.6	26.4	15.1	1	59	545868.5216
47262	Male	53	Mexican American	NA	34.1	0	11.5	3193	2570	2.928	-0.819	0.804885687	5465	2655	29	30	75.14	Yes	No	Borderline	No	No	Yes	1.8	29.6	675.1	1.8	16.9	122.1	168.1	223	15.5	3	32.6	26.8	2	70	276360.7084
47284	Male	22	Non-Hispanic White	1.67	23.19	0	23.5	5025	4413	4.813	-0.65	0.878208955	11729	5036	29	30	72.49	No	No	No	No	No	No	1.8	7.6	116.9	1.8	1.8	16.4	16.7	33.9	1.8	1.8	17.7	19.9	1	69	2210487.716
47298	Male	71	Non-Hispanic White	5	32.53	0	25.5	4495	3224	3.382	-0.3	0.717241379	11288	1696	69	42	99.01	Yes	No	No	No	No	Yes	1.8	18.3	238.8	1.8	3.5	40.1	35.4	32.7	3.4	1.8	17.7	28.2	2	62	989657.2936
47301	Male	49	Other Hispanic	5	28.57	0	14.5	4433	3655	3.517	0.282	0.824498083	10251	3743	64	36	72.49	Yes	Yes	No	No	No	Yes	1.8	8.1	205.9	1.8	5.3	49	56.1	155.4	5.3	3.8	17.7	13.1	1	70	391655.3364
47323	Female	33	Other Race	0.8	27.2	0	31	3760	2743	3.025	-0.672	0.729521277	6740	1971	9	16	54.81	NA	No	No	No	No	No	1.8	6.6	132.6	1.8	2.8	25.9	23.4	49	3.2	2.5	17.7	3.2	1	62	1910335.616
47325	Male	53	Non-Hispanic White	5	27.47	0	39	5040	3284	3.789	-0.898	0.651587302	9109	1687	33	39	90.17	Yes	No	No	No	No	Yes	1.8	5.7	77.9	1.8	1.8	11	12.7	23.8	1.8	1.8	17.6	77.1	1	65	1908174.2
47327	Male	53	Non-Hispanic White	5	30.16	0	30.5	3602	2842	3.433	-1.151	0.789006108	11329	2775	24	18	87.52	No	Yes	No	No	No	No	1.8	10.8	230.8	2.5	7.8	56.2	137.9	232.3	9.8	4.2	17.6	36.6	2	63	2012777.654
47331	Male	65	Other Hispanic	1.27	28.27	0	87	4172	3007	2.515	1.297	0.72075743	7421	2043	25	24	45.97	No	Yes	Yes	No	No	Yes	1.8	10.2	223.6	1.8	6	55.7	36.5	32.4	5.3	2.9	97.5	18.9	1	62	246422.0447
47333	Male	18	Other Race	0.19	28.8	0	108.5	7008	6270	5.401	1.296	0.894691781	14604	7873	21	42	110.5	NA	No	No	NA	NA	NA	1.8	7.6	136.1	1.8	2.8	27.2	21	37.4	1.8	1.8	17.7	1.8	2	68	952998.7651
47334	Male	53	Non-Hispanic White	0	28.17	0	3.5	6259	3532	3.804	-0.486	0.564307397	5444	1061	34	24	81.33	Yes	No	No	No	No	Yes	1.8	22.4	386.8	4.7	6.5	84.7	62.3	101.5	6.8	1.8	17.6	49.7	1	64	538389.6546
47346	Male	21	Non-Hispanic Black	5	28.54	0	63	4975	4124	4.167	-0.088	0.828944724	10879	4191	20	20	107.85	Yes	No	No	No	No	No	1.8	6	161.8	1.8	4.8	51.2	35.2	89.6	3.6	1.8	31	11.3	1	63	775047.1349
47353	Male	30	Other Race	4.02	22.64	0	20	3503	2910	3.465	-1.194	0.830716529	5990	3195	32	23	63.65	No	No	No	No	No	No	1.8	6.6	106.3	1.8	1.8	20.4	20.9	36	2.9	2.6	17.7	8	1	59	1961497.735
47355	Male	20	Mexican American	0.78	25.37	0	10.5	5284	4420	3.75	1.437	0.836487509	6279	4917	45	24	72.49	Yes	No	No	No	No	No	1.8	4.7	74.6	1.8	1.8	12.4	14.8	24.1	1.8	1.8	17.7	3.1	1	59	630478.4885
47356	Male	33	Other Hispanic	2.07	27.43	0	16.5	6468	5008	3.692	2.776	0.774273346	10785	4471	94	63	81.33	Yes	No	No	No	No	No	1.8	6.3	138.7	1.8	3	29.3	25.8	40.2	2.9	1.8	17.6	7	1	65	549042.3905
47359	Female	25	Non-Hispanic White	4.31	44.38	0	8.5	5305	4531	3.216	3.144	0.854099906	8018	4804	17	19	81.33	Yes	No	Yes	No	No	No	1.8	7.4	134.9	1.8	2.8	25.9	27.2	42.8	2.6	1.8	17.7	6.4	1	67	2296977.685
47363	Female	75	Other Hispanic	NA	40.18	0	9	2306	1815	1.807	0.04	0.78707719	5425	1619	36	36	79.56	No	Yes	Yes	No	No	No	1.8	14.7	199.4	1.8	3.8	31.9	42.5	48.4	3.5	2.8	17.7	22.2	2	70	215783.1281
47369	Female	75	Mexican American	0.73	37	0	12.5	2225	1775	1.782	-0.006	0.797752809	4479	1842	14	25	63.65	No	No	No	No	No	No	1.8	17.7	320.1	1.8	7.2	82.6	61.1	61.1	6.4	2.6	17.7	19.6	1	66	333325.8361
47372	Male	56	Non-Hispanic White	3.69	27.38	0	3.5	5182	3047	3.621	-1.037	0.587996912	6770	1023	20	16	82.21	Yes	Yes	No	No	No	Yes	7.4	48.5	1036.1	1.8	31.2	324.8	197.7	221.3	29.2	4.3	32.3	35.2	2	62	1915897.715
47377	Male	53	Other Race	1.39	23.31	0	34.5	3334	2581	2.91	-0.761	0.774145171	6143	2217	37	30	72.49	Yes	No	Yes	No	No	Yes	1.8	8.4	113.2	1.8	2.6	21.6	18.4	28.9	1.8	2.7	17.7	26.3	1	73	1433736.841
47380	Male	57	Mexican American	2.69	26.91	0	30.5	5190	3361	2.778	1.429	0.647591522	6825	1432	39	32	63.65	Yes	Yes	Yes	No	No	No	1.8	29.6	675.1	1.8	16.9	122.1	168.1	223	15.5	3	32.6	26.8	1	70	276360.7084
47399	Female	41	Non-Hispanic Black	NA	38.22	1	19	2315	1923	2.655	-1.852	0.830669546	6647	1884	44	46	61	Yes	No	No	No	No	Yes	1.8	7.1	127.7	1.8	2.7	23.2	27	23.3	2.5	1.8	17.7	45	2	68	707511.0758
47403	Male	61	Non-Hispanic Black	5	25.85	0	23.5	3552	3156	3.257	-0.195	0.888513514	10495	4196	23	26	99.01	Yes	No	No	No	No	No	1.8	18.9	195.7	1.8	3.5	31.8	45.3	101.3	3.6	1.8	17.7	32.3	1	72	213830.3297
47404	Male	50	Non-Hispanic Black	3.87	33.64	0	12	3982	3187	3.904	-1.234	0.800351582	9144	3389	17	22	107.85	Yes	No	No	No	No	No	1.8	7.4	127.9	1.8	3.2	25.9	32	54.9	2.7	3	17.6	263.4	1	65	1051935.788
47411	Male	38	Non-Hispanic Black	1.76	33.97	1	13.5	4179	3168	4.171	-1.704	0.758076095	9027	2530	41	23	73.37	No	No	No	No	No	No	1.8	5.3	90.7	1.8	1.8	15.1	20.1	45.8	1.8	1.8	17.6	19.8	2	74	589544.353
47412	Male	45	Non-Hispanic Black	0.57	22.92	0	14	4575	3719	3.942	-0.395	0.812896175	9250	3587	29	26	99.89	Yes	No	No	No	No	Yes	1.8	7.4	127.9	1.8	3.2	25.9	32	54.9	2.7	3	17.6	263.4	2	66	1051935.788
47425	Male	61	Non-Hispanic White	2.19	26.97	0	25	4444	3346	2.878	1.094	0.752925293	8747	2739	23	25	81.33	Yes	No	No	No	No	No	1.8	6.5	123	1.8	2.7	30.3	16.9	20.6	2.6	1.8	17.6	30.4	1	61	1120250.635
47426	Female	78	Non-Hispanic White	1.14	29.64	0	12.5	2571	1990	1.951	0.108	0.774017892	6035	1538	19	24	103.43	No	No	No	No	No	No	1.8	8.2	119.3	1.8	2.5	22.4	22	33.8	1.8	1.8	17.7	47.9	1	64	1061542.224
47437	Female	40	Non-Hispanic White	1.25	23.42	0	16.5	3619	2960	2.797	0.409	0.817905499	6625	3007	17	17	54.81	No	No	No	No	No	No	1.8	9.3	127.9	1.8	1.8	19	19.4	33.3	1.8	1.8	17.7	51.5	2	60	589395.6494
47441	Female	20	Mexican American	NA	28.41	0	7.5	3109	2845	2.629	0.636	0.915085236	7981	4620	15	19	59.23	Yes	No	No	No	No	Yes	1.8	8.6	192.4	1.8	4.2	39.2	37.3	26.9	4	1.8	17.7	7.3	1	74	443581.1331
47452	Male	56	Other Hispanic	1.9	25.07	0	15.5	5764	4825	3.879	1.687	0.837092297	10422	5804	55	32	81.33	Yes	No	No	No	No	Yes	1.8	8.4	113.2	1.8	2.6	21.6	18.4	28.9	1.8	2.7	17.7	26.3	1	72	1433736.841
47472	Male	31	Non-Hispanic Black	2.94	39.32	0	90	4918	4044	4.007	0.062	0.822285482	12315	4530	35	33	90.17	Yes	No	No	No	No	No	1.8	8.3	168.1	1.8	5.1	31.7	52.7	100.4	3.7	1.8	26	6.8	1	68	854656.304
47473	Female	19	Non-Hispanic Black	0.34	20.85	0	45	2883	2674	2.745	-0.205	0.92750607	7322	3878	11	23	88.4	NA	No	No	NA	NA	NA	2.6	6.8	243.2	1.8	6.4	78.9	69.3	74.2	7.7	5.2	17.7	6.3	2	64	267415.173
47475	Female	44	Non-Hispanic White	3.87	26.03	0	5.5	2848	2555	2.634	-0.19	0.897120787	7652	3648	17	28	63.65	Yes	No	No	No	No	No	1.8	12.3	143.4	1.8	2.8	31.9	39.9	157.3	3.1	1.8	17.6	132.2	1	63	1951136.277
47485	Female	61	Non-Hispanic White	5	37.84	0	5.5	3591	2957	2.494	1.141	0.823447508	5755	3275	23	23	72.49	Yes	Yes	No	No	No	Yes	1.8	9.4	165.2	1.8	4	31.4	29.7	70.9	2.5	1.8	17.7	48.9	1	60	1588144.585
47497	Female	49	Non-Hispanic White	1.22	24.15	0	8.5	4200	3263	2.908	0.8	0.776904762	7260	2789	19	22	63.65	Yes	No	No	No	No	No	1.8	6.9	66.1	1.8	1.8	12.8	21.4	75.4	1.8	1.8	17.6	11.7	1	65	1791843.872
47498	Female	46	Non-Hispanic White	4.97	25.46	0	10.5	4002	3109	2.689	1.064	0.776861569	7838	2935	37	29	72.49	Yes	No	No	No	Yes	Yes	1.8	6.9	66.1	1.8	1.8	12.8	21.4	75.4	1.8	1.8	17.6	11.7	1	64	1791843.872
47500	Female	57	Mexican American	0.68	27.37	0	18.5	2654	2294	2.063	0.687	0.86435569	6884	2809	25	26	54.81	No	Yes	No	No	No	No	1.8	6.2	90	1.8	1.8	19.2	18.7	27.1	1.8	1.8	17.7	14.3	1	66	657775.6944
47506	Female	26	Mexican American	0.61	48.64	0	8	3940	3718	3.077	1.576	0.943654822	8260	5437	14	15	51.27	Yes	No	No	No	No	No	1.8	6.8	108.8	1.8	2.5	23	19.9	127.8	1.8	1.8	17.7	4.3	2	72	560215.9671
47508	Male	26	Non-Hispanic White	5	24.67	0	39	6429	4907	4.803	0.173	0.763260227	11371	4044	17	18	72.49	Yes	No	No	No	No	Yes	1.8	7.6	116.9	1.8	1.8	16.4	16.7	33.9	1.8	1.8	17.7	19.9	2	68	2210487.716
47512	Male	52	Non-Hispanic White	1.16	26.3	0	18	5870	4455	3.781	1.25	0.758943782	11989	3544	22	25	81.33	Yes	No	No	No	No	Yes	1.8	10.9	116	1.8	1.8	17.5	22	52.7	1.8	3.6	17.6	31.3	1	63	602204.5395
47518	Male	77	Non-Hispanic White	1.14	25.05	0	11.5	3882	2986	2.642	0.823	0.769191139	6875	2870	22	27	88.4	No	Yes	No	No	No	No	1.8	18.4	232.9	1.8	4.2	42.2	49.2	95.1	4.7	1.8	17.7	48.5	2	59	889989.3377
47520	Male	56	Non-Hispanic White	5	31.14	0	27.5	5238	3916	3.631	0.539	0.747613593	12309	2902	54	35	85.75	Yes	Yes	No	No	No	Yes	1.8	10.8	230.8	2.5	7.8	56.2	137.9	232.3	9.8	4.2	17.6	36.6	2	63	2012777.654
47536	Female	28	Other Hispanic	5	21.22	0	21.5	3335	2970	3.112	-0.333	0.890554723	8518	3758	12	19	63.65	Yes	No	No	No	No	No	1.8	7	89.3	1.8	1.8	15	20.2	33.8	1.8	1.8	29.8	8.1	1	71	775920.8632
47537	Male	54	Mexican American	5	35.92	0	20.5	3979	3322	3.274	0.095	0.834883136	9509	3608	25	22	82.21	Yes	No	Borderline	No	No	Yes	1.8	10.7	170.2	1.8	3.1	29.8	31.8	47.3	3.2	3.3	53.6	19.3	2	65	504480.6302
47541	Male	31	Non-Hispanic White	0.02	19.36	0	6.5	5461	3459	4.041	-1.069	0.633400476	8043	1968	21	26	81.33	Yes	No	No	No	No	Yes	1.8	8.9	229.9	1.8	5.4	51.9	71	161.9	7.1	3.1	17.6	87.4	1	67	639477.7411
47543	Female	22	Mexican American	0.73	26.22	0	5.5	4198	3534	2.775	2.083	0.841829443	9355	3748	27	21	45.97	No	No	No	No	No	No	1.8	6.8	108.8	1.8	2.5	23	19.9	127.8	1.8	1.8	17.7	4.3	1	72	560215.9671
47551	Male	72	Non-Hispanic Black	1.3	16.97	0	9	4203	2780	2.981	-0.419	0.66143231	6980	1509	24	50	83.1	Yes	No	No	No	No	Yes	1.8	18.9	195.7	1.8	3.5	31.8	45.3	101.3	3.6	1.8	17.7	32.3	2	69	213830.3297
47560	Female	71	Non-Hispanic White	2.94	20.82	0	11.5	2970	1873	2.159	-0.738	0.630639731	5087	843	17	27	81.33	No	No	No	No	No	No	1.8	12.6	162.1	1.8	1.8	25.9	25.8	196.3	2.7	1.8	17.7	39.1	1	67	894884.287
47564	Female	46	Non-Hispanic White	0.52	32.23	0	3.5	3529	2449	2.916	-1.049	0.693964296	4564	1549	12	16	72.49	No	No	No	No	No	Yes	1.8	9.3	127.9	1.8	1.8	19	19.4	33.3	1.8	1.8	17.7	51.5	1	67	589395.6494
47565	Male	18	Non-Hispanic White	4.84	23.32	0	26	4652	4382	3.759	1.332	0.941960447	9595	5423	19	21	81.33	NA	No	No	NA	NA	NA	1.8	7.3	191.6	1.8	4.3	48.5	47.1	94.1	4.4	1.8	17.6	5.1	1	60	1158004.663
47567	Female	58	Non-Hispanic Black	0.44	63.95	0	8.5	1763	1670	2.045	-1.098	0.947249007	4913	2480	12	14	116.69	Yes	Yes	Yes	No	No	Yes	1.8	10.7	155.7	1.8	3.4	29.6	33.6	33.7	3.3	1.8	17.7	39.4	1	59	627290.9013
47579	Male	68	Other Hispanic	1.9	27.95	0	16.5	3836	3172	3.031	0.293	0.826903024	9019	4068	20	20	72.49	No	No	No	No	No	No	1.8	12.5	195.2	1.8	4.3	42.5	24.7	17.3	3.1	2.7	17.7	19.9	1	72	339538.4936
47588	Female	77	Non-Hispanic White	2.88	24.89	0	26.5	2048	1525	1.944	-1.122	0.744628906	3632	1151	16	19	90.17	Yes	Yes	No	No	No	Yes	1.8	12.6	162.1	1.8	1.8	25.9	25.8	196.3	2.7	1.8	17.7	39.1	2	64	894884.287
47593	Male	27	Non-Hispanic White	0.43	20.74	0	10	6485	4994	4.827	0.261	0.770084811	9881	4239	15	19	90.17	Yes	No	No	No	No	Yes	1.8	12.1	312.1	1.8	5.4	59.5	58.3	125.8	6.5	3.1	17.6	17.7	1	60	1532844.522
47603	Male	52	Mexican American	NA	25.77	0	8.5	5476	4159	3.343	1.714	0.759495982	9301	3397	19	10	50.39	Yes	No	Yes	No	No	Yes	1.8	29.6	675.1	1.8	16.9	122.1	168.1	223	15.5	3	32.6	26.8	2	74	276360.7084
47615	Male	34	Non-Hispanic Black	0.18	21.66	0	10	4829	4177	4.027	0.285	0.864982398	11063	4760	16	19	92.82	No	No	No	No	No	Yes	1.8	8	201.3	1.8	4.7	38.9	51.7	119.1	4	2.5	17.6	22.8	2	62	735783.9343
47623	Male	55	Non-Hispanic Black	5	25.75	0	30	3636	2767	3.565	-1.462	0.7610011	7750	2181	20	28	81.33	Yes	No	No	No	No	No	1.8	12.9	280.7	1.8	5.8	59.6	52	68.8	5.6	6.7	17.6	35.5	1	70	546785.6794
47626	Female	67	Non-Hispanic White	2.86	22.93	0	14.5	3630	2855	2.282	1.492	0.786501377	6885	2763	19	27	60.11	Yes	No	No	No	No	Yes	1.8	9.7	121.6	1.8	1.8	24.5	16.9	25.5	1.8	1.8	17.6	30.8	2	63	1624719.29
47631	Male	71	Non-Hispanic White	1.75	28.93	0	21.5	4123	2406	2.902	-1.046	0.583555663	7897	656	19	23	81.33	Yes	Yes	No	Don't know	No	Yes	1.8	12.6	202.6	1.8	4.3	40.4	49	100.3	4.5	8.1	17.7	84.3	1	60	265334.1332
47666	Male	24	Non-Hispanic Black	0	24.21	0	12	5660	4303	4.432	-0.232	0.76024735	11214	3448	25	37	90.17	No	No	No	No	No	No	1.8	6	161.8	1.8	4.8	51.2	35.2	89.6	3.6	1.8	31	11.3	1	73	775047.1349
47702	Female	29	Non-Hispanic White	0.74	38.26	0	9	3219	2626	2.729	-0.265	0.815781299	5133	2793	17	19	64.53	No	No	No	No	No	Yes	1.8	11.6	176.7	1.8	2.9	32.4	34.8	43.9	3.1	1.8	17.7	8.4	2	59	1459397.172
47706	Female	44	Non-Hispanic White	3.32	21.32	0	11	4733	3566	3.293	0.575	0.75343334	9175	2778	23	32	81.33	No	No	No	No	No	No	1.8	6.3	117.3	1.8	3.1	32.4	28	195.5	3	1.8	17.7	17.6	1	60	1540074.782
47711	Female	29	Non-Hispanic White	5	35.98	0	7	4254	3217	2.979	0.598	0.756229431	7972	2573	17	26	72.49	Yes	No	No	No	No	No	2.9	12.9	250.6	1.8	7.7	82.9	41	36.8	5.4	1.8	41	4.9	1	69	3363512.511
47717	Female	21	Mexican American	0	38.55	0	13	4684	3668	3.555	0.242	0.783091375	6776	3484	41	28	63.65	Yes	No	No	No	No	No	1.8	9.6	201.2	1.8	4.8	34	79	119.9	6.1	1.8	17.6	4.7	1	66	662261.1973
47738	Female	36	Non-Hispanic White	0.63	37.97	0	8	4618	4062	3.099	2.274	0.879601559	8811	5522	41	31	63.65	No	Yes	No	No	Yes	Yes	1.8	5.7	112	1.8	2.5	26.2	23.5	55.1	1.8	1.8	17.7	9.4	1	59	2068990.683
47751	Male	34	Non-Hispanic Black	2.79	26.28	0	8	4781	4261	3.954	0.582	0.891236143	9982	5917	19	16	87.52	Yes	No	No	No	No	No	1.8	8.3	168.1	1.8	5.1	31.7	52.7	100.4	3.7	1.8	26	6.8	2	71	854656.304
47774	Male	34	Non-Hispanic Black	3.85	25.12	0	3.5	4808	3517	4.135	-1.09	0.731489185	8595	2771	17	24	76.91	Yes	No	No	No	No	No	1.8	4.9	131.2	1.8	2.6	29.7	32.1	43	2.7	1.8	17.7	6.7	2	67	948586.872
47778	Female	67	Non-Hispanic White	1	31.54	1	3.5	1607	1120	2.309	-2.768	0.69695084	4559	617	15	21	68.07	No	Yes	Yes	Yes	Yes	Yes	1.8	13.8	159.3	1.8	1.8	19	35.7	45.4	2.8	2.6	25.9	126.6	2	62	619375.8395
47779	Female	44	Mexican American	3.07	29.07	0	15	4135	3416	2.418	2.92	0.826118501	8520	3747	18	13	58.34	NA	No	No	No	No	Yes	1.8	16.3	185.8	1.8	3.7	37.5	43.3	88	4.4	1.8	17.7	7.4	2	70	547865.6271
47786	Male	51	Non-Hispanic White	5	33.92	0	16	6254	3742	4.042	-0.508	0.598337064	9005	1834	35	28	99.01	Yes	No	No	No	No	Yes	1.8	21.1	575.2	1.8	11.2	155.2	131.5	165.9	12.5	2.6	17.7	44.3	1	70	1668060.162
47789	Male	51	Mexican American	0.78	23.33	0	20	4393	2937	3.13	-0.414	0.668563624	7914	1601	39	34	72.49	Yes	No	No	No	No	No	1.8	29.6	675.1	1.8	16.9	122.1	168.1	223	15.5	3	32.6	26.8	1	59	276360.7084
47790	Male	62	Non-Hispanic White	5	28.59	0	11	5310	3944	3.348	1.177	0.742749529	10209	3012	24	25	81.33	Yes	No	No	Yes	No	Yes	1.8	22.8	412.3	1.8	7.9	109.1	70.7	102.6	9.1	3.7	17.6	32.3	1	60	1275516.785
47799	Male	37	Non-Hispanic White	NA	27.71	0	39	6207	4865	4.133	1.337	0.783792492	12607	4175	17	17	104.31	Yes	No	No	No	No	No	1.8	8.9	229.9	1.8	5.4	51.9	71	161.9	7.1	3.1	17.6	87.4	2	64	639477.7411
47811	Female	62	Non-Hispanic White	2.45	20.44	0	13.5	3629	2933	2.305	1.657	0.808211629	6923	3081	13	16	72.49	Yes	No	No	No	No	No	3.7	39.1	477	1.8	8.5	72.7	97.9	162.8	7.6	2.5	17.7	32.2	1	63	670350.9904
47818	Male	71	Non-Hispanic White	1.75	26.31	0	20	3554	2316	2.69	-0.852	0.651660101	7555	913	28	29	99.01	No	Yes	No	Yes	No	No	1.8	33.5	814.4	1.8	23.2	245.6	131.2	94.5	17.9	4.8	17.7	31.3	1	67	806147.8793
47819	Male	59	Non-Hispanic White	5	39.31	0	27	4716	3607	3.304	0.619	0.764843087	11552	3067	31	36	101.66	Yes	Yes	No	No	No	No	1.8	11	141.8	1.8	4.4	22.3	39.5	68.5	3.5	3	17.7	73.1	2	60	2469439.476
47825	Female	69	Other Hispanic	2.05	21.97	0	21	2046	1657	1.809	-0.462	0.809872923	4384	1850	17	21	63.65	Yes	Yes	Yes	No	No	No	1.8	13.9	286.2	2.7	7.9	56.1	114.4	232.2	9.2	2.8	17.7	10.7	1	72	304983.5102
47826	Male	36	Non-Hispanic White	0.87	23.91	0	12	7320	5191	4.237	1.702	0.709153005	8973	3945	24	30	90.17	Yes	No	No	No	No	No	1.8	3.8	67.8	1.8	1.8	19	14.7	67.2	1.8	1.8	17.7	177.7	1	60	552987.4787
47842	Female	37	Non-Hispanic Black	3.39	20.53	0	3.5	3433	3029	3.148	-0.263	0.882318672	7455	3886	16	19	54.81	Yes	No	No	No	No	No	1.8	6.7	133.3	1.8	2.9	33.1	25.3	41.4	2.7	1.8	17.6	78	1	68	560279.7468
47849	Female	25	Non-Hispanic Black	NA	28.02	0	74.5	3348	2757	3.405	-1.372	0.823476703	6935	2892	18	23	72.49	Yes	No	No	No	Yes	No	1.8	6.5	147.8	1.8	4.1	38.2	31.5	39.8	2.9	1.8	17.7	2.8	2	73	871235.3739
47858	Female	28	Other Race	5	20.8	0	8.5	3462	3002	2.616	1.094	0.867128827	5485	3875	14	14	56.58	Yes	No	No	No	No	No	1.8	6.6	132.6	1.8	2.8	25.9	23.4	49	3.2	2.5	17.7	3.2	2	69	1910335.616
47862	Male	21	Non-Hispanic White	2.57	29.07	0	23	4972	4896	4.4	0.905	0.984714401	9292	6357	13	22	81.33	Yes	No	No	No	No	Yes	1.8	4.4	67.3	1.8	1.8	13.4	11.7	28.3	1.8	1.8	17.7	7.3	1	61	2463848.732
47896	Male	31	Other Race	1.96	21.18	0	14	5416	4383	3.649	1.547	0.809268833	10903	3951	14	18	72.49	NA	No	No	No	No	Yes	1.8	4	83.9	1.8	1.8	18.9	15.3	27.8	1.8	5.4	17.7	6.5	1	62	287248.9824
47911	Female	61	Non-Hispanic Black	5	32.4	0	16	2693	2227	2.214	0.043	0.826958782	8459	2703	19	19	76.91	No	Yes	No	No	No	No	1.8	11.3	226.1	1.8	5.7	49.2	43.1	28.9	4.3	1.8	17.7	23.1	2	65	542556.2777
47912	Male	19	Non-Hispanic White	0.12	24.9	0	3.5	6528	5347	4.506	1.51	0.81908701	12329	5276	19	19	76.02	NA	No	No	NA	NA	NA	1.8	6.8	156.4	1.8	2.9	32.5	28.1	93.2	2.6	1.8	17.7	8.4	2	60	973127.7281
47920	Female	28	Non-Hispanic White	1.86	20.47	0	10	3617	3263	2.838	1.108	0.902128836	6557	4040	11	17	62.76	Yes	No	No	No	No	Yes	1.8	5.7	112	1.8	2.5	26.2	23.5	55.1	1.8	1.8	17.7	9.4	2	63	2068990.683
47938	Male	40	Non-Hispanic White	0.86	26.33	1	8.5	4227	2690	3.665	-1.864	0.636385143	5065	1422	13	15	60.11	No	No	No	No	No	Yes	1.8	8.7	123.5	1.8	1.8	23.7	24.8	46.7	1.8	1.8	17.7	62.4	2	59	829929.4567
47943	Female	46	Non-Hispanic White	3.63	21.54	0	11.5	3831	2852	2.712	0.34	0.744453145	5882	2276	20	24	49.5	Yes	Yes	No	No	No	Yes	1.8	9.4	149.7	1.8	2.7	34.8	23	34.7	2.5	3.4	17.7	15.7	2	67	736032.0273
47950	Female	42	Other Hispanic	NA	24.51	0	10	3352	2443	2.483	-0.118	0.728818616	4816	1813	11	17	68.95	No	No	No	No	No	No	1.8	9.6	131.7	1.8	3.7	39.2	26.7	41.7	3.6	3.1	17.6	8.6	2	61	617360.8091
47958	Female	49	Non-Hispanic White	5	33.24	0	12.5	4029	3482	2.664	2.064	0.864234301	8191	4283	15	19	54.81	Yes	No	No	No	No	No	1.8	12.3	143.4	1.8	2.8	31.9	39.9	157.3	3.1	1.8	17.6	132.2	1	63	1951136.277
47971	Female	24	Non-Hispanic White	2.31	21.29	0	13	4541	4336	3.731	1.231	0.954855759	7971	5745	18	16	83.1	Yes	No	No	No	No	No	2.9	12.9	250.6	1.8	7.7	82.9	41	36.8	5.4	1.8	41	4.9	2	60	3363512.511
47973	Female	20	Non-Hispanic White	NA	25.33	0	19.5	3661	3274	2.806	1.26	0.894291177	7183	4261	18	19	51.27	No	No	No	No	No	No	1.8	7.4	134.9	1.8	2.8	25.9	27.2	42.8	2.6	1.8	17.7	6.4	2	64	2296977.685
47976	Male	57	Non-Hispanic Black	2.9	37.55	1	65.5	3090	2399	3.28	-1.732	0.776375405	5633	2085	38	28	107.85	Yes	Yes	No	No	No	Yes	1.8	12.9	280.7	1.8	5.8	59.6	52	68.8	5.6	6.7	17.6	35.5	1	62	546785.6794
47978	Male	27	Non-Hispanic White	2.45	24.82	0	3.5	5758	4707	4.447	0.458	0.817471344	14238	4662	26	22	90.17	Yes	No	No	No	No	Yes	1.8	11.4	247.3	1.8	5.4	49.1	45.5	108.1	4.4	1.8	17.6	6.6	1	60	1132942.163
47979	Male	68	Non-Hispanic White	0.87	21.79	1	3.5	2971	1280	2.523	-2.936	0.43083137	3335	217	14	24	69.84	Yes	No	No	No	No	Yes	3	22.3	307.6	1.8	5.2	58.6	46.5	51.1	3.7	1.8	17.7	66.3	2	59	538214.0361
47980	Female	18	Mexican American	5	19.95	0	3.5	4078	3798	3.555	0.523	0.931338892	7161	4739	14	18	64.53	NA	No	No	NA	NA	NA	1.8	5	106.6	1.8	1.8	20.3	21.9	35.8	1.8	1.8	17.7	3.1	2	66	230230.5809
47987	Male	45	Other Hispanic	3.98	33.17	0	30.5	3669	3078	3.098	-0.042	0.838920687	7493	2629	25	22	94.59	NA	No	No	No	No	No	1.8	9.5	225	2.6	5.2	55.5	40	38	4.8	1.8	17.7	18.8	2	61	1567548.707
48002	Female	58	Non-Hispanic White	NA	36.21	0	12	2842	2326	2.482	-0.373	0.81843772	7895	2565	21	18	61.88	No	No	No	No	Yes	Yes	1.8	13.1	203.5	1.8	3.8	44.4	35.9	50.8	3.8	1.8	17.6	22.8	2	60	891085.5731
48009	Female	52	Non-Hispanic White	0.88	23.51	0	13	2741	1980	2.483	-1.266	0.722364101	5394	1254	20	27	54.81	Yes	No	No	No	Yes	Yes	1.8	9.3	127.9	1.8	1.8	19	19.4	33.3	1.8	1.8	17.7	51.5	1	67	589395.6494
48012	Female	27	Non-Hispanic White	0.9	31.59	0	3.5	3727	3207	3.165	0.104	0.860477596	7212	3877	16	23	72.49	No	No	No	No	No	Yes	1.8	6.6	107.6	1.8	1.8	21.5	25.1	41.7	1.8	1.8	17.7	14.6	1	67	1199709.19
48014	Male	45	Non-Hispanic Black	3.57	23.06	0	13	5835	4943	3.92	1.888	0.847129392	10967	6479	18	23	86.63	NA	Yes	No	No	No	No	1.8	7.9	167.7	1.8	5.5	28.2	64.9	71.1	5	5.4	17.7	23.9	1	59	803819.0351
48017	Female	24	Mexican American	3.3	26.07	0	21	3850	3351	3.106	0.587	0.87038961	10235	4565	23	19	44.2	Yes	No	No	No	No	No	1.8	15.1	136.6	1.8	3.9	29.7	31.4	46.4	3	1.8	17.6	23.9	2	66	616109.7599
48018	Male	59	Mexican American	5	34.36	0	15	3749	2918	3.144	-0.467	0.778340891	9728	2565	64	33	63.65	Yes	Yes	Yes	No	No	Yes	1.8	12.2	146.6	1.8	2.9	25.4	34.5	57.7	2.8	4	17.7	34.9	1	60	369623.6283
48023	Male	49	Non-Hispanic White	0.65	23.03	0	7.5	5010	3870	3.747	0.229	0.77245509	12165	2776	9	13	111.38	No	Yes	Yes	Yes	No	Yes	1.8	8.7	123.5	1.8	1.8	23.7	24.8	46.7	1.8	1.8	17.7	62.4	2	61	829929.4567
48048	Male	48	Other Hispanic	NA	34.96	0	11	3691	2995	3.73	-1.33	0.811433216	11495	3581	29	23	77.79	Yes	Yes	No	No	No	Yes	1.8	12.5	245.9	1.8	5.1	53.8	52.9	95	4.8	3	17.6	20.3	2	61	589864.1151
48055	Female	58	Non-Hispanic Black	1.57	29.56	0	13	2510	2094	2.323	-0.606	0.834262948	5254	2607	67	54	71.6	Yes	Yes	No	No	No	Yes	1.8	7.7	83.7	1.8	1.8	16.7	28.2	54.6	1.8	1.8	17.7	27.6	2	71	756591.0687
48056	Male	24	Mexican American	1.16	26.21	0	11	4643	4117	3.336	1.878	0.886711178	10595	5778	26	28	90.17	Yes	No	No	No	No	No	1.8	15.7	296	1.8	8	54.5	106.2	190.5	8.1	3.7	17.5	9.2	1	60	484806.1402
48070	Female	67	Mexican American	3.57	24.91	0	11	3226	2509	1.941	1.733	0.777743335	6106	2327	24	21	53.04	No	Yes	Yes	No	No	No	5	21.2	357.2	1.8	12.3	83.3	80.1	159.2	10.2	3.6	17.7	26.4	2	72	222059.597
48071	Male	45	Non-Hispanic White	2.92	26.28	0	25	7401	5926	4.418	2.504	0.800702608	15885	6310	16	20	81.33	NA	No	No	No	No	Yes	7.4	48.5	1036.1	1.8	31.2	324.8	197.7	221.3	29.2	4.3	32.3	35.2	2	69	1915897.715
48074	Male	21	Other Hispanic	NA	31.54	0	15	5160	4363	4.208	0.285	0.845542636	9935	4673	24	24	67.18	Yes	No	No	No	No	No	1.8	6.1	136	1.8	3.8	27.5	35.8	61.1	3.2	1.8	17.7	4	2	65	744652.0139
48081	Male	38	Other Race	5	33.49	0	38	4487	3877	3.794	0.166	0.864051705	11441	4618	35	33	90.17	No	Yes	No	No	No	No	1.8	3.3	60.1	1.8	1.8	13.2	14.6	29	1.8	1.8	35.2	7.1	2	69	1056744.468
48092	Female	37	Non-Hispanic Black	2.83	25.51	0	7	3121	2649	2.768	-0.3	0.848766421	7916	3344	12	19	61	No	No	No	No	No	No	1.8	7.8	181.5	1.8	5.4	29.3	62.4	98	4.9	1.8	17.7	26.7	2	67	658509.2702
48097	Female	50	Mexican American	1.16	32.02	0	17	3079	2657	2.133	1.645	0.862942514	4309	3164	14	24	72.49	Yes	No	No	No	No	Yes	1.8	16.3	185.8	1.8	3.7	37.5	43.3	88	4.4	1.8	17.7	7.4	2	71	547865.6271
48101	Female	73	Non-Hispanic White	1.94	27.18	0	11	2249	1668	1.877	-0.604	0.741662961	4537	1211	18	23	81.33	No	Yes	No	No	No	Yes	1.8	11.1	115.3	1.8	1.8	20.7	14.3	23.5	1.8	1.8	17.6	71.6	1	67	910351.7062
48121	Male	21	Non-Hispanic White	5	26.31	0	33.5	4919	4369	3.834	1.117	0.888188656	10755	5489	14	28	72.49	Yes	No	No	No	No	No	1.8	5.7	125	1.8	3.5	34.5	24.6	120.5	2.5	1.8	17.6	8.4	1	63	2330121.353
48127	Male	24	Mexican American	0.58	28.93	0	17	5001	4201	3.937	0.524	0.840031994	10375	4656	23	23	90.17	Yes	No	No	No	No	Yes	1.8	9.9	263.9	1.8	6.8	54.2	58.4	104	4.2	2.8	17.6	7.4	1	66	839573.3447
48129	Male	19	Other Hispanic	NA	29.69	0	10.5	4731	3838	3.647	0.422	0.81124498	8385	3635	31	28	107.85	NA	No	No	NA	NA	NA	1.8	16	396.5	1.8	7	60.7	87.8	85.4	6.7	3.1	17.6	5	1	62	436581.405
48130	Female	23	Mexican American	1.28	37.04	0	7	3683	3028	3.074	-0.105	0.822155851	7214	3122	24	25	63.65	Yes	No	Yes	No	No	Yes	1.8	7.9	147.9	1.8	3.4	33.7	27.5	31	2.9	2.7	17.6	2.9	1	63	469898.9449
48141	Female	27	Other Hispanic	0.67	17.96	0	6	3941	3323	3.197	0.283	0.843187008	6558	3595	17	24	75.14	Yes	No	No	No	No	Yes	1.8	6.1	107.1	1.8	1.8	19.6	15.2	33.3	1.8	1.8	17.7	3.5	2	66	619625.8556
48151	Male	55	Non-Hispanic White	5	21.29	0	7.5	5743	3845	3.771	0.141	0.669510709	11710	1818	28	26	71.6	Yes	Yes	No	No	No	Yes	3.4	22.2	468.9	1.8	16	97.7	97.9	177.3	10.3	2.8	28.7	131	2	66	2557250.087
48164	Male	69	Other Race	2.92	24.79	0	25	2648	1947	2.398	-1.159	0.735271903	6321	1354	21	24	90.17	No	No	No	No	No	Yes	1.8	6	84.9	1.8	1.8	15.3	14.6	52.2	1.8	1.8	17.7	10.9	2	59	1105033.499
48169	Female	48	Mexican American	5	28.74	0	26.5	3281	2428	2.614	-0.46	0.740018287	6615	1780	18	24	92.82	Yes	No	No	No	No	Yes	1.8	16.3	185.8	1.8	3.7	37.5	43.3	88	4.4	1.8	17.7	7.4	2	66	547865.6271
48172	Male	34	Non-Hispanic White	5	24.85	0	19	6107	4902	4.262	1.135	0.802685443	14292	4435	17	25	81.33	Yes	No	No	No	No	No	1.8	7.6	116.9	1.8	1.8	16.4	16.7	33.9	1.8	1.8	17.7	19.9	1	61	2210487.716
48182	Male	57	Non-Hispanic White	2.14	27.38	0	16	5551	3858	3.801	0.104	0.695009908	10032	2172	24	28	118.46	No	No	No	No	No	Yes	1.8	10.8	230.8	2.5	7.8	56.2	137.9	232.3	9.8	4.2	17.6	36.6	2	63	2012777.654
48203	Male	54	Non-Hispanic White	1.44	24.74	0	3.5	5200	3805	3.775	0.063	0.731730769	8296	2718	20	21	91.94	Yes	No	No	No	No	Yes	1.8	10.9	116	1.8	1.8	17.5	22	52.7	1.8	3.6	17.6	31.3	2	71	602204.5395
48204	Male	24	Other Hispanic	2.82	26.36	0	12.5	5266	4252	3.791	0.956	0.80744398	11237	4099	23	21	73.37	Yes	No	No	No	No	Yes	1.8	6.1	136	1.8	3.8	27.5	35.8	61.1	3.2	1.8	17.7	4	2	62	744652.0139
48211	Female	54	Non-Hispanic Black	1.99	27.28	0	26.5	2855	2409	2.909	-1.061	0.843782837	7415	3155	12	15	275.81	No	Yes	Yes	No	No	No	1.8	4.7	69.1	1.8	1.8	14.3	12.9	16.1	1.8	1.8	17.7	15.8	1	68	569347.1455
48215	Male	49	Mexican American	0.4	26.32	0	43	3846	2960	2.975	-0.034	0.769630785	7955	2741	16	21	54.81	Yes	No	No	No	No	Yes	1.8	10.4	129.8	1.8	2.9	23.5	34.1	69.7	3	3.2	35.2	23.2	1	66	603076.5295
48237	Male	41	Mexican American	0.49	26.08	0	14	4634	3658	3.926	-0.484	0.789382823	11328	3037	23	22	63.65	Yes	No	No	No	No	Yes	1.8	18.4	390.4	1.8	7.7	79.4	77.9	104.7	7	2.6	32.7	28	1	71	781873.2897
48246	Female	18	Non-Hispanic White	5	18.07	0	17	3356	2757	2.909	-0.385	0.821513707	5244	2742	16	20	90.17	NA	No	No	NA	NA	NA	1.8	6.3	142.5	1.8	3.1	28.6	34.2	69.4	2.9	1.8	17.7	3	1	70	1386928.745
48247	Male	70	Non-Hispanic White	2.22	28.56	0	69.5	4681	3293	3.06	0.479	0.703482162	10914	1789	19	24	77.79	Yes	No	No	No	Yes	Yes	1.8	33.5	814.4	1.8	23.2	245.6	131.2	94.5	17.9	4.8	17.7	31.3	2	64	806147.8793
48248	Male	50	Other Hispanic	5	38.46	0	17	4854	3277	3.533	-0.491	0.675113309	9710	1895	41	24	73.37	Yes	No	No	No	No	Yes	1.8	5.6	77.9	1.8	1.8	13.5	13.9	25.6	1.8	1.8	17.6	25.7	2	69	261011.3655
48253	Male	61	Non-Hispanic Black	2.86	28.29	0	19	2952	2332	3.077	-1.546	0.7899729	4402	2265	133	120	121.11	NA	Yes	Yes	No	No	No	1.8	6.8	136.8	1.8	4.1	33.3	28	33	2.9	5.4	17.6	31.4	2	59	183127.2426
48265	Female	61	Non-Hispanic White	2.19	28.82	0	5.5	2743	1974	2.606	-1.421	0.719650018	5759	1250	15	20	54.81	No	No	No	No	No	Yes	1.8	9.4	165.2	1.8	4	31.4	29.7	70.9	2.5	1.8	17.7	48.9	1	67	1588144.585
48277	Male	67	Non-Hispanic Black	NA	34.74	0	25.5	3208	2244	2.758	-1.174	0.699501247	7211	1428	19	26	143.21	No	Yes	No	No	No	Yes	1.8	15.4	324.6	1.8	11.6	106.2	60.1	40.7	7.2	2.7	17.6	30.3	1	71	244058.2633
48289	Female	67	Non-Hispanic White	2	21.11	1	12	2082	951	2.095	-2.922	0.456772334	2277	205	11	20	72.49	No	No	No	No	Yes	Yes	1.8	4.1	52.6	1.8	1.8	11.1	10.3	22.3	1.8	1.8	17.7	19.1	2	59	1523216.068
48292	Male	19	Mexican American	NA	23.02	0	18	4180	3476	3.114	0.94	0.831578947	9647	3328	19	24	56.58	NA	No	No	NA	NA	NA	1.8	4.6	142.8	1.8	2.9	25.5	40.2	57.8	3.4	1.8	17.6	1.8	2	68	277698.4803
48298	Male	56	Non-Hispanic White	1.39	27.67	0	27	4143	3406	3.45	-0.077	0.822109582	11749	3989	57	46	63.65	Yes	No	No	No	No	Yes	1.8	16	267.2	1.8	5.8	56.3	56.5	127.6	5.7	3.4	17.6	30.1	1	71	724776.826
48306	Male	77	Non-Hispanic White	NA	28.29	0	9	3478	2930	2.297	1.748	0.842438183	7615	3336	18	31	87.52	Yes	No	No	No	Yes	No	1.8	12.6	202.6	1.8	4.3	40.4	49	100.3	4.5	8.1	17.7	84.3	2	63	265334.1332
48310	Male	23	Non-Hispanic White	1.42	29.27	0	7.5	6192	4697	4.475	0.395	0.758559432	11861	3746	13	16	89.28	Yes	No	No	No	No	Yes	1.8	11.4	247.3	1.8	5.4	49.1	45.5	108.1	4.4	1.8	17.6	6.6	2	60	1132942.163
48312	Female	49	Non-Hispanic Black	2.5	28.56	0	11.5	2407	1891	2.48	-1.513	0.78562526	7151	1592	18	21	81.33	Yes	Yes	No	No	No	Yes	1.8	7.9	123.5	1.8	1.8	24	22.4	47.2	2.5	1.8	17.6	13.6	2	71	879125.0269
48314	Female	60	Non-Hispanic White	0.78	27.4	0	19	2958	2332	2.069	0.769	0.788370521	6072	2437	29	24	90.17	Yes	No	No	No	No	Yes	1.8	18.4	207.8	1.8	3.3	37.2	33.7	47.2	3.3	1.8	17.7	32.4	1	63	712101.0421
48321	Male	25	Non-Hispanic Black	1.11	26.65	0	8.5	5773	4897	4.58	0.546	0.848259137	11345	5816	19	18	72.49	Yes	No	No	No	No	Yes	1.8	8.3	168.1	1.8	5.1	31.7	52.7	100.4	3.7	1.8	26	6.8	1	68	854656.304
48322	Female	60	Non-Hispanic Black	3.21	22.95	1	8.5	2702	1588	2.234	-1.681	0.587712805	3491	612	15	24	54.81	Yes	Yes	No	No	No	No	1.8	12.1	260.7	1.8	10.2	49.5	62.8	62.1	4.2	2.8	17.7	36.6	1	68	340686.7611
48345	Male	23	Other Race	2.4	20.49	0	30	4770	4240	4.04	0.389	0.888888889	9374	4706	21	23	69.84	No	No	No	No	No	Yes	1.8	6.6	106.3	1.8	1.8	20.4	20.9	36	2.9	2.6	17.7	8	2	72	1961497.735
48370	Female	50	Mexican American	4.6	32.16	0	27	3230	2660	2.244	1.227	0.823529412	7995	3480	40	32	63.65	Yes	Yes	No	No	No	No	1.8	10.6	139.9	1.8	2.7	25.9	22.8	23.7	1.8	1.8	17.7	6.6	1	70	377766.1597
48374	Female	50	Mexican American	0.89	21.42	0	10	3040	2098	2.69	-1.387	0.690131579	4844	1270	10	18	72.49	No	Yes	No	No	No	Yes	1.8	16.3	185.8	1.8	3.7	37.5	43.3	88	4.4	1.8	17.7	7.4	1	71	547865.6271
48387	Male	36	Mexican American	1.27	23.99	0	9	5076	3832	3.725	0.21	0.754925138	9388	3297	27	23	76.91	Yes	No	No	No	No	Yes	1.8	8.2	147.9	1.8	2.7	24.4	30.1	53.2	3	1.8	17.6	7.4	2	70	734080.9812
48390	Male	27	Non-Hispanic Black	1.45	23.54	0	31	4334	4002	4.77	-1.219	0.923396401	10255	4930	17	25	99.01	Yes	No	No	No	No	Yes	1.8	8	201.3	1.8	4.7	38.9	51.7	119.1	4	2.5	17.6	22.8	2	60	735783.9343
48396	Female	37	Mexican American	1.81	26.34	0	13	3268	2713	2.793	-0.209	0.830171359	6133	2847	11	18	61	Yes	No	No	No	No	No	1.8	7.9	147.9	1.8	3.4	33.7	27.5	31	2.9	2.7	17.6	2.9	2	66	469898.9449
48415	Female	49	Non-Hispanic Black	2.36	27.71	0	14.5	3912	2839	3.033	-0.414	0.725715746	7788	1981	20	32	70.72	Yes	Yes	No	No	No	No	1.8	8.1	153.2	1.8	2.5	31.1	21.4	24	1.8	1.8	17.7	60.4	2	70	404486.0613
48418	Male	26	Other Race	4.35	24.46	0	13	4588	3684	3.519	0.355	0.802964255	9057	3397	12	29	99.01	No	No	No	No	No	No	1.8	6.6	106.3	1.8	1.8	20.4	20.9	36	2.9	2.6	17.7	8	1	65	1961497.735
48439	Male	21	Non-Hispanic Black	3.41	21.34	0	16	6145	4922	5.067	-0.227	0.800976404	11597	4428	24	25	80.44	Yes	No	No	No	No	Yes	1.8	8	201.3	1.8	4.7	38.9	51.7	119.1	4	2.5	17.6	22.8	2	68	735783.9343
48451	Female	61	Non-Hispanic White	1.18	34.75	0	39.5	3155	2396	2.94	-1.078	0.759429477	6149	1929	17	23	99.01	No	Yes	No	No	No	No	1.8	13.8	159.3	1.8	1.8	19	35.7	45.4	2.8	2.6	25.9	126.6	1	67	619375.8395
48452	Male	51	Non-Hispanic Black	0.76	18.7	0	8	4274	3410	3.908	-0.862	0.79784745	7342	3636	105	140	90.17	Yes	No	No	No	No	Yes	1.8	5.9	119.8	1.8	3.7	31.8	31.1	43.1	3.7	4.4	133.8	71.4	1	64	669048.436
48455	Female	72	Non-Hispanic White	0.81	35.67	0	24	2511	1847	1.997	-0.406	0.735563521	4114	1320	20	24	69.84	No	Yes	No	No	No	Yes	1.8	13.8	159.3	1.8	1.8	19	35.7	45.4	2.8	2.6	25.9	126.6	2	59	619375.8395
48497	Female	45	Non-Hispanic White	5	29.58	0	15.5	3851	3051	2.597	1.195	0.79226175	7145	2972	18	23	54.81	Yes	Yes	No	No	No	No	1.8	5.4	69.6	1.8	1.8	17.8	13.9	19.6	1.8	1.8	17.7	41.2	1	63	1872262.416
48500	Male	72	Other Hispanic	NA	28.29	0	24.5	3520	2527	2.758	-0.514	0.717897727	7436	1718	22	21	106.08	Yes	No	No	No	No	No	1.8	12.5	195.2	1.8	4.3	42.5	24.7	17.3	3.1	2.7	17.7	19.9	2	61	339538.4936
48501	Female	76	Non-Hispanic White	1.83	28.95	0	14	2798	1978	1.954	0.073	0.706933524	5635	1180	19	22	72.49	No	No	No	No	No	No	1.8	11.1	115.3	1.8	1.8	20.7	14.3	23.5	1.8	1.8	17.6	71.6	1	61	910351.7062
48502	Male	57	Non-Hispanic White	5	26.91	0	26.5	4657	3621	3.465	0.301	0.777539188	11837	3120	28	25	88.4	Yes	Yes	No	No	No	Yes	1.8	5.7	77.9	1.8	1.8	11	12.7	23.8	1.8	1.8	17.6	77.1	2	62	1908174.2
48503	Male	58	Non-Hispanic White	1.35	29.59	0	37	4805	3776	3.498	0.54	0.785848075	10099	3716	44	43	68.07	Yes	Yes	No	No	Yes	Yes	1.8	10.9	116	1.8	1.8	17.5	22	52.7	1.8	3.6	17.6	31.3	2	71	602204.5395
48508	Female	46	Other Hispanic	0.63	29.13	0	36	3082	2404	2.513	-0.3	0.780012979	5877	2199	29	32	54.81	No	No	No	No	No	Yes	1.8	8.4	131.2	1.8	3.4	33.5	28.2	47.9	4	2.7	28.3	6	1	69	463557.15
48515	Female	42	Non-Hispanic White	5	29.65	0	11	3772	3001	2.974	0.061	0.795599152	7933	2812	22	24	74.26	Yes	No	No	No	No	No	1.8	6.3	117.3	1.8	3.1	32.4	28	195.5	3	1.8	17.7	17.6	2	68	1540074.782
48518	Male	54	Non-Hispanic White	5	25.54	0	55	5080	4119	3.968	0.261	0.810826772	12025	4128	52	26	83.1	Yes	No	No	No	No	Yes	1.8	10	177.1	1.8	4	44.2	30.2	34.8	3.2	1.8	17.7	172.2	2	71	2189763.836
48548	Female	18	Other Hispanic	1.21	30.31	0	7	2507	2086	2.502	-1.221	0.832070203	5155	2271	10	17	63.65	NA	No	No	NA	NA	NA	2.6	9.3	234.8	1.8	6.9	81.5	42.6	41.6	6.1	1.8	17.6	1.8	2	61	556530.6351
48550	Male	18	Non-Hispanic White	5	25.62	0	7	4804	3503	3.875	-0.758	0.729184013	7871	2534	22	30	78.68	NA	No	No	NA	NA	NA	1.8	4.3	110.4	1.8	2.8	20.8	21.1	36.4	1.8	1.8	17.6	4.2	1	74	1834948.382
48552	Female	52	Non-Hispanic White	5	21.22	0	17.5	3430	2524	3.08	-1.139	0.735860058	8227	1745	20	28	79.56	No	No	No	No	No	No	1.8	5.5	76.7	1.8	1.8	11.8	14.3	34.8	1.8	1.8	17.6	25.9	2	62	2394321.115
48567	Male	60	Non-Hispanic Black	3.54	20.6	0	8	4048	2933	3.113	-0.384	0.724555336	10052	1807	22	35	85.75	Yes	No	No	No	No	Yes	1.8	5.7	112.2	1.8	2.5	24	21.6	43.7	1.8	1.8	17.3	48.5	1	74	152108.917
48569	Female	46	Non-Hispanic White	5	25.59	0	11	3993	3093	2.85	0.567	0.77460556	7757	2742	19	25	72.49	Yes	No	No	No	No	No	1.8	12.3	143.4	1.8	2.8	31.9	39.9	157.3	3.1	1.8	17.6	132.2	1	63	1951136.277
48571	Male	50	Other Hispanic	1.44	28.47	0	24	4545	3850	3.175	1.499	0.847084708	8026	3930	26	23	76.91	Yes	No	No	No	No	Yes	1.8	8.1	205.9	1.8	5.3	49	56.1	155.4	5.3	3.8	17.7	13.1	2	61	391655.3364
48575	Female	22	Non-Hispanic Black	2.5	28.08	0	36.5	3669	3123	3.134	-0.033	0.851185609	8034	3600	12	20	68.95	Yes	No	No	No	No	No	1.8	10.9	163.5	1.8	5.1	34.9	40.2	62.6	3.6	1.8	17.6	5.2	2	67	1258613.56
48585	Male	18	Other Hispanic	0.35	25.32	0	30	4451	3845	3.77	0.168	0.86385082	9073	4629	71	32	90.17	NA	No	No	NA	NA	NA	1.8	16	396.5	1.8	7	60.7	87.8	85.4	6.7	3.1	17.6	5	1	62	436581.405
48586	Female	44	Non-Hispanic White	1.99	26.28	0	3.5	2868	2221	2.67	-1.12	0.774407252	5103	1962	34	40	58.34	Yes	Yes	No	No	No	Yes	3.1	17.6	277.5	1.8	6.5	51	54	63.7	4.9	1.8	17.7	19.3	2	72	2207507.347
48592	Male	51	Non-Hispanic White	NA	33.49	0	11.5	5199	4176	3.945	0.411	0.803231391	10093	4400	26	29	99.01	Yes	No	No	No	No	Yes	1.8	8.2	142.7	1.8	3.6	28.4	27	48.7	2.7	4.3	17.7	40.8	2	64	2269329.58
48605	Female	52	Non-Hispanic White	0.87	43.14	0	21	2560	2193	2.214	-0.071	0.856640625	5786	2874	39	26	79.56	No	No	No	No	No	No	1.8	9.4	149.7	1.8	2.7	34.8	23	34.7	2.5	3.4	17.7	15.7	2	59	736032.0273
48623	Male	62	Non-Hispanic White	5	26.37	0	31.5	5572	3870	3.804	0.113	0.694544149	10216	2222	22	21	99.01	Yes	Yes	No	No	No	No	1.8	26	240.6	1.8	4.1	31.5	57.6	167.9	3.9	1.8	17.7	35.7	1	60	1291213.207
48627	Male	21	Mexican American	2.45	24.04	0	5.5	4777	4321	3.679	1.397	0.9045426	7241	5807	19	17	72.49	Yes	No	No	No	No	Yes	1.8	4.7	74.6	1.8	1.8	12.4	14.8	24.1	1.8	1.8	17.7	3.1	1	64	630478.4885
48632	Male	73	Non-Hispanic White	NA	32.77	0	23.5	5871	3549	3.469	0.146	0.604496679	10731	1046	30	29	107.85	No	Yes	Yes	No	Yes	No	3	29.6	418.1	1.8	8.8	71.6	114.7	189.3	9	1.8	17.7	24.9	1	60	220600.7775
48640	Male	51	Other Hispanic	1.42	22.93	0	18.5	4901	3934	3.629	0.574	0.802693328	10030	3638	27	17	79.56	Yes	No	No	No	No	No	1.8	5.6	77.9	1.8	1.8	13.5	13.9	25.6	1.8	1.8	17.6	25.7	2	62	261011.3655
48643	Female	79	Non-Hispanic White	3.85	34.43	0	22	2395	2025	1.649	1.264	0.845511482	4985	2476	15	20	91.05	Yes	Yes	No	No	Yes	No	1.8	8.2	119.3	1.8	2.5	22.4	22	33.8	1.8	1.8	17.7	47.9	2	67	1061542.224
48646	Male	56	Non-Hispanic White	1.47	50.81	0	13	3915	3022	3.387	-0.718	0.771902937	8604	2896	62	46	86.63	Yes	Yes	No	No	No	Yes	1.8	22.4	386.8	4.7	6.5	84.7	62.3	101.5	6.8	1.8	17.6	49.7	2	62	538389.6546
48649	Female	40	Mexican American	0.68	27.22	0	16.5	4372	3544	3.157	0.853	0.810612992	8395	3596	29	23	54.81	NA	No	No	No	No	Yes	1.8	14.2	154.6	1.8	3.4	23.6	39	44.3	3.2	1.8	17.6	12.6	1	71	590894.2002
48659	Female	60	Non-Hispanic White	4.84	30.84	0	13.5	2928	2224	2.509	-0.687	0.759562842	6674	1700	23	20	54.81	Yes	No	No	No	No	Yes	1.8	22.8	278.3	1.8	4.7	41.8	58.2	80.8	4.8	1.8	17.7	27.3	1	62	1255730.946
48717	Female	38	Non-Hispanic Black	4.02	28.22	0	21.5	3734	2814	3.177	-0.803	0.753615426	6839	2218	15	19	63.65	No	Yes	No	No	No	No	1.8	6.7	133.3	1.8	2.9	33.1	25.3	41.4	2.7	1.8	17.6	78	1	59	560279.7468
48720	Female	19	Other Race	NA	22.76	0	17	3395	3152	2.741	1.141	0.928424153	5490	3921	11	16	45.97	NA	No	No	NA	NA	NA	2.6	9.3	234.8	1.8	6.9	81.5	42.6	41.6	6.1	1.8	17.6	1.8	1	62	556530.6351
48724	Male	34	Other Hispanic	3.79	26.44	0	16.5	5955	4886	4.517	0.622	0.820486986	11432	5431	20	27	99.01	NA	No	No	No	No	No	2.5	11.7	209.8	1.8	4.4	49.2	33.2	180.2	3.8	4.3	17.6	16	1	62	627791.1747
48726	Male	52	Non-Hispanic White	4.25	27.31	0	14	5678	3618	4.341	-1.112	0.637196196	9464	1770	14	16	74.26	Yes	No	No	No	No	Yes	1.8	5.9	103.3	1.8	1.8	21	19.6	27	1.8	23.1	17.6	30.7	2	61	3115511.574
48730	Female	44	Non-Hispanic White	0	27.51	0	5.5	4399	3477	3.025	1.035	0.790406911	6810	3594	16	19	69.84	Yes	No	No	No	No	Yes	1.8	10.8	165.7	1.8	3.4	33.5	24.4	20.4	2.8	1.8	17.7	17.5	2	61	809708.1636
48735	Female	24	Mexican American	2.36	29.19	0	7	2989	2657	2.823	-0.426	0.888926062	7726	3893	37	30	37.13	No	No	No	No	No	No	1.8	9.1	134.8	1.8	3.1	23.4	22.8	23	1.8	1.8	17.7	3.8	2	72	510856.399
48788	Female	60	Non-Hispanic White	5	47.17	0	49.5	2686	2047	2.361	-0.782	0.762099777	7023	1590	22	20	70.72	Yes	Yes	No	No	No	No	1.8	9.7	121.6	1.8	1.8	24.5	16.9	25.5	1.8	1.8	17.6	30.8	2	63	1624719.29
48790	Male	45	Non-Hispanic Black	3.49	28.85	0	20.5	3989	3271	4.145	-1.454	0.820005014	10273	3426	35	25	76.02	Yes	No	No	No	No	No	1.8	7.9	167.7	1.8	5.5	28.2	64.9	71.1	5	5.4	17.7	23.9	2	67	803819.0351
48803	Male	57	Non-Hispanic White	5	25.5	0	11.5	5067	3724	3.606	0.212	0.734951648	10320	2565	60	58	112.27	Yes	No	No	No	No	No	1.8	11.1	243.8	3.5	5.9	82.8	56.7	274.6	6.4	1.8	17.6	77.6	2	72	2367594.611
48817	Female	42	Non-Hispanic White	5	31.38	0	13	3684	3146	2.889	0.626	0.853963084	8964	4053	13	14	63.65	Yes	Yes	No	No	No	No	1.8	12.3	143.4	1.8	2.8	31.9	39.9	157.3	3.1	1.8	17.6	132.2	1	63	1951136.277
48835	Female	27	Other Hispanic	2.22	40.04	0	6.5	3830	2903	2.837	0.165	0.757963446	6318	2435	18	21	81.33	NA	No	No	No	No	Yes	8	34.7	974.6	1.8	29.6	240.6	151.6	61.7	17.8	1.8	17.7	3.4	2	62	529655.7987
48841	Female	34	Non-Hispanic White	3.64	24.08	0	17	4125	3241	2.922	0.791	0.78569697	7195	2991	18	19	77.79	Yes	No	No	No	No	No	1.8	10.8	140.2	1.8	1.8	20.5	26.6	70.4	2.5	1.8	17.6	7.8	2	66	2897548.413
48844	Male	62	Non-Hispanic White	NA	32.2	0	19	4293	3549	3.184	0.761	0.826694619	10521	4036	21	20	72.49	Yes	No	Yes	No	No	No	1.8	6.5	123	1.8	2.7	30.3	16.9	20.6	2.6	1.8	17.6	30.4	2	73	1120250.635
48859	Male	65	Non-Hispanic Black	1.42	29.57	0	32	4483	2934	3.691	-1.296	0.654472451	10165	1479	30	27	116.69	Yes	Yes	No	No	No	Yes	1.8	15.4	324.6	1.8	11.6	106.2	60.1	40.7	7.2	2.7	17.6	30.3	2	65	244058.2633
48862	Female	25	Non-Hispanic Black	4.9	32.57	0	38	4142	3392	3.376	0.03	0.818928054	8269	3132	17	20	73.37	Yes	No	No	No	No	No	1.8	10.9	163.5	1.8	5.1	34.9	40.2	62.6	3.6	1.8	17.6	5.2	2	67	1258613.56
48863	Female	32	Other Hispanic	2.82	23.27	0	12	4372	3817	3.536	0.587	0.87305581	8886	4849	12	17	57.46	No	No	No	No	No	Yes	1.8	7	89.3	1.8	1.8	15	20.2	33.8	1.8	1.8	29.8	8.1	2	65	775920.8632
48865	Female	38	Non-Hispanic White	3.71	45.66	0	8	4449	3775	3.222	1.24	0.848505282	10024	4343	23	21	46.85	No	Yes	Yes	No	No	No	1.8	3.5	58.9	1.8	1.8	10.4	9.2	31.7	1.8	1.8	25.3	11.1	2	59	2550100.767
48866	Female	53	Non-Hispanic Black	4.31	28.08	0	33	3116	2406	2.624	-0.512	0.772143774	7355	1899	24	21	63.65	Yes	No	No	No	No	Yes	1.8	7.7	83.7	1.8	1.8	16.7	28.2	54.6	1.8	1.8	17.7	27.6	1	72	756591.0687
48880	Male	29	Other Race	0.96	24.15	0	14	4676	3947	4.854	-1.39	0.844097519	10841	4400	52	35	72.49	Yes	No	No	No	No	No	1.8	6.6	106.3	1.8	1.8	20.4	20.9	36	2.9	2.6	17.7	8	2	66	1961497.735
48882	Female	45	Other Hispanic	0.88	40.9	0	26	2537	2112	2.64	-1.32	0.832479306	6965	2545	26	21	63.65	No	No	No	No	No	Yes	1.8	4.8	62	1.8	1.8	10.2	13.6	41.2	1.8	1.8	18	13.1	1	62	290843.077
48888	Male	21	Non-Hispanic White	0.75	28.67	0	3.5	6069	4995	4.666	0.567	0.823035096	9314	4994	30	20	77.79	Yes	No	No	No	No	Yes	1.8	11.4	247.3	1.8	5.4	49.1	45.5	108.1	4.4	1.8	17.6	6.6	2	60	1132942.163
48889	Male	59	Other Hispanic	NA	26.89	0	18	2385	2050	2.647	-1.451	0.859538784	8136	2989	22	28	59.23	Yes	No	Yes	Yes	No	Yes	1.8	5.6	77.9	1.8	1.8	13.5	13.9	25.6	1.8	1.8	17.6	25.7	2	74	261011.3655
48891	Female	42	Non-Hispanic White	NA	22.48	0	19	3735	3466	2.679	2.086	0.927978581	8245	4421	23	22	48.62	No	Yes	No	No	No	No	1.8	10.8	165.7	1.8	3.4	33.5	24.4	20.4	2.8	1.8	17.7	17.5	2	60	809708.1636
48896	Male	21	Mexican American	0.7	25.94	0	19	4539	3847	3.851	-0.001	0.847543512	10375	4251	29	28	73.37	Yes	No	No	No	No	Yes	1.8	6.1	114.6	1.8	3	22.8	21.3	36.5	1.8	1.8	17.7	4	2	72	674696.4793
48907	Male	39	Other Race	1.49	26.31	0	24	3950	3213	3.205	0.011	0.813417722	10282	2988	22	23	75.14	No	No	No	No	No	No	1.8	4	83.9	1.8	1.8	18.9	15.3	27.8	1.8	5.4	17.7	6.5	1	73	287248.9824
48928	Male	24	Mexican American	1.59	27.36	0	18	4095	3588	3.626	-0.078	0.876190476	10310	5014	79	37	69.84	No	No	No	Don't know	No	Yes	1.8	6.1	114.6	1.8	3	22.8	21.3	36.5	1.8	1.8	17.7	4	2	68	674696.4793
48929	Male	33	Non-Hispanic White	1.18	24.07	0	6	5147	4255	4.322	-0.107	0.826695162	13173	4395	87	65	63.65	Yes	No	No	No	No	Yes	1.8	3.8	67.8	1.8	1.8	19	14.7	67.2	1.8	1.8	17.7	177.7	1	63	552987.4787
48935	Female	28	Non-Hispanic White	2.04	39.8	0	6.5	3857	3381	3.24	0.318	0.876588022	6942	4606	20	22	72.49	Yes	No	No	No	No	Yes	1.8	7.4	134.9	1.8	2.8	25.9	27.2	42.8	2.6	1.8	17.7	6.4	1	67	2296977.685
48974	Female	57	Non-Hispanic Black	NA	34.23	0	5.5	2816	2326	2.096	0.698	0.825994318	5246	2956	35	26	54.81	No	No	Yes	No	No	No	1.8	8.1	153.2	1.8	2.5	31.1	21.4	24	1.8	1.8	17.7	60.4	2	60	404486.0613
48977	Female	29	Mexican American	1.59	35.18	0	7.5	3944	3535	2.704	2.333	0.896298174	6515	5416	11	20	53.04	Yes	No	No	No	No	Yes	1.8	7.9	147.9	1.8	3.4	33.7	27.5	31	2.9	2.7	17.6	2.9	2	68	469898.9449
48978	Male	33	Non-Hispanic White	2.9	38.55	0	9.5	5886	5270	4.205	1.949	0.895344886	12625	7902	30	29	81.33	Yes	No	No	No	No	No	1.8	6.7	128.9	1.8	1.8	22	27.2	76	2.5	3.9	17.7	23.8	1	63	1839441.898
48983	Male	37	Non-Hispanic Black	3.23	24.87	0	36.5	5269	4094	4.572	-0.765	0.776997533	10572	3520	22	26	100.78	Yes	No	No	No	No	Yes	1.8	6	161.8	1.8	4.8	51.2	35.2	89.6	3.6	1.8	31	11.3	2	66	775047.1349
48991	Male	66	Non-Hispanic Black	3.21	26.16	0	15	3753	2667	2.633	0.09	0.710631495	9081	1581	16	21	90.17	Yes	Yes	No	No	No	Yes	1.8	5.7	112.2	1.8	2.5	24	21.6	43.7	1.8	1.8	17.3	48.5	1	59	152108.917
49001	Male	76	Mexican American	1.02	30.75	0	19.5	3246	2164	2.117	0.127	0.666666667	6091	1078	29	35	134.37	Yes	Yes	Yes	No	No	Yes	1.8	9.5	148.2	1.8	2.6	23.7	27.7	49.8	2.9	4	17.7	39.3	1	70	144452.3755
49009	Male	52	Mexican American	NA	28.6	0	10	5141	3539	3.415	0.251	0.688387473	10709	2023	21	22	74.26	Yes	No	Yes	No	No	No	1.8	10.7	170.2	1.8	3.1	29.8	31.8	47.3	3.2	3.3	53.6	19.3	2	65	504480.6302
49013	Male	62	Non-Hispanic Black	2.12	26.17	1	3.5	4185	2613	3.593	-1.727	0.62437276	6748	1061	18	22	99.01	Yes	No	No	No	No	Yes	1.8	6.8	136.8	1.8	4.1	33.3	28	33	2.9	5.4	17.6	31.4	1	59	183127.2426
49030	Female	19	Mexican American	1.23	20.53	0	3.5	3214	2802	2.562	0.706	0.871810828	6665	3036	13	18	53.92	NA	No	No	NA	NA	NA	3.7	9.4	200	1.8	5.9	43.9	35.1	41.7	4.5	1.8	17.6	1.8	2	72	375485.7108
49034	Female	52	Other Race	4.84	22.21	0	12.5	2787	2237	2.246	-0.017	0.802655185	7047	2261	18	18	68.95	Yes	No	No	No	No	No	1.8	5.5	83.1	1.8	2.6	15.1	17	21.5	1.8	1.8	17.6	33.9	2	69	1312243.423
49052	Male	53	Non-Hispanic White	5	23.64	0	9.5	5334	4374	3.919	0.792	0.820022497	10241	4542	73	44	81.33	No	No	No	No	No	Yes	1.8	11.1	243.8	3.5	5.9	82.8	56.7	274.6	6.4	1.8	17.6	77.6	1	69	2367594.611
49056	Female	62	Mexican American	NA	29.39	0	26.5	3358	3037	2.211	2.312	0.904407385	7629	4698	19	25	57.46	Yes	No	No	No	No	Yes	1.8	15.7	200	1.8	6.2	47.2	49.7	35.4	4.2	1.8	17.7	65.2	2	69	189172.4653
49064	Female	29	Other Hispanic	0.15	21.69	0	62	3172	2391	2.713	-0.86	0.753783102	5883	1921	20	23	65.42	Yes	No	No	No	No	No	8	34.7	974.6	1.8	29.6	240.6	151.6	61.7	17.8	1.8	17.7	3.4	2	62	529655.7987
49067	Female	60	Non-Hispanic Black	NA	33.81	1	25	1774	1002	2.217	-3.079	0.564825254	2124	566	14	22	87.52	Yes	Yes	Yes	No	Yes	No	1.8	9.2	171.7	1.8	4.2	29.7	45	92.6	4.8	2.5	17.7	69.2	2	64	314005.2446
49068	Male	35	Other Hispanic	1.21	25.81	0	14	5374	4049	4.772	-1.103	0.753442501	9525	3246	13	16	94.59	Yes	No	No	No	No	No	1.8	3.3	60.1	1.8	1.8	13.2	14.6	29	1.8	1.8	35.2	7.1	2	61	1056744.468
49069	Male	58	Other Hispanic	2.99	27.8	0	21	4977	4072	2.819	3.083	0.818163552	11018	4901	17	19	82.21	Yes	No	Yes	No	No	No	1.8	5.6	77.9	1.8	1.8	13.5	13.9	25.6	1.8	1.8	17.6	25.7	2	70	261011.3655
49071	Male	76	Non-Hispanic White	NA	27.82	0	16	3961	2531	2.794	-0.579	0.638980056	7430	981	13	20	95.47	No	Yes	Borderline	No	No	Yes	1.8	18.4	232.9	1.8	4.2	42.2	49.2	95.1	4.7	1.8	17.7	48.5	2	61	889989.3377
49078	Female	45	Non-Hispanic White	5	24.36	0	67.5	4150	3034	2.719	0.777	0.731084337	6662	2138	14	21	79.56	Yes	Yes	No	No	No	No	1.8	5.4	69.6	1.8	1.8	17.8	13.9	19.6	1.8	1.8	17.7	41.2	2	68	1872262.416
49079	Female	22	Non-Hispanic White	4.25	38.51	0	9	3923	3278	3.125	0.373	0.835585011	8478	3465	21	17	60.11	Yes	Yes	No	No	No	Yes	2.9	12.9	250.6	1.8	7.7	82.9	41	36.8	5.4	1.8	41	4.9	2	61	3363512.511
49109	Female	45	Non-Hispanic Black	NA	44.15	0	16	4044	3370	2.916	1.064	0.833333333	8127	3391	51	42	72.49	Yes	No	No	No	No	No	1.8	7.7	83.7	1.8	1.8	16.7	28.2	54.6	1.8	1.8	17.7	27.6	1	61	756591.0687
49110	Male	21	Other Hispanic	4.19	18.04	0	12	4563	3950	4.073	-0.237	0.865658558	9003	3903	18	25	81.33	Yes	No	No	No	No	Yes	1.8	3.3	60.1	1.8	1.8	13.2	14.6	29	1.8	1.8	35.2	7.1	1	72	1056744.468
49113	Female	71	Non-Hispanic Black	0.77	30.28	1	43	1473	993	1.705	-2.23	0.67413442	2152	557	28	25	90.17	Yes	Yes	Yes	No	Yes	No	6.7	35.3	710.2	1.8	18.7	214.3	133.4	101.6	18.2	1.8	17.7	101.2	1	65	371755.6372
49117	Female	45	Non-Hispanic White	4.46	27.97	0	3.5	3701	3076	2.874	0.485	0.831126723	6095	2442	11	17	63.65	Yes	No	No	No	No	Yes	1.8	5.4	69.6	1.8	1.8	17.8	13.9	19.6	1.8	1.8	17.7	41.2	2	60	1872262.416
49123	Male	45	Non-Hispanic White	NA	33.26	0	23	5711	4432	3.755	1.294	0.776046227	11695	3867	43	32	106.96	Yes	No	No	No	No	No	1.8	11.5	221.3	1.8	6.8	55.1	53.6	115.5	5.5	1.8	29.1	37.3	2	66	2866218.428
49131	Male	68	Non-Hispanic White	4.38	27.35	0	15.5	4316	3487	3.271	0.431	0.807924004	11805	3528	18	23	107.85	Yes	No	No	No	No	Yes	1.8	6.4	85.9	1.8	1.8	18.5	13.5	33.8	1.8	1.8	17.6	99.9	1	67	1234308.546
49143	Female	29	Other Race	1.5	27.69	0	22	3575	2700	2.848	-0.379	0.755244755	7798	2089	13	18	60.11	No	No	No	No	No	Yes	1.8	6.6	132.6	1.8	2.8	25.9	23.4	49	3.2	2.5	17.7	3.2	2	69	1910335.616
49149	Male	69	Non-Hispanic White	2.86	26.16	0	20.5	4782	3628	2.807	1.918	0.758678377	8639	3013	19	18	81.33	No	Yes	Borderline	No	No	No	1.8	22.8	412.3	1.8	7.9	109.1	70.7	102.6	9.1	3.7	17.6	32.3	2	63	1275516.785
49154	Male	19	Other Hispanic	0	22.19	0	13	5172	4015	4.482	-0.805	0.776295437	8797	3395	23	22	72.49	NA	No	No	NA	NA	NA	1.8	16	396.5	1.8	7	60.7	87.8	85.4	6.7	3.1	17.6	5	2	69	436581.405
49157	Female	49	Non-Hispanic White	4.84	25.44	0	12.5	3836	3043	2.563	1.238	0.793274244	8033	2995	33	27	72.49	Yes	No	No	No	No	No	1.8	6.3	117.3	1.8	3.1	32.4	28	195.5	3	1.8	17.7	17.6	1	60	1540074.782
49165	Female	50	Other Hispanic	2.05	20.84	0	15.5	3402	2193	2.453	-0.688	0.644620811	6283	916	16	22	63.65	Yes	No	No	No	No	Yes	1.8	9.6	131.7	1.8	3.7	39.2	26.7	41.7	3.6	3.1	17.6	8.6	1	72	617360.8091
49175	Male	38	Non-Hispanic White	NA	21.94	0	10	5806	4742	4.047	1.276	0.816741302	10558	4733	22	16	81.33	Yes	No	No	No	No	Yes	1.8	8.9	229.9	1.8	5.4	51.9	71	161.9	7.1	3.1	17.6	87.4	2	59	639477.7411
49180	Male	52	Non-Hispanic White	1.14	28.41	0	3.5	4958	4001	3.523	0.938	0.80697862	13116	3697	40	24	92.82	Yes	No	No	No	Yes	Yes	1.8	10	177.1	1.8	4	44.2	30.2	34.8	3.2	1.8	17.7	172.2	1	64	2189763.836
49197	Male	38	Non-Hispanic White	3.92	22.09	0	3.5	6522	3928	4.654	-1.117	0.602269243	8846	1887	19	24	107.85	Yes	No	No	No	No	Yes	2.9	18.8	429.6	1.8	9.1	72.5	107.1	203.2	9.2	1.8	17.6	10.3	1	67	2160448.69
49201	Male	62	Non-Hispanic White	2.92	28.15	0	22.5	3974	2692	3.404	-1.335	0.67740312	9226	1221	18	22	81.33	No	No	No	No	No	No	1.8	19.6	410.8	5.2	12.8	120.1	141.9	448	11	1.8	17.6	47.4	1	63	1358973.829
49212	Male	77	Non-Hispanic White	1.96	25.66	0	58.5	3479	2696	2.308	1.068	0.774935326	7219	2318	25	31	81.33	Yes	No	No	No	Yes	No	3	29.6	418.1	1.8	8.8	71.6	114.7	189.3	9	1.8	17.7	24.9	1	62	220600.7775
49219	Female	72	Non-Hispanic White	3.33	37.75	0	25	2955	2016	2.115	-0.25	0.682233503	5156	1038	16	18	90.17	No	Yes	No	No	Yes	Yes	1.8	11.2	177.5	1.8	3.3	39.3	33.1	39.7	3.7	1.8	17.7	40.5	2	70	560461.4053
49227	Female	48	Other Hispanic	5	25.78	0	33.5	3879	3004	2.626	0.952	0.774426399	8945	2657	17	17	62.76	Yes	No	No	No	No	Yes	1.8	6.3	110.4	1.8	3.2	23.9	28.2	48.9	2.7	1.8	17.6	11.2	2	61	527932.6558
49234	Female	39	Mexican American	5	26.19	0	9	4181	3429	2.576	2.397	0.820138723	7392	3732	13	14	54.81	Yes	No	No	No	No	No	4.1	30.3	590.4	1.8	17.4	138.3	111.7	60.8	12.1	1.8	17.6	4.6	1	73	395344.0392
49244	Male	30	Non-Hispanic Black	1.2	26.73	0	26	4402	3508	3.758	-0.498	0.796910495	9316	3248	29	31	72.49	No	No	No	No	No	No	1.8	4.9	131.2	1.8	2.6	29.7	32.1	43	2.7	1.8	17.7	6.7	2	67	948586.872
49246	Female	26	Non-Hispanic White	2.57	23.02	0	3.5	3710	3219	3.037	0.449	0.867654987	7544	4028	22	25	72.49	Yes	No	No	No	No	Yes	1.8	6.6	107.6	1.8	1.8	21.5	25.1	41.7	1.8	1.8	17.7	14.6	1	60	1199709.19
49251	Male	38	Mexican American	NA	28.21	0	30.5	3887	3123	3.525	-0.83	0.803447389	7815	2902	48	34	72.49	Yes	No	No	No	No	Yes	1.8	10.1	167.1	1.8	3.1	29.4	27.1	47.9	2.8	1.8	17.6	3.7	1	70	354933.8917
49262	Male	44	Non-Hispanic White	5	27.16	0	9.5	5483	3843	4.024	-0.323	0.700893671	8356	2590	17	16	78.68	Yes	Yes	No	No	No	Yes	1.8	11.1	243.8	3.5	5.9	82.8	56.7	274.6	6.4	1.8	17.6	77.6	2	63	2367594.611
49291	Male	36	Mexican American	0.71	29.55	0	17.5	3542	3133	3.029	0.248	0.884528515	8407	4952	64	43	63.65	No	No	No	No	No	No	1.8	6.1	114.6	1.8	3	22.8	21.3	36.5	1.8	1.8	17.7	4	1	69	674696.4793
49295	Female	79	Non-Hispanic Black	1.24	31.26	0	13	1998	1537	2.019	-1.233	0.769269269	2943	1349	31	31	107.85	No	Yes	Yes	No	No	No	1.8	16.5	325.9	1.8	4.9	72.8	29.8	20.6	3.4	1.8	32.7	44	1	68	397774.0825
49299	Male	51	Non-Hispanic Black	1.98	29.18	0	6.5	3604	3040	3.752	-1.272	0.843507214	7701	3389	19	20	98.12	Yes	No	No	No	No	Yes	1.8	7.4	127.9	1.8	3.2	25.9	32	54.9	2.7	3	17.6	263.4	2	61	1051935.788
49319	Male	28	Non-Hispanic White	1.27	31.94	0	10.5	6995	5508	5.038	0.726	0.787419585	11393	5175	30	22	99.01	Yes	No	No	No	No	Yes	1.8	11.4	247.3	1.8	5.4	49.1	45.5	108.1	4.4	1.8	17.6	6.6	1	61	1132942.163
49327	Male	19	Other Hispanic	0.7	23.91	0	33.5	4708	4052	3.778	0.574	0.860662702	10262	4200	16	23	72.49	NA	No	No	NA	NA	NA	2.6	10.1	188.1	1.8	3.6	37.8	40.7	76.8	3.9	3.1	17.6	31.6	2	73	532761.773
49348	Female	41	Non-Hispanic Black	4.36	23.52	0	19	3281	2771	3.069	-0.667	0.844559585	7319	3305	18	24	63.65	No	Yes	No	No	No	No	1.8	8.7	183.6	1.8	6.5	45.2	39.1	61.6	4.6	1.8	17.7	47.6	1	65	644211.3941
49350	Female	20	Non-Hispanic Black	0.43	29.63	0	3.5	3737	3194	3.177	0.032	0.85469628	7645	3671	13	20	46.85	Yes	No	No	No	No	Yes	1.8	6.3	134.3	1.8	3.4	27.5	28	35.3	3	1.8	17.7	2.9	2	68	993607.7858
49366	Female	74	Other Hispanic	1.66	24.67	0	12	2398	1987	1.701	0.952	0.828607173	5498	2296	35	43	63.65	No	No	No	No	No	No	1.8	14.7	199.4	1.8	3.8	31.9	42.5	48.4	3.5	2.8	17.7	22.2	1	60	215783.1281
49376	Female	34	Other Hispanic	1.99	36.04	0	36.5	4178	3170	3.183	-0.03	0.758736237	8195	2528	21	21	63.65	Yes	No	No	No	No	No	2.9	22.4	318.7	1.8	4.9	49.2	50.9	70.3	4.5	1.8	25.1	3.6	1	70	305562.3175
49381	Male	44	Non-Hispanic White	NA	27.65	0	7	5081	4031	3.991	0.069	0.793347766	9887	4063	36	28	72.49	Yes	No	No	No	No	Yes	1.8	11	141.8	1.8	4.4	22.3	39.5	68.5	3.5	3	17.7	73.1	1	63	2469439.476
49386	Female	66	Non-Hispanic White	0.7	27.1	0	3.5	2300	1644	2.276	-1.565	0.714782609	3219	960	18	18	51.27	No	No	No	No	No	Yes	1.8	9.7	121.6	1.8	1.8	24.5	16.9	25.5	1.8	1.8	17.6	30.8	2	70	1624719.29
49392	Male	62	Non-Hispanic Black	5	27.17	0	22	4739	3899	3.598	0.553	0.822747415	9779	3993	28	27	132.6	Yes	Yes	No	No	Yes	Yes	3	11	215.6	1.8	7.2	70.4	50.9	65.9	5.4	1.8	17.7	21.5	2	67	197106.0368
49395	Female	48	Non-Hispanic White	5	30.12	0	19.5	3985	3198	2.808	0.932	0.80250941	6720	3433	33	33	53.92	Yes	No	No	No	No	No	1.8	9.4	116.6	1.8	3	23	27.7	47.9	1.8	1.8	17.6	25.6	2	61	2917925.774
49398	Male	79	Non-Hispanic White	5	31.38	1	36.5	2723	1602	2.307	-1.805	0.588321704	6126	584	41	41	434.93	Yes	Yes	No	No	Yes	No	1.8	18.3	238.8	1.8	3.5	40.1	35.4	32.7	3.4	1.8	17.7	28.2	1	69	989657.2936
49410	Male	53	Non-Hispanic White	4.62	27.64	0	39	4262	3425	3.561	-0.249	0.803613327	11829	3568	26	25	93.7	Yes	No	No	No	No	No	1.8	11	141.8	1.8	4.4	22.3	39.5	68.5	3.5	3	17.7	73.1	2	61	2469439.476
49427	Male	18	Other Hispanic	NA	28.92	0	15.5	5889	4803	4.367	0.795	0.815588385	9448	4710	28	22	81.33	NA	No	No	NA	NA	NA	1.8	7.7	212.7	1.8	3.6	42.5	40.3	63	3.5	1.8	17.7	2.7	1	72	592682.364
49429	Male	20	Other Race	4.72	21.04	0	37.5	5037	4768	4.985	-0.338	0.946595196	11169	6633	29	25	68.07	Yes	No	No	No	No	Yes	1.8	6.3	138.7	1.8	3	29.3	25.8	40.2	2.9	1.8	17.6	7	2	68	549042.3905
49431	Male	20	Mexican American	NA	31.97	0	17.5	4766	4158	3.969	0.382	0.87242971	8544	5298	38	36	63.65	No	No	No	No	Yes	No	1.8	9.9	263.9	1.8	6.8	54.2	58.4	104	4.2	2.8	17.6	7.4	1	66	839573.3447
49432	Male	54	Non-Hispanic White	2.02	27.29	0	30	5875	4199	3.952	0.428	0.714723404	10650	2853	34	22	71.6	Yes	Yes	Borderline	No	No	Yes	1.8	21.1	575.2	1.8	11.2	155.2	131.5	165.9	12.5	2.6	17.7	44.3	2	74	1668060.162
49442	Female	21	Non-Hispanic Black	1.99	30.71	0	16	3372	2755	3.077	-0.762	0.817022539	6451	2761	16	23	72.49	No	No	No	No	No	No	1.8	6.5	147.8	1.8	4.1	38.2	31.5	39.8	2.9	1.8	17.7	2.8	1	68	871235.3739
49447	Male	29	Non-Hispanic White	2.52	31.01	0	10.5	5984	4906	4.988	-0.12	0.819852941	11238	5129	19	19	107.85	Yes	No	No	No	No	No	1.8	4.4	67.3	1.8	1.8	13.4	11.7	28.3	1.8	1.8	17.7	7.3	1	63	2463848.732
49454	Male	43	Non-Hispanic White	NA	24.94	0	27	5822	4400	4.045	0.632	0.755754036	12609	3424	22	22	58.34	Yes	No	No	No	No	Yes	1.8	16	267.2	1.8	5.8	56.3	56.5	127.6	5.7	3.4	17.6	30.1	2	67	724776.826
49459	Male	33	Non-Hispanic Black	5	28.63	0	15	6485	5077	5.063	0.025	0.782883577	14468	4313	17	17	91.05	Yes	No	Yes	No	No	Yes	1.8	6	161.8	1.8	4.8	51.2	35.2	89.6	3.6	1.8	31	11.3	2	68	775047.1349
49464	Female	33	Non-Hispanic Black	3.26	31.01	0	19	3447	2665	3.003	-0.79	0.77313606	6664	2270	28	28	72.49	No	No	No	No	No	No	1.8	4.1	60.1	1.8	2.8	12.2	14	42	1.8	1.8	17.6	9.7	1	65	503819.9726
49481	Female	43	Non-Hispanic White	3.07	29.9	0	16	4706	3884	2.925	2.297	0.825329367	9428	4159	16	21	71.6	Yes	No	No	No	No	Yes	1.8	6.9	66.1	1.8	1.8	12.8	21.4	75.4	1.8	1.8	17.6	11.7	2	74	1791843.872
49493	Female	33	Non-Hispanic White	3.49	31.3	0	3.5	4974	4184	3.533	1.346	0.841174105	8999	4550	25	21	54.81	Yes	Yes	No	No	No	Yes	1.8	10.8	140.2	1.8	1.8	20.5	26.6	70.4	2.5	1.8	17.6	7.8	1	69	2897548.413
49494	Male	39	Non-Hispanic White	0.71	32.18	0	6	5327	4185	4.221	-0.053	0.785620424	9298	3927	27	53	62.76	Yes	Yes	No	No	No	Yes	1.8	8.9	229.9	1.8	5.4	51.9	71	161.9	7.1	3.1	17.6	87.4	2	59	639477.7411
49501	Male	38	Non-Hispanic White	4.83	28.42	0	38	6267	4941	4.362	0.983	0.78841551	13404	4282	33	23	83.1	Yes	Yes	No	No	No	No	1.8	7.3	134.2	1.8	2.9	20.6	66	125.2	4.7	1.8	17.7	9.5	2	64	2113856.638
49510	Male	40	Mexican American	2.86	29.26	0	3.5	5897	4857	3.809	2.058	0.823639139	14360	5480	31	30	69.84	No	No	No	No	No	No	1.8	18.4	390.4	1.8	7.7	79.4	77.9	104.7	7	2.6	32.7	28	2	70	781873.2897
49522	Female	54	Mexican American	2.35	31.8	0	21.5	2593	2041	2.409	-0.949	0.787119167	5249	1908	27	22	54.81	No	Yes	No	No	Yes	No	1.8	6.2	90	1.8	1.8	19.2	18.7	27.1	1.8	1.8	17.7	14.3	1	66	657775.6944
49523	Female	55	Non-Hispanic White	2.5	46.41	0	13.5	2843	2243	2.36	-0.316	0.788955329	7979	2023	30	28	58.34	Yes	Yes	No	No	No	Yes	1.8	17.6	379.1	1.8	12.3	102.9	65.5	71.7	6.5	1.8	17.6	43	2	63	2457368.573
49527	Female	50	Other Race	5	24.85	1	6.5	2252	1612	2.635	-2.406	0.715808171	5534	937	42	37	90.17	Yes	No	No	No	No	Yes	1.8	5.5	83.1	1.8	2.6	15.1	17	21.5	1.8	1.8	17.6	33.9	1	70	1312243.423
49535	Female	35	Non-Hispanic White	4.24	20.7	0	3.5	4186	3262	2.893	0.918	0.779264214	6566	2896	14	19	63.65	Yes	No	No	No	No	Yes	1.8	10.8	140.2	1.8	1.8	20.5	26.6	70.4	2.5	1.8	17.6	7.8	1	71	2897548.413
49536	Male	49	Other Hispanic	5	27.14	0	19	4818	3847	3.623	0.437	0.798464093	11414	3804	48	24	90.17	Yes	No	No	No	No	Yes	1.8	4.5	59.5	1.8	1.8	11.9	12	35.1	1.8	10.9	33.6	15.6	1	68	482642.6576
49539	Female	31	Non-Hispanic White	2.37	25.35	0	14	4104	3440	3.153	0.669	0.838206628	6895	3425	9	17	63.65	Yes	No	No	No	No	Yes	1.8	7.6	131.2	1.8	2.7	26.9	33	113.7	1.8	1.8	17.6	7.2	1	63	2205949.805
49552	Female	71	Non-Hispanic White	1.83	28.6	1	3.5	1998	1181	1.849	-1.939	0.591091091	3098	483	28	27	80.44	Yes	Yes	No	No	No	Yes	1.8	5.4	90.1	1.8	1.8	12.2	11.4	20.6	1.8	1.8	17.7	19.4	2	67	1392955.477
49561	Male	62	Non-Hispanic White	1.24	42.62	1	3.5	3504	2543	3.69	-1.957	0.725742009	7063	1704	20	22	72.49	No	Yes	Yes	No	No	Yes	1.8	11.1	169.8	1.8	2.8	32.7	28	67.8	2.9	1.8	17.6	44.7	1	67	438566.3039
49563	Male	37	Other Hispanic	5	35.81	0	3.5	4610	3811	3.8	0.019	0.826681128	10762	3848	35	24	88.4	Yes	No	No	No	No	No	2.5	11.7	209.8	1.8	4.4	49.2	33.2	180.2	3.8	4.3	17.6	16	2	74	627791.1747
49566	Female	22	Non-Hispanic White	0.24	24.68	0	30	3004	2717	2.72	0	0.904460719	5641	3154	14	19	56.58	No	No	No	No	No	No	1.8	11.6	176.7	1.8	2.9	32.4	34.8	43.9	3.1	1.8	17.7	8.4	2	69	1459397.172
49567	Male	68	Non-Hispanic White	2.86	26.38	0	27.5	4977	3048	3.065	-0.032	0.612417119	7481	1375	18	16	89.28	Yes	No	No	No	No	Yes	1.8	26	240.6	1.8	4.1	31.5	57.6	167.9	3.9	1.8	17.7	35.7	2	63	1291213.207
49568	Male	52	Non-Hispanic White	5	28.4	0	27	4800	3839	3.76	0.145	0.799791667	9595	3795	42	26	99.01	Yes	No	No	No	No	Yes	1.8	5.7	77.9	1.8	1.8	11	12.7	23.8	1.8	1.8	17.6	77.1	1	63	1908174.2
49575	Male	35	Non-Hispanic White	3.87	31.04	0	6.5	5665	4378	4.558	-0.288	0.772815534	11169	3680	35	24	99.01	Yes	Yes	No	No	No	No	1.8	9.3	195.7	1.8	3.7	32.1	75	310.5	5.6	4	29.8	26.5	1	67	1991993.931
49576	Male	51	Other Hispanic	2.66	30.09	0	19	4002	3463	3.362	0.201	0.865317341	11204	4846	36	31	90.17	Yes	No	No	No	No	No	1.8	8.1	205.9	1.8	5.3	49	56.1	155.4	5.3	3.8	17.7	13.1	1	72	391655.3364
49580	Male	24	Other Hispanic	4.08	25.65	0	65	5787	5248	4.438	1.453	0.906860204	11025	5804	18	24	90.17	Yes	No	No	No	No	Yes	1.8	6.1	136	1.8	3.8	27.5	35.8	61.1	3.2	1.8	17.7	4	1	72	744652.0139
49590	Male	50	Other Hispanic	3.98	29.1	0	17	4624	3630	3.454	0.353	0.785034602	9471	3295	19	25	79.56	Yes	No	No	No	No	Yes	1.8	4.5	59.5	1.8	1.8	11.9	12	35.1	1.8	10.9	33.6	15.6	2	65	482642.6576
49593	Male	57	Non-Hispanic White	5	33.14	0	18.5	4308	3395	3.65	-0.454	0.788068709	9712	3164	46	37	116.69	Yes	No	No	No	No	Yes	1.8	10	177.1	1.8	4	44.2	30.2	34.8	3.2	1.8	17.7	172.2	1	68	2189763.836
49630	Male	44	Non-Hispanic White	1.39	22.16	0	3.5	5428	3510	3.953	-0.785	0.646647015	8299	2322	33	39	66.3	Yes	Yes	No	No	No	Yes	1.8	16	267.2	1.8	5.8	56.3	56.5	127.6	5.7	3.4	17.6	30.1	2	62	724776.826
49633	Female	65	Non-Hispanic White	3.15	24.61	0	19.5	3707	2660	2.433	0.549	0.71756137	7421	1788	15	20	72.49	No	No	No	No	No	Yes	1.8	5.4	90.1	1.8	1.8	12.2	11.4	20.6	1.8	1.8	17.7	19.4	1	61	1392955.477
49642	Female	46	Non-Hispanic White	0.71	51.11	0	13	4080	2975	2.962	0.04	0.729166667	5163	2343	18	21	61	Yes	Yes	No	No	No	Yes	1.8	10.8	165.7	1.8	3.4	33.5	24.4	20.4	2.8	1.8	17.7	17.5	2	66	809708.1636
49644	Male	60	Non-Hispanic White	5	26.9	0	18	5283	3823	3.573	0.458	0.72364187	12284	2279	23	25	81.33	Yes	No	No	No	No	Yes	1.8	7.5	91.4	1.8	1.8	14.9	15.1	28.9	1.8	1.8	17.7	25.2	1	60	1642906.237
49654	Female	65	Non-Hispanic White	4.38	27.25	0	14.5	3293	2506	2.303	0.528	0.761008199	5793	2161	17	27	63.65	Yes	No	No	No	No	Yes	1.8	4.1	52.6	1.8	1.8	11.1	10.3	22.3	1.8	1.8	17.7	19.1	1	67	1523216.068
49661	Female	18	Non-Hispanic White	1.16	25.26	0	12	3838	3545	3.197	0.842	0.923658155	6960	4356	13	19	63.65	NA	No	No	NA	NA	NA	1.8	4.6	134.5	1.8	4.6	29.4	25.2	27.9	2.6	1.8	17.7	3.2	1	69	2350428.426
49662	Female	74	Non-Hispanic White	2.19	20.54	0	25	3404	2801	2.034	2.146	0.822855464	7854	3322	15	24	72.49	Yes	No	No	No	No	No	1.8	12.6	162.1	1.8	1.8	25.9	25.8	196.3	2.7	1.8	17.7	39.1	1	67	894884.287
49674	Male	53	Non-Hispanic Black	5	42.16	0	9	4820	3138	3.702	-1.013	0.651037344	10439	1501	32	25	110.5	Yes	Yes	No	No	No	No	1.8	7.9	167.7	1.8	5.5	28.2	64.9	71.1	5	5.4	17.7	23.9	2	72	803819.0351
49680	Male	48	Non-Hispanic White	3.87	22.26	0	18.5	4626	3645	3.898	-0.439	0.787937743	12278	3269	17	17	84.86	Yes	No	No	No	No	No	1.8	5.9	103.3	1.8	1.8	21	19.6	27	1.8	23.1	17.6	30.7	2	61	3115511.574
49689	Male	55	Non-Hispanic White	5	28.51	0	37.5	4236	2792	3.472	-1.292	0.65911237	5289	1608	24	34	62.76	No	Yes	No	No	Yes	No	1.8	11.1	243.8	3.5	5.9	82.8	56.7	274.6	6.4	1.8	17.6	77.6	2	62	2367594.611
49697	Female	22	Non-Hispanic White	1.52	19.46	0	27	3976	3650	3.508	0.303	0.918008048	8134	4661	20	26	90.17	Yes	No	No	No	No	No	1.8	22.7	579.7	1.8	14.6	165.6	96.1	136.6	11.2	2.6	17.6	19.8	1	68	1810676.193
49698	Male	61	Other Hispanic	0	18.36	0	25	4694	3430	3.14	0.613	0.730720068	7226	2611	12	19	88.4	No	Yes	No	No	No	Yes	1.8	5.6	76.5	1.8	1.8	15	13.4	29.5	1.8	6.2	17.7	20.6	2	61	247345.2455
49700	Female	45	Non-Hispanic White	0.88	17.82	0	6	2511	1874	2.321	-1.278	0.746316209	4934	1471	15	19	72.49	No	Yes	No	No	No	Yes	1.8	9.8	155.8	1.8	3.6	28.4	40.2	104.5	2.6	1.8	17.7	68.6	1	67	657560.5467
49704	Male	69	Non-Hispanic White	0.88	31.41	0	18.5	3294	2149	2.325	-0.473	0.6523983	7165	863	35	25	116.69	Yes	Yes	Yes	No	No	Yes	1.8	11.1	169.8	1.8	2.8	32.7	28	67.8	2.9	1.8	17.6	44.7	2	69	438566.3039
49707	Male	78	Non-Hispanic White	1.17	29.91	0	8.5	2690	2085	2.256	-0.447	0.775092937	3694	1825	16	23	90.17	Yes	Yes	Yes	No	No	No	1.8	7.7	79.1	1.8	1.8	12.5	10.7	45.6	1.8	1.8	17.6	33	1	60	225093.9212
49719	Female	65	Non-Hispanic Black	0.57	34.28	0	7	2713	1887	2.517	-1.409	0.695539993	6194	1242	19	27	81.33	No	Yes	Yes	No	No	Yes	1.8	5.8	123.5	1.8	3.6	30	30.5	25	3.1	1.8	17.6	40.2	2	66	444770.5893
49728	Male	73	Non-Hispanic White	3	22.59	1	48	4123	2189	3.161	-1.848	0.530924084	4910	822	21	26	76.02	Yes	Yes	No	Yes	Yes	Yes	1.8	6.5	123	1.8	2.7	30.3	16.9	20.6	2.6	1.8	17.6	30.4	2	60	1120250.635
49733	Female	30	Non-Hispanic White	0.34	42.07	0	11.5	3889	3384	3.357	0.049	0.870146567	8169	3893	15	14	54.81	Yes	Yes	No	No	No	No	1.8	6.6	107.6	1.8	1.8	21.5	25.1	41.7	1.8	1.8	17.7	14.6	1	61	1199709.19
49736	Female	72	Other Hispanic	4.75	27.58	0	17	2872	2125	2.054	0.207	0.739902507	4959	1437	21	26	72.49	Yes	Yes	No	No	No	No	1.8	14.7	199.4	1.8	3.8	31.9	42.5	48.4	3.5	2.8	17.7	22.2	1	60	215783.1281
49740	Female	21	Other Hispanic	2.84	29.61	0	18.5	3816	3176	2.912	0.695	0.832285115	8889	3080	20	23	54.81	Yes	No	No	No	No	No	5.5	17.3	423.5	1.8	12.3	121.5	75.6	57.1	10.1	1.8	17.7	3.3	2	61	707477.8176
49741	Female	70	Other Hispanic	2.18	22.72	0	18	2929	2286	2.038	0.708	0.780471151	7725	2182	23	26	63.65	No	No	No	No	Yes	No	1.8	13.9	286.2	2.7	7.9	56.1	114.4	232.2	9.2	2.8	17.7	10.7	1	69	304983.5102
49751	Female	49	Other Hispanic	1.14	30.7	0	8	2671	2186	2.279	-0.254	0.818420067	4928	2569	39	27	47.74	Yes	No	No	No	No	No	1.8	8.4	131.2	1.8	3.4	33.5	28.2	47.9	4	2.7	28.3	6	2	67	463557.15
49770	Female	76	Mexican American	0.7	19.59	0	8.5	2344	1624	1.8	-0.538	0.692832765	4060	959	17	26	54.81	Yes	Yes	No	No	No	No	1.8	17.7	320.1	1.8	7.2	82.6	61.1	61.1	6.4	2.6	17.7	19.6	1	71	333325.8361
49781	Male	46	Non-Hispanic Black	0.67	27.7	1	3.5	3571	2806	3.734	-1.687	0.785774293	6430	2584	21	33	110.5	Yes	Yes	No	No	No	Yes	1.8	12.1	351.8	1.8	10.2	86	63.6	68.1	5.9	6.3	17.7	60.5	1	74	630229.6927
49783	Female	35	Non-Hispanic Black	5	33.14	0	6	4141	3564	3.364	0.42	0.860661676	8221	4274	14	20	81.33	Yes	No	No	No	No	Yes	1.8	10.2	273.2	1.8	8	80.1	41.7	55.8	5	1.8	17.7	27.5	1	64	534597.596
49784	Female	33	Other Hispanic	2.33	18.12	0	6	2375	2059	2.638	-1.543	0.866947368	4875	2439	12	18	54.81	Yes	Yes	No	No	No	Yes	5.5	17.3	423.5	1.8	12.3	121.5	75.6	57.1	10.1	1.8	17.7	3.3	1	72	707477.8176
49786	Male	32	Non-Hispanic White	4.12	27.84	0	19	5896	4619	4.78	-0.251	0.783412483	10359	4065	38	25	81.33	Yes	No	No	No	No	No	1.8	5.7	125	1.8	3.5	34.5	24.6	120.5	2.5	1.8	17.6	8.4	1	61	2330121.353
49792	Female	54	Non-Hispanic White	2.14	29.73	0	12.5	2950	2145	2.523	-0.915	0.727118644	5566	1534	27	32	67.18	No	Yes	No	No	No	Yes	1.8	8	94.1	1.8	1.8	19.1	20.4	77.5	1.8	1.8	17.7	14.3	1	67	2600204.038
49795	Female	64	Non-Hispanic Black	5	43.34	0	35	2372	1952	2.168	-0.584	0.822934233	5293	2216	19	23	72.49	No	Yes	Yes	No	No	No	1.8	12.1	260.7	1.8	10.2	49.5	62.8	62.1	4.2	2.8	17.7	36.6	1	65	340686.7611
49802	Female	20	Mexican American	0.19	26.03	0	11.5	3000	2736	2.7	0.111	0.912	5331	3702	20	24	49.5	Yes	No	No	No	No	Yes	1.8	8.6	192.4	1.8	4.2	39.2	37.3	26.9	4	1.8	17.7	7.3	2	68	443581.1331
49806	Male	30	Non-Hispanic White	3.51	44.23	0	12	5651	4549	4.123	0.796	0.804990267	12373	4390	21	17	72.49	Yes	No	No	No	No	No	1.8	12.7	208.2	1.8	4.2	38.6	38.6	242.7	3.2	3.1	28.1	50.1	1	69	731026.2586
49817	Female	32	Non-Hispanic Black	3.98	30.5	0	7	3746	3064	2.844	0.555	0.817939135	8699	3231	9	13	77.79	No	No	Borderline	No	No	No	1.8	4.1	60.1	1.8	2.8	12.2	14	42	1.8	1.8	17.6	9.7	1	74	503819.9726
49818	Female	58	Mexican American	5	24.69	0	14	3475	2854	2.486	0.91	0.821294964	8035	2894	35	27	54.81	Yes	No	No	No	No	No	1.8	6.2	90	1.8	1.8	19.2	18.7	27.1	1.8	1.8	17.7	14.3	1	66	657775.6944
49827	Female	76	Non-Hispanic White	NA	25.35	0	8	2813	2132	1.765	1.149	0.757909705	4117	1798	11	19	69.84	No	Yes	No	No	No	Yes	1.8	13.8	159.3	1.8	1.8	19	35.7	45.4	2.8	2.6	25.9	126.6	2	59	619375.8395
49832	Female	48	Non-Hispanic White	3.83	23.3	0	7.5	3994	3401	3.036	0.8	0.851527291	9396	3833	16	19	68.07	No	No	No	No	No	No	1.8	6.9	66.1	1.8	1.8	12.8	21.4	75.4	1.8	1.8	17.6	11.7	1	74	1791843.872
49837	Male	21	Mexican American	3.13	27.44	0	15.5	4924	4203	4.138	0.119	0.85357433	9695	4744	16	18	86.63	Yes	No	Yes	No	No	No	1.8	19.2	552.2	1.8	12.7	171	92	61.2	13.4	3.6	17.7	5.1	2	74	592620.6397
49856	Male	68	Non-Hispanic Black	1.59	23.33	0	3.5	3668	2242	2.968	-1.516	0.611232279	4275	850	22	26	106.96	No	No	No	No	No	Yes	1.8	18.9	195.7	1.8	3.5	31.8	45.3	101.3	3.6	1.8	17.7	32.3	2	72	213830.3297
49863	Female	24	Other Race	5	34.7	0	6	4135	3412	3.396	0.03	0.825151149	8313	3714	26	29	72.49	Yes	No	No	No	No	Yes	1.8	10	205.8	1.8	6.1	45.5	44.8	36.8	4.8	1.8	17.7	3.5	1	63	929771.3724
49878	Female	45	Non-Hispanic White	1.18	24.74	0	8.5	3859	2747	2.983	-0.522	0.711842446	6866	1877	17	23	76.02	Yes	Yes	No	No	No	Yes	1.8	9.8	155.8	1.8	3.6	28.4	40.2	104.5	2.6	1.8	17.7	68.6	2	72	657560.5467
49884	Male	61	Mexican American	2.01	33	0	23.5	4347	3421	2.981	0.981	0.786979526	10628	3545	37	24	65.42	NA	Yes	No	No	No	No	1.8	29.6	327.7	1.8	6.1	59.3	69.3	92.9	6.2	3.7	17.7	21.5	2	65	208110.1768
49888	Male	49	Other Hispanic	0.67	26.75	0	9.5	5963	4438	3.726	1.356	0.744256247	10718	3250	180	132	69.84	Yes	Yes	No	No	No	No	1.8	12.5	245.9	1.8	5.1	53.8	52.9	95	4.8	3	17.6	20.3	2	66	589864.1151
49890	Female	54	Non-Hispanic Black	0	37.66	0	13.5	2698	2346	2.323	0.072	0.869532987	8085	3184	16	22	63.65	No	No	No	No	No	No	1.8	8.7	183.6	1.8	6.5	45.2	39.1	61.6	4.6	1.8	17.7	47.6	1	61	644211.3941
49893	Female	37	Non-Hispanic White	5	19.98	0	32.5	4518	3826	3.816	0.027	0.846834883	8117	4007	15	20	63.65	Yes	No	No	No	No	No	1.8	5.7	112	1.8	2.5	26.2	23.5	55.1	1.8	1.8	17.7	9.4	1	65	2068990.683
49896	Male	29	Other Hispanic	2.07	26.08	0	12	6531	5452	4.282	2.142	0.834787934	12861	5802	26	23	81.33	Yes	No	No	No	No	No	1.8	4	83.9	1.8	1.8	18.9	15.3	27.8	1.8	5.4	17.7	6.5	1	65	287248.9824
49897	Female	29	Non-Hispanic Black	1.46	60.45	1	9.5	2647	2014	2.84	-2.067	0.760861352	4605	1715	17	18	63.65	No	No	No	No	No	No	1.8	6.3	134.3	1.8	3.4	27.5	28	35.3	3	1.8	17.7	2.9	1	59	993607.7858
49906	Male	73	Non-Hispanic White	1.57	30.16	0	20	4092	3059	3.014	0.096	0.747556207	5998	2484	29	35	88.4	Yes	No	Yes	Yes	Yes	Yes	1.8	7.7	79.1	1.8	1.8	12.5	10.7	45.6	1.8	1.8	17.6	33	1	67	225093.9212
49907	Male	36	Non-Hispanic White	2.56	32.5	0	10	5464	4227	4.49	-0.424	0.773609078	9836	3685	37	28	81.33	Yes	No	No	No	No	No	2.9	18.8	429.6	1.8	9.1	72.5	107.1	203.2	9.2	1.8	17.6	10.3	1	67	2160448.69
49909	Female	51	Non-Hispanic White	1.57	22.85	0	6.5	3816	2809	3.196	-0.767	0.736111111	8479	2042	15	24	63.65	Yes	No	No	No	No	Yes	1.8	5	71.1	1.8	1.8	13.6	15	62.1	1.8	1.8	17.7	22.1	2	60	3304837.016
49910	Male	28	Mexican American	5	29.77	0	41.5	5224	4681	4.452	0.395	0.896056662	14553	7024	21	21	90.17	Yes	No	No	No	No	No	1.8	4.7	74.6	1.8	1.8	12.4	14.8	24.1	1.8	1.8	17.7	3.1	1	65	630478.4885
49921	Female	46	Mexican American	3.29	21.87	0	14.5	3134	2096	2.513	-1.078	0.668793874	6985	1088	19	24	45.97	Yes	No	No	No	No	No	1.8	23.5	267.5	1.8	9	53.7	56	63.9	7.1	7	17.7	29.9	1	60	127059.7692
49925	Male	38	Non-Hispanic White	1.83	23.85	0	9	4382	3688	3.645	0.09	0.841624829	10193	4353	19	27	54.81	Yes	No	No	No	No	No	1.8	9.3	195.7	1.8	3.7	32.1	75	310.5	5.6	4	29.8	26.5	1	60	1991993.931
49940	Female	18	Non-Hispanic White	0.52	27.4	0	8.5	3841	3233	3.151	0.189	0.841707889	6945	3445	13	16	63.65	NA	No	No	NA	NA	NA	1.8	4.9	105.2	1.8	2.8	21.6	18.8	54.3	1.8	4.2	17.6	8.9	1	67	506130.5644
49946	Male	29	Non-Hispanic White	3.41	27.95	0	10.5	4062	3426	3.47	-0.088	0.843426883	11975	3667	32	26	83.1	Yes	No	No	No	No	Yes	1.8	7.3	134.2	1.8	2.9	20.6	66	125.2	4.7	1.8	17.7	9.5	2	63	2113856.638
49971	Male	59	Non-Hispanic White	4.31	43.05	0	10	3668	2816	3.313	-0.968	0.767720829	7425	2355	57	41	72.49	Yes	No	No	No	No	Yes	1.8	10.8	230.8	2.5	7.8	56.2	137.9	232.3	9.8	4.2	17.6	36.6	1	67	2012777.654
49990	Female	32	Non-Hispanic Black	1.26	18.13	0	9	3316	2616	2.439	0.541	0.788902292	5146	2489	14	19	54.81	No	No	No	No	No	No	1.8	6.7	133.3	1.8	2.9	33.1	25.3	41.4	2.7	1.8	17.6	78	1	68	560279.7468
50000	Male	46	Non-Hispanic White	2.35	28.05	1	3.5	4315	2891	4	-1.885	0.669988413	9206	1595	33	23	81.33	Yes	Yes	No	No	No	Yes	3.4	22.2	468.9	1.8	16	97.7	97.9	177.3	10.3	2.8	28.7	131	1	67	2557250.087
50001	Female	55	Non-Hispanic White	5	27.54	0	16	2643	2065	2.59	-1.227	0.781309118	6042	1988	19	21	78.68	Yes	Yes	No	No	No	No	1.8	9.4	116.6	1.8	3	23	27.7	47.9	1.8	1.8	17.6	25.6	2	61	2917925.774
50012	Male	36	Mexican American	2.28	33.67	0	12	4318	3699	4.009	-0.565	0.856646596	11435	4838	49	30	54.81	Yes	No	No	No	No	Yes	1.8	10.1	167.1	1.8	3.1	29.4	27.1	47.9	2.8	1.8	17.6	3.7	1	65	354933.8917
50014	Male	34	Mexican American	NA	27.8	0	18	3979	3470	3.482	-0.025	0.872078412	11023	4491	38	33	59.23	Yes	No	No	No	No	No	1.8	15.9	383.5	1.8	7.6	71.2	89.9	100.8	8.1	3	17.7	4.5	2	65	985215.2335
50015	Male	62	Non-Hispanic White	5	33.01	0	31	4380	3538	3.139	0.846	0.807762557	9290	3483	52	37	90.17	No	Yes	Borderline	No	Yes	No	1.8	22.8	412.3	1.8	7.9	109.1	70.7	102.6	9.1	3.7	17.6	32.3	1	67	1275516.785
50054	Female	43	Non-Hispanic White	2.19	32.92	0	12	3559	2611	2.78	-0.415	0.733633043	8220	1627	15	19	81.33	No	No	No	No	No	No	1.8	12.3	143.4	1.8	2.8	31.9	39.9	157.3	3.1	1.8	17.6	132.2	1	67	1951136.277
50065	Female	32	Non-Hispanic Black	2.19	26.17	1	6.5	3202	2088	2.861	-1.892	0.652092442	3943	1364	16	17	68.95	Yes	No	No	No	No	Yes	1.8	6.5	147.8	1.8	4.1	38.2	31.5	39.8	2.9	1.8	17.7	2.8	2	61	871235.3739
50085	Male	46	Non-Hispanic White	4.01	23.86	0	44	5979	4263	4.077	0.317	0.712995484	8971	3176	22	23	91.94	Yes	No	No	No	No	No	1.8	11	141.8	1.8	4.4	22.3	39.5	68.5	3.5	3	17.7	73.1	2	64	2469439.476
50090	Female	39	Non-Hispanic White	5	21.88	0	3.5	4043	3285	2.832	1.149	0.812515459	7049	3283	23	25	64.53	Yes	No	No	No	No	Yes	1.8	7.6	131.2	1.8	2.7	26.9	33	113.7	1.8	1.8	17.6	7.2	2	68	2205949.805
50094	Female	41	Non-Hispanic White	0.51	45.93	0	35	2923	2410	2.764	-0.874	0.824495381	6671	2619	19	21	70.72	No	Don't know	Yes	No	No	No	1.8	9.8	155.8	1.8	3.6	28.4	40.2	104.5	2.6	1.8	17.7	68.6	2	59	657560.5467
50098	Male	36	Non-Hispanic Black	NA	46.89	1	27.5	3662	3087	4.33	-2.04	0.842981977	8905	3756	38	30	86.63	Yes	Yes	No	No	No	Yes	1.8	4.9	131.2	1.8	2.6	29.7	32.1	43	2.7	1.8	17.7	6.7	2	66	948586.872
50102	Male	72	Non-Hispanic Black	0.76	29.92	0	25.5	3127	2142	2.434	-0.747	0.685001599	6124	1171	25	24	143.21	Yes	Yes	Yes	No	Yes	Yes	1.8	7.3	130.9	1.8	3.6	31.4	26.5	41.3	3.5	2.7	17.7	41	2	70	322205.6438
50109	Male	75	Non-Hispanic White	0.95	27.27	0	25	5163	3105	2.953	0.331	0.601394538	9098	917	20	25	143.21	No	Yes	No	No	No	Yes	1.8	7.7	79.1	1.8	1.8	12.5	10.7	45.6	1.8	1.8	17.6	33	1	59	225093.9212
50131	Male	50	Non-Hispanic Black	1.15	26.25	0	23.5	4255	3362	3.574	-0.409	0.79012926	8622	2692	19	31	86.63	No	Yes	No	No	No	No	1.8	12.9	280.7	1.8	5.8	59.6	52	68.8	5.6	6.7	17.6	35.5	2	69	546785.6794
50135	Female	52	Mexican American	2.36	25.86	0	40.5	2769	2106	1.976	0.436	0.76056338	6437	1688	19	20	57.46	Yes	No	No	No	No	Yes	1.8	14.2	154.6	1.8	3.4	23.6	39	44.3	3.2	1.8	17.6	12.6	2	66	590894.2002
50150	Female	19	Non-Hispanic White	4.25	32.2	0	13.5	4597	3717	3.083	1.588	0.808570807	6824	3641	42	29	61.88	NA	No	No	NA	NA	NA	1.8	4.6	134.5	1.8	4.6	29.4	25.2	27.9	2.6	1.8	17.7	3.2	2	61	2350428.426
50163	Male	26	Non-Hispanic White	4.9	24.34	0	15	5720	4837	3.735	2.359	0.845629371	11795	5118	17	20	81.33	Yes	No	No	No	No	Yes	2.9	18.8	429.6	1.8	9.1	72.5	107.1	203.2	9.2	1.8	17.6	10.3	2	73	2160448.69
50166	Male	30	Other Hispanic	1.16	26.23	0	52	4257	3149	3.559	-0.862	0.739722809	8524	2306	29	24	81.33	Yes	No	No	No	No	Yes	1.8	3.3	60.1	1.8	1.8	13.2	14.6	29	1.8	1.8	35.2	7.1	1	72	1056744.468
50177	Female	31	Other Hispanic	3.79	36.57	0	18.5	3978	3556	2.996	1.395	0.893916541	8136	4973	44	40	45.97	No	No	No	No	No	No	2.9	22.4	318.7	1.8	4.9	49.2	50.9	70.3	4.5	1.8	25.1	3.6	1	62	305562.3175
50185	Female	70	Non-Hispanic Black	2.88	31.31	0	10.5	2796	1985	2.175	-0.474	0.709942775	5645	1712	28	34	76.91	No	Yes	No	No	No	No	1.8	16.5	325.9	1.8	4.9	72.8	29.8	20.6	3.4	1.8	32.7	44	2	64	397774.0825
50189	Female	51	Non-Hispanic White	5	32.29	0	10	3117	2452	2.549	-0.249	0.786653834	9142	2272	22	24	54.81	Yes	No	No	No	No	Yes	1.8	9.4	116.6	1.8	3	23	27.7	47.9	1.8	1.8	17.6	25.6	1	69	2917925.774
50195	Male	54	Non-Hispanic White	5	24.87	0	23	6323	4401	3.734	1.23	0.696030365	11215	2681	28	21	85.75	Yes	No	No	No	No	No	1.8	11.5	221.3	1.8	6.8	55.1	53.6	115.5	5.5	1.8	29.1	37.3	2	61	2866218.428
50196	Male	66	Other Race	2.19	21.27	1	23.5	2208	1717	2.602	-2.085	0.777626812	6952	1505	25	27	72.49	No	Yes	No	No	No	Yes	1.8	6	84.9	1.8	1.8	15.3	14.6	52.2	1.8	1.8	17.7	10.9	2	73	1105033.499
50199	Male	21	Non-Hispanic Black	1.99	19.32	0	20.5	4933	4609	4.492	0.207	0.934319886	13913	7031	19	27	81.33	No	No	No	No	No	No	1.8	8.3	178	1.8	4.6	41.9	43.1	42.8	4.8	4.7	17.7	5.4	1	68	701769.9593
50201	Female	54	Mexican American	1.14	32.04	0	11	2976	2524	2.413	0.281	0.84811828	7605	2981	28	27	45.97	Yes	Yes	No	No	No	Yes	1.8	10.6	139.9	1.8	2.7	25.9	22.8	23.7	1.8	1.8	17.7	6.6	1	70	377766.1597
50205	Female	38	Non-Hispanic Black	0.3	57.72	0	27	3123	2742	3.534	-1.54	0.878001921	7848	4933	9	11	94.59	NA	Yes	Yes	No	No	No	1.8	10.2	273.2	1.8	8	80.1	41.7	55.8	5	1.8	17.7	27.5	2	64	534597.596
50206	Female	31	Non-Hispanic White	1.19	34.99	1	3.5	3023	2483	3.509	-2.06	0.8213695	6240	2615	23	21	57.46	Yes	No	No	No	Yes	Yes	1.8	13	366.1	1.8	14.7	89.4	70.9	160.5	7.4	1.8	17.6	21.4	2	60	1090008.233
50208	Female	58	Non-Hispanic White	2.27	25.27	0	29	2766	1897	2.285	-1.011	0.68582791	5503	1035	20	21	65.42	No	No	No	No	No	No	1.8	13.1	203.5	1.8	3.8	44.4	35.9	50.8	3.8	1.8	17.6	22.8	2	62	891085.5731
50210	Male	31	Mexican American	2.36	27.86	0	7	4234	3643	2.908	1.957	0.860415683	8789	4695	47	32	78.68	Yes	No	No	No	No	No	1.8	19.2	552.2	1.8	12.7	171	92	61.2	13.4	3.6	17.7	5.1	2	72	592620.6397
50212	Female	53	Non-Hispanic White	5	33.38	0	9	2514	1865	2.283	-1.125	0.741845664	3419	1482	26	26	61	Yes	Yes	No	No	No	Yes	3.1	17.6	277.5	1.8	6.5	51	54	63.7	4.9	1.8	17.7	19.3	2	74	2207507.347
50219	Female	38	Other Hispanic	4.62	32.05	0	42	3264	2804	3.159	-0.79	0.859068627	7962	3902	15	17	72.49	Yes	No	No	No	No	No	1.8	6.1	107.1	1.8	1.8	19.6	15.2	33.3	1.8	1.8	17.7	3.5	2	67	619625.8556
50221	Female	53	Other Hispanic	1.87	39.13	0	13	2879	2422	2.213	0.598	0.841264328	7330	3142	54	34	41.55	Yes	Yes	No	Don't know	No	Yes	1.8	4.8	62	1.8	1.8	10.2	13.6	41.2	1.8	1.8	18	13.1	2	72	290843.077
50244	Male	48	Other Hispanic	0.41	24.52	0	18.5	6066	4458	3.704	1.453	0.734915925	9109	3399	18	18	72.49	Yes	No	No	No	No	Yes	1.8	8.1	205.9	1.8	5.3	49	56.1	155.4	5.3	3.8	17.7	13.1	1	62	391655.3364
50245	Male	39	Non-Hispanic White	3.65	20.04	0	13.5	4257	3802	3.259	1.231	0.893117219	7340	3962	13	23	81.33	Yes	Yes	No	No	No	No	1.8	3.8	67.8	1.8	1.8	19	14.7	67.2	1.8	1.8	17.7	177.7	1	63	552987.4787
50249	Female	18	Non-Hispanic Black	1.65	24.91	0	31	4291	3877	3.675	0.425	0.903518993	9990	4536	12	21	75.14	NA	No	No	NA	NA	NA	2.6	6.8	243.2	1.8	6.4	78.9	69.3	74.2	7.7	5.2	17.7	6.3	2	64	267415.173
50251	Female	78	Non-Hispanic White	2.08	23.41	0	8	2969	1825	2.021	-0.502	0.614685079	5270	636	18	25	90.17	Yes	Yes	No	No	No	Yes	1.8	10.2	150.2	1.8	3.2	30.1	22.1	27.4	2.8	1.8	17.6	19.3	1	59	956789.5772
50258	Male	41	Non-Hispanic White	NA	34.13	0	7	4618	3493	3.909	-0.763	0.756388047	9394	2822	53	35	82.21	No	Yes	No	No	No	Yes	3.4	22.2	468.9	1.8	16	97.7	97.9	177.3	10.3	2.8	28.7	131	2	59	2557250.087
50273	Female	19	Non-Hispanic White	2.3	24.97	0	8.5	5350	4117	3.235	2.116	0.76953271	7530	3607	14	21	63.65	NA	No	No	NA	NA	NA	1.8	4.6	134.5	1.8	4.6	29.4	25.2	27.9	2.6	1.8	17.7	3.2	1	69	2350428.426
50274	Female	66	Other Hispanic	1.53	34.96	0	10.5	2328	1661	1.807	-0.467	0.713487973	5833	1028	18	18	68.95	No	Yes	Yes	No	No	No	1.8	8.8	109.9	1.8	3.5	24.7	24	26.5	1.8	1.8	17.6	19.6	2	74	143002.9776
50278	Female	63	Non-Hispanic Black	2.19	30.63	0	40	2635	2236	2.383	-0.352	0.84857685	7074	3056	20	18	81.33	No	Yes	Yes	No	No	Yes	1.8	12.1	260.7	1.8	10.2	49.5	62.8	62.1	4.2	2.8	17.7	36.6	1	68	340686.7611
50279	Female	57	Non-Hispanic Black	1.2	41.14	0	19.5	2811	2332	2.407	-0.197	0.829598008	8702	2957	13	52	70.72	No	Yes	No	No	No	No	1.8	7.7	83.7	1.8	1.8	16.7	28.2	54.6	1.8	1.8	17.7	27.6	1	59	756591.0687
50282	Male	32	Other Race	5	22.54	0	3.5	4190	3417	3.312	0.247	0.815513126	5308	3403	13	19	81.33	NA	No	No	No	No	Yes	1.8	6.6	106.3	1.8	1.8	20.4	20.9	36	2.9	2.6	17.7	8	2	60	1961497.735
50293	Male	33	Non-Hispanic White	1.36	24.56	0	6.5	7383	5643	4.622	1.689	0.764323446	11437	4792	43	41	90.17	Yes	No	No	No	No	Yes	1.8	3.8	67.8	1.8	1.8	19	14.7	67.2	1.8	1.8	17.7	177.7	1	60	552987.4787
50294	Female	58	Non-Hispanic White	5	18.5	0	6	3287	2028	2.295	-0.698	0.616975966	5905	846	20	23	99.01	Yes	No	No	No	No	Yes	1.8	17.6	379.1	1.8	12.3	102.9	65.5	71.7	6.5	1.8	17.6	43	1	63	2457368.573
50308	Female	41	Other Hispanic	1.02	27.97	0	21	3146	2740	3.184	-0.949	0.870947235	7230	4011	18	20	45.97	Yes	No	No	No	No	Yes	1.8	5.5	83.1	1.8	2.6	15.1	17	21.5	1.8	1.8	17.6	33.9	1	72	1312243.423
50316	Male	20	Non-Hispanic White	5	23.23	0	19	5544	5185	4.231	1.833	0.93524531	11789	6671	53	53	75.14	Yes	No	No	No	No	Yes	1.8	5.7	125	1.8	3.5	34.5	24.6	120.5	2.5	1.8	17.6	8.4	2	72	2330121.353
50332	Male	60	Non-Hispanic Black	0.17	22.36	0	26	4966	3549	3.501	0.092	0.714659686	10651	2065	20	24	83.1	No	Yes	No	No	No	Yes	3	11	215.6	1.8	7.2	70.4	50.9	65.9	5.4	1.8	17.7	21.5	1	59	197106.0368
50336	Female	22	Mexican American	1.22	27.6	0	10	3796	3177	2.616	1.644	0.836933614	6630	3284	15	20	45.97	Yes	No	No	No	No	No	1.8	15.1	136.6	1.8	3.9	29.7	31.4	46.4	3	1.8	17.6	23.9	1	69	616109.7599
50341	Male	76	Non-Hispanic White	2.19	29.64	0	42.5	4341	3616	2.693	2.204	0.832987791	10628	4110	23	26	72.49	Yes	Yes	Yes	No	No	No	1.8	8.6	140.1	1.8	3.1	30.7	21	30.4	1.8	1.8	17.6	54.3	1	67	696591.1657
50349	Female	25	Other Hispanic	2.07	39.24	0	3.5	4004	3416	3.011	1.019	0.853146853	6741	4109	44	28	54.81	Yes	Yes	No	No	No	No	2.9	22.4	318.7	1.8	4.9	49.2	50.9	70.3	4.5	1.8	25.1	3.6	1	65	305562.3175
50356	Female	18	Non-Hispanic Black	0.1	39.16	0	13.5	3867	3017	3.101	-0.197	0.780191363	7875	2645	20	19	82.21	NA	No	No	NA	NA	NA	1.8	4.2	121	1.8	3.1	31.3	23.6	32.9	2.8	1.8	17.6	2.6	2	67	526558.133
50357	Male	43	Non-Hispanic White	0	22.19	0	13.5	5464	4069	4.362	-0.474	0.744692533	10313	3138	14	28	106.08	Yes	No	No	No	No	No	1.8	8.7	123.5	1.8	1.8	23.7	24.8	46.7	1.8	1.8	17.7	62.4	2	66	829929.4567
50364	Female	46	Non-Hispanic Black	0.62	27.49	0	5.5	3157	2480	3.005	-1.144	0.785555908	6423	2193	21	23	63.65	Yes	Yes	No	No	No	Yes	1.8	7.1	127.7	1.8	2.7	23.2	27	23.3	2.5	1.8	17.7	45	1	63	707511.0758
50375	Female	71	Non-Hispanic White	NA	30.62	0	7	2688	2225	2.032	0.551	0.827752976	6199	2883	20	25	103.43	NA	No	Yes	No	No	No	3.7	39.1	477	1.8	8.5	72.7	97.9	162.8	7.6	2.5	17.7	32.2	2	63	670350.9904
50376	Female	49	Non-Hispanic White	5	25.71	0	13.5	4412	3183	2.867	0.721	0.721441523	7026	2176	20	19	71.6	Yes	No	No	No	No	Yes	1.8	12.3	143.4	1.8	2.8	31.9	39.9	157.3	3.1	1.8	17.6	132.2	2	63	1951136.277
50377	Male	41	Non-Hispanic White	2.63	29.14	0	9	5503	4722	3.638	2.212	0.858077412	9682	5518	102	57	81.33	Yes	No	No	No	No	Yes	1.8	21.1	575.2	1.8	11.2	155.2	131.5	165.9	12.5	2.6	17.7	44.3	1	61	1668060.162
50396	Male	47	Mexican American	2.27	29.92	0	11	5973	4771	4.202	0.96	0.798761092	13748	4866	51	35	72.49	Yes	No	Yes	No	No	No	1.8	18.4	390.4	1.8	7.7	79.4	77.9	104.7	7	2.6	32.7	28	1	71	781873.2897
50406	Male	41	Mexican American	0.92	31.1	0	10.5	3745	3057	3.328	-0.574	0.816288385	7015	3541	34	36	143.21	NA	No	No	No	No	No	1.8	10.4	129.8	1.8	2.9	23.5	34.1	69.7	3	3.2	35.2	23.2	1	69	603076.5295
50434	Female	29	Non-Hispanic White	1.03	19.09	0	3.5	3988	3031	3.273	-0.54	0.76003009	7188	2496	13	17	72.49	Yes	No	No	No	No	Yes	1.8	22.7	579.7	1.8	14.6	165.6	96.1	136.6	11.2	2.6	17.6	19.8	1	61	1810676.193
50437	Male	68	Non-Hispanic White	2.14	25.26	0	21.5	4769	2823	2.922	-0.222	0.591947997	7315	901	31	38	83.98	No	Yes	No	No	No	Yes	1.8	19.6	410.8	5.2	12.8	120.1	141.9	448	11	1.8	17.6	47.4	2	59	1358973.829
50448	Female	27	Other Hispanic	NA	28.47	0	16.5	4007	3585	3.633	-0.087	0.894684302	7301	4645	17	17	56.58	Yes	No	No	No	No	Yes	5.5	17.3	423.5	1.8	12.3	121.5	75.6	57.1	10.1	1.8	17.7	3.3	2	61	707477.8176
50456	Male	20	Non-Hispanic White	0.55	22.7	0	14	4444	3961	3.929	0.063	0.891314131	12259	4946	25	22	72.49	No	No	No	No	No	No	1.8	10.8	265.8	1.8	5.1	59.9	40.2	132.9	4.1	2.6	17.6	52.2	1	64	954560.3584
50492	Female	42	Non-Hispanic Black	1.96	17.62	0	6.5	4133	2749	3.469	-1.39	0.665134285	7405	1378	11	18	63.65	Yes	No	No	No	No	Yes	1.8	4.7	69.1	1.8	1.8	14.3	12.9	16.1	1.8	1.8	17.7	15.8	1	67	569347.1455
50508	Male	55	Non-Hispanic Black	3.49	32.24	0	11	3893	3190	3.286	-0.196	0.819419471	8236	4241	20	22	90.17	No	Yes	No	No	Yes	Yes	1.8	12.1	351.8	1.8	10.2	86	63.6	68.1	5.9	6.3	17.7	60.5	1	63	630229.6927
50509	Female	62	Non-Hispanic Black	4.72	37.42	0	12	2868	2470	2.507	-0.088	0.861227336	7855	3600	16	16	80.44	No	Yes	No	No	No	No	1.8	6.2	87.9	1.8	1.8	20.2	13.5	16.3	1.8	1.8	17.7	33.1	2	69	223446.7259
50523	Male	45	Non-Hispanic White	2.91	27.31	0	3.5	6426	4571	4.588	-0.028	0.711328976	10757	3257	27	22	90.17	Yes	Yes	No	No	No	No	7.4	48.5	1036.1	1.8	31.2	324.8	197.7	221.3	29.2	4.3	32.3	35.2	1	60	1915897.715
50524	Female	18	Non-Hispanic White	5	24.85	0	22	4380	3896	3.193	1.71	0.889497717	8015	4601	21	21	68.95	NA	No	No	NA	NA	NA	1.8	5.2	150.2	1.8	6.8	85.9	26.4	33.6	7.1	1.8	17.7	1.8	2	68	1640069.018
50526	Male	78	Mexican American	1.29	33.62	1	17.5	2927	1428	2.349	-2.284	0.487871541	3816	349	19	24	106.96	Yes	Yes	Yes	Don't know	No	Yes	1.8	15.3	297.7	1.8	7.3	63.3	60.9	186.2	5.5	1.8	17.7	53.2	2	65	258769.7335
50539	Female	24	Other Hispanic	0.63	26.05	0	17	4329	3797	3.061	1.835	0.877107877	7884	4319	11	17	60.11	Yes	No	No	No	No	No	8	34.7	974.6	1.8	29.6	240.6	151.6	61.7	17.8	1.8	17.7	3.4	2	62	529655.7987
50544	Female	46	Non-Hispanic White	1.32	29.15	0	18.5	3640	2767	2.641	0.328	0.760164835	8313	2198	21	29	72.49	No	No	No	No	No	No	1.8	7.9	80.1	1.8	1.8	10.7	12.7	16.7	1.8	1.8	17.7	12.6	2	60	2021266.412
50546	Male	64	Other Hispanic	0.85	28.05	0	14	3663	2334	2.801	-1.067	0.637182637	7257	916	17	21	69.84	No	Yes	No	No	No	Yes	1.8	12.5	195.2	1.8	4.3	42.5	24.7	17.3	3.1	2.7	17.7	19.9	2	65	339538.4936
50559	Female	75	Non-Hispanic White	2.78	22.09	1	13.5	2136	1357	1.991	-1.667	0.635299625	3285	697	25	27	81.33	Yes	Yes	No	No	Yes	Yes	1.8	5.4	90.1	1.8	1.8	12.2	11.4	20.6	1.8	1.8	17.7	19.4	1	66	1392955.477
50570	Male	51	Mexican American	1.16	31.88	0	15	5392	4290	3.762	0.978	0.795623145	10144	4277	37	25	99.01	Yes	Yes	No	No	No	Yes	1.8	15.4	228.8	1.8	4.9	36.8	47.4	63.3	4.1	1.8	17.7	804.4	1	66	438190.166
50587	Male	63	Other Hispanic	1.73	28.29	0	29	4342	2876	3.016	-0.292	0.662367573	8355	1236	24	25	70.72	Yes	Yes	No	No	No	Yes	1.8	10.2	223.6	1.8	6	55.7	36.5	32.4	5.3	2.9	97.5	18.9	2	68	246422.0447
50590	Female	36	Mexican American	1.56	38.53	0	30.5	3382	2881	2.423	1.368	0.851862803	6635	3680	17	17	80.44	Yes	No	No	No	No	No	1.8	9.1	134.8	1.8	3.1	23.4	22.8	23	1.8	1.8	17.7	3.8	2	66	510856.399
50595	Male	57	Non-Hispanic White	1.67	24.37	0	8	6083	4436	3.806	1.132	0.729245438	10355	3189	21	30	72.49	Yes	No	No	No	No	No	1.8	10.8	230.8	2.5	7.8	56.2	137.9	232.3	9.8	4.2	17.6	36.6	1	69	2012777.654
50596	Male	39	Non-Hispanic White	0.88	20.37	0	8	4341	3489	3.837	-0.651	0.803731859	10613	3409	14	15	78.68	Yes	No	No	No	No	Yes	1.8	3.8	67.8	1.8	1.8	19	14.7	67.2	1.8	1.8	17.7	177.7	2	59	552987.4787
50607	Male	19	Mexican American	0	21.97	0	22.5	4785	4268	3.889	0.783	0.891954023	8937	5077	33	27	72.49	NA	No	No	NA	NA	NA	1.8	9.7	231.7	1.8	3.4	40.1	48.2	82.4	4.4	2.5	17.7	1.8	1	71	420463.5571
50608	Female	56	Non-Hispanic White	2.19	26	0	13.5	3039	2306	2.623	-0.732	0.758802238	7028	1960	25	29	54.81	Yes	Yes	No	No	No	Yes	1.8	5.5	76.7	1.8	1.8	11.8	14.3	34.8	1.8	1.8	17.6	25.9	1	63	2394321.115
50609	Male	50	Non-Hispanic White	1.2	33.49	0	8.5	5359	4404	3.43	2.01	0.821795111	11913	5087	65	59	83.1	Yes	No	No	No	No	No	1.8	11.1	243.8	3.5	5.9	82.8	56.7	274.6	6.4	1.8	17.6	77.6	2	59	2367594.611
50625	Female	60	Other Hispanic	5	27.9	0	5.5	2906	2289	2.181	0.304	0.787680661	7891	2135	20	24	54.81	No	Yes	Yes	No	No	No	1.8	6.2	81.3	1.8	2.8	24.3	16.3	20.9	2.5	2.5	17.7	14.7	2	65	257175.0709
50627	Female	27	Non-Hispanic Black	3.41	20.13	0	10	2964	2569	2.967	-0.972	0.866734143	6316	3343	7	17	49.5	No	No	No	No	No	No	1.8	6.3	134.3	1.8	3.4	27.5	28	35.3	3	1.8	17.7	2.9	2	68	993607.7858
50629	Female	47	Non-Hispanic White	2.84	43.4	0	17	3139	2712	2.685	0.062	0.863969417	8268	4004	26	23	68.95	No	Yes	No	No	No	No	1.8	5.8	110.5	1.8	2.6	24.5	19	34.6	1.8	1.8	27.2	13.2	2	63	2287755.49
50654	Male	36	Mexican American	0.81	24.06	0	68.5	4673	4004	3.473	1.14	0.85683715	12768	5196	20	17	76.02	No	No	No	No	No	No	1.8	4.1	103	1.8	4.7	69.1	37.6	41.7	7.4	7.6	26.4	15.1	2	74	545868.5216
50665	Female	55	Non-Hispanic Black	1.24	44.73	0	6.5	2778	2299	2.731	-0.969	0.827573794	6579	2993	13	17	72.49	No	No	No	No	No	No	1.8	4.7	69.1	1.8	1.8	14.3	12.9	16.1	1.8	1.8	17.7	15.8	1	67	569347.1455
50679	Female	74	Non-Hispanic White	1.18	32.35	0	11	2093	1594	2.037	-1.177	0.76158624	5017	1298	46	42	54.81	No	Yes	Yes	No	No	No	1.8	11.1	115.3	1.8	1.8	20.7	14.3	23.5	1.8	1.8	17.6	71.6	1	67	910351.7062
50692	Male	20	Non-Hispanic White	0.51	20.6	0	9	4208	3797	4.248	-0.822	0.902328897	10801	5301	13	20	89.28	No	No	No	No	No	Yes	1.8	11.4	247.3	1.8	5.4	49.1	45.5	108.1	4.4	1.8	17.6	6.6	2	60	1132942.163
50695	Male	53	Other Race	5	31.67	0	21	4611	3597	3.903	-0.523	0.780091087	11681	3164	34	23	80.44	Yes	No	No	No	No	Yes	1.8	8.4	113.2	1.8	2.6	21.6	18.4	28.9	1.8	2.7	17.7	26.3	2	63	1433736.841
50700	Male	27	Mexican American	1.28	27.43	0	9.5	5163	4447	3.329	2.686	0.861320937	10545	5547	35	43	78.68	NA	No	No	No	No	No	1.8	4.1	103	1.8	4.7	69.1	37.6	41.7	7.4	7.6	26.4	15.1	2	69	545868.5216
50709	Female	42	Other Race	4.14	21.34	0	10.5	3069	2593	2.826	-0.569	0.844900619	4964	3100	18	24	39.78	NA	No	No	No	No	No	1.8	5.5	83.1	1.8	2.6	15.1	17	21.5	1.8	1.8	17.6	33.9	2	73	1312243.423
50712	Male	60	Non-Hispanic White	5	34.22	0	29.5	4885	3862	3.185	1.429	0.790583419	10763	3341	43	31	91.05	Yes	Yes	No	No	No	Yes	1.8	12.5	316.8	1.8	8.9	70.8	44.2	31.1	4.9	5	17.7	42.7	2	62	1169125.255
50714	Female	61	Mexican American	2.7	29.15	0	13.5	2744	2208	1.994	0.656	0.804664723	5638	2530	20	19	38.01	No	Yes	Yes	No	No	No	5	21.2	357.2	1.8	12.3	83.3	80.1	159.2	10.2	3.6	17.7	26.4	2	71	222059.597
50715	Female	32	Non-Hispanic White	0.83	34.03	0	11.5	3183	2554	2.53	0.057	0.802387685	6665	2589	21	25	70.72	No	No	No	No	No	No	1.8	3.4	50.3	1.8	1.8	11.1	9.2	80.4	1.8	1.8	17.6	24	2	59	342321.5513
50716	Female	46	Mexican American	4.62	24.16	0	6	3788	2937	2.506	1.179	0.775343189	7445	2675	17	22	63.65	Yes	No	No	No	No	Yes	1.8	10.6	139.9	1.8	2.7	25.9	22.8	23.7	1.8	1.8	17.7	6.6	2	63	377766.1597
50718	Female	44	Mexican American	NA	18.94	0	8	3035	2376	2.479	-0.268	0.782866557	6979	2221	12	21	45.97	Yes	No	No	No	No	No	1.8	14.2	154.6	1.8	3.4	23.6	39	44.3	3.2	1.8	17.6	12.6	1	71	590894.2002
50727	Male	63	Non-Hispanic Black	0.34	21.1	0	5.5	3684	2878	2.755	0.297	0.781216069	8741	2635	36	68	70.72	Yes	Yes	No	No	No	No	1.8	11.3	262.9	1.8	8.8	85.1	59.5	95	6.4	2.9	25.3	62.9	2	68	169138.7069
50738	Female	20	Non-Hispanic White	2.71	18.04	0	8.5	4033	3528	3.058	1.177	0.87478304	8789	3587	13	17	81.33	No	No	No	No	No	No	1.8	7.4	134.9	1.8	2.8	25.9	27.2	42.8	2.6	1.8	17.7	6.4	2	59	2296977.685
50750	Female	66	Other Hispanic	1.57	23.86	0	117	2649	2192	2.011	0.521	0.827482069	6061	2754	25	26	63.65	No	No	No	No	No	No	1.8	14.4	179.2	1.8	3.7	28.8	35.2	52.1	3.5	1.8	17.7	17.2	1	68	180430.9603
50765	Female	64	Non-Hispanic Black	NA	28.83	0	8.5	2145	1713	2.204	-1.281	0.798601399	4198	1778	22	26	107.85	Yes	Yes	No	No	No	Yes	1.8	5.8	123.5	1.8	3.6	30	30.5	25	3.1	1.8	17.6	40.2	1	71	444770.5893
50787	Male	60	Non-Hispanic Black	4.43	32.26	0	16	3034	2621	3.068	-0.946	0.863876071	7432	4374	27	29	95.47	Yes	Yes	Yes	No	No	No	1.8	18.9	195.7	1.8	3.5	31.8	45.3	101.3	3.6	1.8	17.7	32.3	2	72	213830.3297
50800	Male	18	Non-Hispanic Black	2.11	21.86	0	41	4246	3816	4.289	-0.855	0.898728215	8539	4034	13	20	86.63	NA	No	No	NA	NA	NA	1.8	7.2	102.5	1.8	1.8	18.1	19.5	218.4	1.8	1.8	17.7	4.5	2	66	178419.1068
50819	Female	23	Non-Hispanic White	1.65	35.11	0	6.5	3265	2863	2.882	-0.058	0.876875957	6895	2615	22	20	61	Yes	No	No	No	No	Yes	1.8	3.5	58.9	1.8	1.8	10.4	9.2	31.7	1.8	1.8	25.3	11.1	2	60	2550100.767
50842	Female	38	Other Hispanic	1.24	32.64	0	14	4487	3757	3.295	1.007	0.837307778	6952	4139	20	23	63.65	Yes	No	No	No	No	No	1.8	6.1	107.1	1.8	1.8	19.6	15.2	33.3	1.8	1.8	17.7	3.5	1	72	619625.8556
50855	Female	65	Non-Hispanic Black	5	32.46	0	16.5	2344	1813	2.24	-1.094	0.773464164	6116	1547	16	21	81.33	No	Yes	No	No	Yes	No	6.7	35.3	710.2	1.8	18.7	214.3	133.4	101.6	18.2	1.8	17.7	101.2	2	67	371755.6372
50856	Female	49	Non-Hispanic White	1.09	38.52	0	6.5	3196	2528	2.803	-0.629	0.790988736	6080	2351	20	16	63.65	Yes	Yes	Borderline	No	No	Yes	1.8	9.3	127.9	1.8	1.8	19	19.4	33.3	1.8	1.8	17.7	51.5	1	64	589395.6494
50858	Female	57	Non-Hispanic White	2.14	26.75	0	15	3241	1990	2.358	-0.944	0.614008022	5810	715	31	29	66.3	Yes	No	Borderline	No	No	Yes	1.8	5.5	76.7	1.8	1.8	11.8	14.3	34.8	1.8	1.8	17.6	25.9	2	64	2394321.115
50862	Male	25	Non-Hispanic White	0.39	48.61	0	13	5257	4633	4.276	0.649	0.881301122	12372	6514	66	54	72.49	No	Yes	No	No	No	No	1.8	9.7	256.4	1.8	6	47	46.4	123.9	4.2	13.7	39	11.7	1	61	1214194.366
50865	Male	23	Other Race	2.73	22.54	0	15	3857	3049	3.529	-1.044	0.79051076	7121	2661	16	23	68.07	Yes	No	No	No	No	No	1.8	6.3	138.7	1.8	3	29.3	25.8	40.2	2.9	1.8	17.6	7	2	68	549042.3905
50871	Male	31	Non-Hispanic White	2.91	25.29	1	17	4109	3631	5.11	-2.113	0.883669993	8847	5078	19	19	72.49	No	No	No	No	No	No	1.8	9.3	195.7	1.8	3.7	32.1	75	310.5	5.6	4	29.8	26.5	1	67	1991993.931
50875	Female	72	Non-Hispanic White	3.57	31.91	1	35	2634	1348	2.187	-2.033	0.511769172	3638	323	22	28	60.11	Yes	Yes	No	No	No	Yes	2.8	27.5	443.4	1.8	10	102.3	77.9	131	7.9	1.8	17.6	58.6	2	71	994548.2114
50876	Female	31	Non-Hispanic White	0.93	33	0	3.5	4134	3033	3.399	-0.78	0.733671988	6853	2319	18	19	75.14	Yes	Yes	No	No	No	Yes	1.8	3.4	50.3	1.8	1.8	11.1	9.2	80.4	1.8	1.8	17.6	24	1	61	342321.5513
50884	Male	48	Non-Hispanic White	5	31.93	0	14.5	6830	4975	4.203	1.313	0.7284041	13171	3523	26	39	90.17	No	No	No	No	No	No	1.8	8.2	142.7	1.8	3.6	28.4	27	48.7	2.7	4.3	17.7	40.8	1	67	2269329.58
50901	Male	71	Non-Hispanic Black	1.79	37.83	0	23.5	3538	2628	2.976	-0.723	0.742792538	7725	1854	16	21	81.33	Yes	Yes	No	No	Yes	Yes	1.8	15.4	324.6	1.8	11.6	106.2	60.1	40.7	7.2	2.7	17.6	30.3	1	74	244058.2633
50902	Male	61	Non-Hispanic White	NA	33.6	0	22	3947	2895	3.225	-0.653	0.733468457	9815	1833	28	22	81.33	Yes	Yes	No	No	Yes	No	1.8	7.5	91.4	1.8	1.8	14.9	15.1	28.9	1.8	1.8	17.7	25.2	1	60	1642906.237
50910	Female	60	Non-Hispanic White	2.15	25.08	0	8.5	3704	2638	2.527	0.27	0.712203024	4904	1756	23	23	54.81	No	No	No	No	No	No	1.8	9.4	165.2	1.8	4	31.4	29.7	70.9	2.5	1.8	17.7	48.9	1	67	1588144.585
50934	Female	76	Non-Hispanic White	1.92	25.57	0	6.5	2476	1532	1.939	-1.119	0.618739903	3485	602	20	22	75.14	No	No	No	No	No	Yes	1.8	3.3	37.7	1.8	1.8	6.5	8.2	41.9	1.8	1.8	17.7	25.3	2	60	806021.5353
50937	Female	35	Non-Hispanic White	0.81	28.74	0	7	4375	3848	3.024	2.008	0.879542857	9390	5269	36	27	61.88	Yes	No	No	No	No	Yes	1.8	5.7	112	1.8	2.5	26.2	23.5	55.1	1.8	1.8	17.7	9.4	2	59	2068990.683
50941	Male	37	Mexican American	1.45	31.56	0	15.5	5035	3856	3.453	0.877	0.765839126	8347	3151	58	35	81.33	NA	No	No	No	No	No	1.8	19.2	552.2	1.8	12.7	171	92	61.2	13.4	3.6	17.7	5.1	1	72	592620.6397
50950	Male	61	Mexican American	2.19	28.88	0	22.5	4244	3618	2.912	1.635	0.852497644	8231	4249	53	24	81.33	Yes	No	No	No	No	Yes	1.8	13.1	276.7	1.8	6.3	66.5	44.7	102.9	4.4	1.8	17.7	374.1	1	63	166018.4861
50958	Male	50	Non-Hispanic White	NA	29.63	0	3.5	5932	4394	3.83	1.024	0.740728254	10128	3354	17	24	99.01	Yes	Yes	No	No	No	Yes	1.8	11	141.8	1.8	4.4	22.3	39.5	68.5	3.5	3	17.7	73.1	2	59	2469439.476
50962	Male	32	Non-Hispanic White	2.04	37.68	0	7	4023	3552	4.051	-0.918	0.882923192	7948	4209	83	39	99.01	Yes	No	No	No	No	No	1.8	9.3	195.7	1.8	3.7	32.1	75	310.5	5.6	4	29.8	26.5	1	67	1991993.931
50979	Female	26	Non-Hispanic White	2.35	24.57	0	108	4173	3584	3.182	0.936	0.858854541	7862	3973	12	21	54.81	Yes	No	No	No	No	No	1.8	22.7	579.7	1.8	14.6	165.6	96.1	136.6	11.2	2.6	17.6	19.8	1	69	1810676.193
50982	Male	26	Non-Hispanic White	0.66	23.2	0	6.5	4668	3933	3.637	0.628	0.842544987	9502	4684	57	44	70.72	Yes	No	No	No	No	Yes	1.8	9.7	256.4	1.8	6	47	46.4	123.9	4.2	13.7	39	11.7	2	59	1214194.366
50985	Male	52	Other Hispanic	2.82	30.79	0	20	4432	3628	3.523	0.208	0.818592058	9405	3620	36	30	88.4	No	Yes	No	No	No	No	1.8	8.4	113.2	1.8	2.6	21.6	18.4	28.9	1.8	2.7	17.7	26.3	2	71	1433736.841
50990	Female	48	Non-Hispanic White	1.96	26.87	0	18	4059	3155	2.384	2.213	0.777285046	7301	2899	17	22	45.97	Yes	No	No	No	Yes	No	3.1	17.6	277.5	1.8	6.5	51	54	63.7	4.9	1.8	17.7	19.3	1	61	2207507.347
50998	Female	58	Non-Hispanic Black	5	28.48	0	19.5	3033	2565	2.482	0.217	0.845697329	6686	3453	12	14	54.81	No	No	No	No	No	No	1.8	10.7	155.7	1.8	3.4	29.6	33.6	33.7	3.3	1.8	17.7	39.4	1	59	627290.9013
50999	Male	68	Non-Hispanic White	5	24.91	1	9.5	2721	1806	2.675	-1.977	0.663726571	5778	894	26	27	143.21	Yes	No	No	No	Yes	Yes	1.8	22.8	412.3	1.8	7.9	109.1	70.7	102.6	9.1	3.7	17.6	32.3	1	60	1275516.785
51003	Female	52	Non-Hispanic White	5	19.19	0	27	3998	3244	2.491	1.981	0.811405703	7461	3231	16	21	53.92	Yes	No	No	No	No	No	1.8	5	71.1	1.8	1.8	13.6	15	62.1	1.8	1.8	17.7	22.1	2	61	3304837.016
51013	Male	44	Non-Hispanic White	2.92	27.57	0	11.5	4072	3151	3.547	-0.785	0.773821218	5025	2659	70	50	72.49	Yes	No	No	No	No	Yes	1.8	11.1	243.8	3.5	5.9	82.8	56.7	274.6	6.4	1.8	17.6	77.6	1	59	2367594.611
51014	Male	55	Non-Hispanic White	0.96	27.44	0	3.5	4415	2875	3.056	-0.385	0.651189128	7923	1495	18	24	122.88	Yes	Yes	No	No	No	No	1.8	22.4	386.8	4.7	6.5	84.7	62.3	101.5	6.8	1.8	17.6	49.7	2	63	538389.6546
51027	Male	61	Non-Hispanic White	2.31	26.85	0	33.5	4258	2989	3.003	-0.028	0.701972757	7455	1969	23	21	95.47	Yes	No	No	No	No	No	1.8	6.4	85.9	1.8	1.8	18.5	13.5	33.8	1.8	1.8	17.6	99.9	2	60	1234308.546
51038	Male	50	Non-Hispanic White	4.07	18.94	0	11	4907	2994	3.711	-1.308	0.610148767	6355	1550	15	17	68.07	NA	No	No	No	No	Yes	1.8	11.1	243.8	3.5	5.9	82.8	56.7	274.6	6.4	1.8	17.6	77.6	2	59	2367594.611
51049	Male	32	Other Hispanic	2.57	25.03	0	32.5	5010	4030	3.828	0.4	0.804391218	9658	3597	40	33	72.49	Yes	No	No	No	No	Yes	2.5	11.7	209.8	1.8	4.4	49.2	33.2	180.2	3.8	4.3	17.6	16	1	73	627791.1747
51059	Male	39	Non-Hispanic White	1.45	25.05	0	25	5955	4340	4.227	0.196	0.728799328	9185	3224	42	35	81.33	Yes	No	No	No	No	No	1.8	12.1	312.1	1.8	5.4	59.5	58.3	125.8	6.5	3.1	17.6	17.7	1	60	1532844.522
51075	Male	26	Non-Hispanic White	5	21.86	0	7.5	5635	4222	3.913	0.611	0.749245785	8447	3399	15	16	75.14	Yes	No	No	No	No	Yes	1.8	5.7	125	1.8	3.5	34.5	24.6	120.5	2.5	1.8	17.6	8.4	2	62	2330121.353
51088	Male	47	Non-Hispanic Black	1.57	28.9	0	3.5	3752	3245	3.517	-0.527	0.864872068	8013	4312	60	52	81.33	Yes	No	No	No	No	Yes	1.8	5.9	119.8	1.8	3.7	31.8	31.1	43.1	3.7	4.4	133.8	71.4	1	63	669048.436
51096	Male	25	Non-Hispanic White	2.91	20.66	0	8	6729	4333	5.087	-1.134	0.643929261	9614	2865	12	18	81.33	Yes	No	No	No	No	Yes	1.8	12.1	312.1	1.8	5.4	59.5	58.3	125.8	6.5	3.1	17.6	17.7	1	69	1532844.522
51107	Male	53	Non-Hispanic White	0.91	23.78	0	10	4464	3580	3.581	-0.002	0.801971326	7535	3958	35	30	63.65	Yes	No	Borderline	No	No	Yes	1.8	22.4	386.8	4.7	6.5	84.7	62.3	101.5	6.8	1.8	17.6	49.7	1	59	538389.6546
51112	Male	25	Non-Hispanic Black	4.84	45.31	0	21	5571	4635	4.531	0.188	0.831987076	11482	4932	24	20	81.33	Yes	No	No	No	No	No	1.8	6	161.8	1.8	4.8	51.2	35.2	89.6	3.6	1.8	31	11.3	1	63	775047.1349
51117	Male	43	Non-Hispanic White	0.9	NA	0	3.5	5392	3926	4.012	-0.146	0.728115727	10632	2722	31	27	90.17	Yes	Yes	No	No	No	Yes	7.4	48.5	1036.1	1.8	31.2	324.8	197.7	221.3	29.2	4.3	32.3	35.2	1	68	1915897.715
51125	Male	23	Other Hispanic	2.84	30.07	0	6.5	5716	3991	4.335	-0.617	0.698215535	8145	2752	32	27	73.37	Yes	No	No	No	No	Yes	1.8	6.1	136	1.8	3.8	27.5	35.8	61.1	3.2	1.8	17.7	4	2	61	744652.0139
51147	Female	64	Non-Hispanic White	2.86	40.43	0	48	3254	2425	2.611	-0.405	0.745236632	9015	1728	24	23	64.53	No	Yes	No	No	No	No	1.8	9.7	121.6	1.8	1.8	24.5	16.9	25.5	1.8	1.8	17.6	30.8	2	63	1624719.29
51148	Male	52	Non-Hispanic White	4.01	30.19	0	19.5	5560	4480	3.633	1.632	0.805755396	10237	4536	28	25	66.3	Yes	No	No	No	No	No	1.8	8.2	142.7	1.8	3.6	28.4	27	48.7	2.7	4.3	17.7	40.8	2	67	2269329.58
51153	Male	50	Non-Hispanic Black	NA	27.05	1	3.5	3569	2644	3.519	-1.669	0.74082376	10326	1832	25	39	127.3	Yes	No	No	No	No	Yes	1.8	7.4	199.3	1.8	5.2	65.2	48.6	90.4	5.9	3.7	17.7	19	2	68	712435.1276
51164	Male	47	Non-Hispanic White	0.1	29.07	0	7	5073	4191	3.537	1.317	0.82613838	10063	4987	28	25	90.17	Yes	Yes	No	No	No	Yes	1.8	8.7	123.5	1.8	1.8	23.7	24.8	46.7	1.8	1.8	17.7	62.4	1	67	829929.4567
51167	Male	29	Non-Hispanic Black	2.84	23.01	0	3.5	6326	4015	4.759	-1.163	0.634682264	9735	2418	15	20	108.73	Yes	No	No	No	No	Yes	1.8	8	201.3	1.8	4.7	38.9	51.7	119.1	4	2.5	17.6	22.8	2	68	735783.9343
51174	Female	56	Non-Hispanic White	NA	19.48	1	19	2370	807	2.483	-3.801	0.340506329	1383	276	23	27	76.02	Yes	No	No	No	No	Yes	1.8	7.9	80.1	1.8	1.8	10.7	12.7	16.7	1.8	1.8	17.7	12.6	2	69	2021266.412
51192	Male	23	Non-Hispanic Black	2.15	25.87	0	20.5	5041	4234	4.432	-0.355	0.839912716	9404	4152	21	23	107.85	Yes	No	No	No	No	No	1.8	4.9	131.2	1.8	2.6	29.7	32.1	43	2.7	1.8	17.7	6.7	1	68	948586.872
51198	Female	38	Other Race	2.69	19.28	0	47.5	2733	2190	2.296	-0.323	0.801317234	5651	2111	28	32	45.97	No	No	Yes	No	No	No	1.8	7	89.3	1.8	1.8	15	20.2	33.8	1.8	1.8	29.8	8.1	1	70	775920.8632
51209	Male	23	Mexican American	5	35.18	0	50	4694	3887	4.017	-0.246	0.828078398	8656	4269	58	27	82.21	Yes	No	No	No	No	No	1.8	15.9	383.5	1.8	7.6	71.2	89.9	100.8	8.1	3	17.7	4.5	2	65	985215.2335
51218	Male	44	Non-Hispanic White	5	26.84	0	12.5	5229	4139	3.953	0.338	0.791547141	10218	4031	49	26	99.01	Yes	No	No	No	No	Yes	1.8	11	141.8	1.8	4.4	22.3	39.5	68.5	3.5	3	17.7	73.1	1	59	2469439.476
51223	Female	29	Non-Hispanic White	5	23.46	0	6.5	3715	3294	2.784	1.355	0.886675639	6759	3616	14	18	45.97	Yes	No	No	No	No	No	1.8	10.8	140.2	1.8	1.8	20.5	26.6	70.4	2.5	1.8	17.6	7.8	1	61	2897548.413
51224	Female	25	Mexican American	1.07	31.55	0	23	3257	2889	2.539	1.038	0.887012588	6649	3344	19	21	54.81	Yes	No	No	No	No	No	1.8	5.3	98	1.8	1.8	18.7	30.8	60.6	2.5	1.8	17.7	5.6	1	66	757879.7348
51226	Male	39	Non-Hispanic White	4.33	23.45	0	48.5	4401	3822	4.057	-0.422	0.868438991	10168	4515	19	16	91.94	Yes	No	No	No	No	No	1.8	9.3	195.7	1.8	3.7	32.1	75	310.5	5.6	4	29.8	26.5	2	62	1991993.931
51228	Male	18	Non-Hispanic White	4.72	21.66	0	22	4339	3855	3.898	-0.076	0.888453561	8868	4298	18	25	76.02	NA	No	No	NA	NA	NA	1.8	5.3	110.5	1.8	1.8	20.4	17.9	88.6	1.8	1.8	17.7	3.2	2	66	2648600.536
51231	Female	35	Non-Hispanic Black	5	26.91	0	23	3857	3293	3.121	0.389	0.853772362	9963	3387	15	20	57.46	No	No	No	No	No	No	1.8	6.5	147.8	1.8	4.1	38.2	31.5	39.8	2.9	1.8	17.7	2.8	2	65	871235.3739
51244	Female	29	Mexican American	NA	31.7	0	9	3712	3174	2.655	1.45	0.855064655	7890	3707	17	15	46.85	No	No	No	No	No	No	1.8	5.3	98	1.8	1.8	18.7	30.8	60.6	2.5	1.8	17.7	5.6	2	65	757879.7348
51260	Female	25	Non-Hispanic White	0.66	36.18	0	19	4348	3166	3.147	0.054	0.728150874	4857	2641	15	18	48.62	No	No	No	No	No	Yes	1.8	11.6	176.7	1.8	2.9	32.4	34.8	43.9	3.1	1.8	17.7	8.4	2	59	1459397.172
51264	Female	71	Other Hispanic	0	29.12	0	18	2245	1751	1.803	-0.164	0.779955457	2716	1703	19	26	84.86	No	No	No	No	No	No	1.8	6.2	81.3	1.8	2.8	24.3	16.3	20.9	2.5	2.5	17.7	14.7	2	71	257175.0709
51271	Female	24	Non-Hispanic White	2.06	26.02	0	6.5	4463	3966	3.039	2.344	0.888639928	10037	4496	18	24	63.65	Yes	No	No	No	No	No	2.9	12.9	250.6	1.8	7.7	82.9	41	36.8	5.4	1.8	41	4.9	1	69	3363512.511
51280	Male	73	Mexican American	2.56	35.25	1	11.5	2689	1013	2.673	-3.552	0.37671997	2027	271	22	20	89.28	Yes	No	No	No	No	Yes	1.8	15.3	297.7	1.8	7.3	63.3	60.9	186.2	5.5	1.8	17.7	53.2	2	70	258769.7335
51295	Male	37	Non-Hispanic White	5	25.69	0	40	6446	5208	5.076	0.194	0.80794291	14314	4785	40	29	85.75	Yes	No	No	No	No	No	1.8	9.1	164	1.8	4	27.6	88.5	248.7	6	1.8	17.7	22	2	65	2741629.157
51304	Male	47	Non-Hispanic Black	1.97	34.21	0	11	3965	3169	3.842	-1.199	0.79924338	10282	3014	23	18	77.79	Yes	No	No	No	No	No	1.8	7.4	127.9	1.8	3.2	25.9	32	54.9	2.7	3	17.6	263.4	2	72	1051935.788
51307	Male	65	Non-Hispanic White	1.79	28.28	0	13.5	4747	3719	3.124	1.256	0.783442174	11135	3722	25	28	93.7	No	Yes	No	No	No	No	1.8	19.6	410.8	5.2	12.8	120.1	141.9	448	11	1.8	17.6	47.4	1	67	1358973.829
51328	Female	64	Other Hispanic	0.91	38.42	0	17.5	2262	1849	2.146	-0.796	0.817418214	5501	2271	43	32	54.81	Yes	Yes	No	No	No	No	1.8	13.9	286.2	2.7	7.9	56.1	114.4	232.2	9.2	2.8	17.7	10.7	1	72	304983.5102
51334	Female	39	Non-Hispanic White	4.97	24.28	0	25	3704	2653	2.942	-0.688	0.7162527	6907	1842	13	19	54.81	Yes	No	No	No	No	No	1.8	7.6	131.2	1.8	2.7	26.9	33	113.7	1.8	1.8	17.6	7.2	1	63	2205949.805
51338	Female	45	Mexican American	1.16	26.31	0	7	3732	3071	2.616	1.187	0.822883173	8104	3415	20	20	45.97	Yes	No	No	No	No	No	1.8	16.3	185.8	1.8	3.7	37.5	43.3	88	4.4	1.8	17.7	7.4	1	71	547865.6271
51347	Male	64	Non-Hispanic Black	0.73	25.92	0	17	5655	3986	3.125	1.846	0.704862953	8683	2479	24	21	81.33	Yes	Yes	Yes	No	No	Don't know	1.8	6.8	136.8	1.8	4.1	33.3	28	33	2.9	5.4	17.6	31.4	2	67	183127.2426
51354	Male	49	Non-Hispanic Black	3.49	25.79	1	11.5	3228	2373	3.258	-1.826	0.735130112	7253	1601	23	24	63.65	No	No	No	No	No	No	1.8	7.4	199.3	1.8	5.2	65.2	48.6	90.4	5.9	3.7	17.7	19	1	68	712435.1276
51365	Female	66	Non-Hispanic White	5	38.36	0	18	3198	2526	2.26	0.701	0.789868668	8649	2574	17	18	55.69	No	Yes	No	No	No	Yes	1.8	16	304.2	1.8	7.2	65.3	83.8	210.9	8	1.8	17.6	23.3	2	59	1912753.541
51377	Male	57	Non-Hispanic Black	5	28.98	0	8	6094	4799	4.38	0.648	0.787495898	11448	4653	14	17	99.01	Yes	No	No	No	No	Yes	1.8	5.9	119.8	1.8	3.7	31.8	31.1	43.1	3.7	4.4	133.8	71.4	1	63	669048.436
51378	Female	63	Mexican American	4.29	25.51	0	17	2855	2359	1.892	1.498	0.826269702	6392	2613	15	17	42.43	Yes	No	No	No	No	Yes	1.8	17.7	320.1	1.8	7.2	82.6	61.1	61.1	6.4	2.6	17.7	19.6	2	65	333325.8361
51379	Male	56	Non-Hispanic Black	5	32.79	1	20.5	3769	2687	3.7	-1.77	0.712921199	8270	1674	19	22	81.33	Yes	Yes	No	No	No	Yes	1.8	5.9	119.8	1.8	3.7	31.8	31.1	43.1	3.7	4.4	133.8	71.4	1	63	669048.436
51384	Female	75	Non-Hispanic White	1.64	50.49	1	26	1927	1405	2.056	-1.654	0.72911261	4037	967	23	21	76.91	No	Yes	No	No	No	Yes	2.8	27.5	443.4	1.8	10	102.3	77.9	131	7.9	1.8	17.6	58.6	2	63	994548.2114
51389	Male	32	Non-Hispanic White	5	22.59	0	13	6435	4438	4.687	-0.394	0.68966589	9436	3113	24	20	81.33	Yes	No	No	No	No	No	1.8	4.4	67.3	1.8	1.8	13.4	11.7	28.3	1.8	1.8	17.7	7.3	1	69	2463848.732
51403	Female	49	Non-Hispanic White	2.14	26.46	0	19	3315	2574	3.084	-1.069	0.776470588	4285	2456	20	19	72.49	No	No	Yes	No	No	Yes	1.8	12.3	143.4	1.8	2.8	31.9	39.9	157.3	3.1	1.8	17.6	132.2	2	68	1951136.277
51413	Female	51	Non-Hispanic White	5	28.21	0	16	3057	2531	2.448	0.216	0.827935885	7553	3104	33	27	72.49	Yes	No	No	No	No	No	1.8	9.4	116.6	1.8	3	23	27.7	47.9	1.8	1.8	17.6	25.6	2	64	2917925.774
51422	Male	29	Mexican American	2.28	46.23	0	16	4843	4126	3.902	0.448	0.85195127	10908	4689	64	43	54.81	Yes	No	No	No	No	Yes	1.8	15.7	296	1.8	8	54.5	106.2	190.5	8.1	3.7	17.5	9.2	1	65	484806.1402
51423	Male	50	Non-Hispanic White	0.71	33.08	0	3.5	4377	2926	3.059	-0.29	0.668494403	8439	1487	27	31	79.56	Yes	Yes	No	No	No	Yes	1.8	5.8	100.7	1.8	2.5	18.6	16.9	69.1	1.8	1.8	17.7	66.7	2	66	687387.7221
51427	Female	53	Non-Hispanic White	5	24.88	0	6.5	3435	2316	2.39	-0.185	0.674235808	5448	1304	18	23	72.49	Yes	Yes	No	No	No	Yes	1.8	5	71.1	1.8	1.8	13.6	15	62.1	1.8	1.8	17.7	22.1	1	69	3304837.016
51434	Female	52	Other Hispanic	3.29	35.58	1	9.5	2130	1275	2.377	-2.783	0.598591549	4304	507	12	14	45.97	Yes	No	Yes	No	No	Yes	1.8	4.8	62	1.8	1.8	10.2	13.6	41.2	1.8	1.8	18	13.1	1	62	290843.077
51439	Female	49	Other Hispanic	0.29	27.15	0	6.5	3699	2733	2.847	-0.268	0.738848337	7261	1987	24	27	70.72	Yes	No	No	No	No	Yes	1.8	6.3	110.4	1.8	3.2	23.9	28.2	48.9	2.7	1.8	17.6	11.2	2	66	527932.6558
51451	Female	63	Non-Hispanic White	1.07	36.42	0	13	3162	2301	2.311	-0.029	0.727703985	4928	1534	21	23	85.75	No	Yes	No	Yes	No	No	1.8	18.4	207.8	1.8	3.3	37.2	33.7	47.2	3.3	1.8	17.7	32.4	2	59	712101.0421
51461	Female	20	Non-Hispanic Black	NA	21.69	0	48.5	2737	2447	2.592	-0.408	0.894044574	6962	2742	15	17	51.27	No	No	No	No	No	No	1.8	6.3	134.3	1.8	3.4	27.5	28	35.3	3	1.8	17.7	2.9	2	64	993607.7858
51462	Female	28	Non-Hispanic White	5	25.68	0	19.5	4646	3724	3.443	0.595	0.80154972	8552	3578	15	22	60.11	Yes	No	No	No	No	Yes	2.9	12.9	250.6	1.8	7.7	82.9	41	36.8	5.4	1.8	41	4.9	2	61	3363512.511
51463	Female	23	Non-Hispanic White	5	24.49	0	9	4736	3715	3.333	0.873	0.78441723	9175	3157	12	18	51.27	Yes	No	No	No	No	No	1.8	7.6	131.2	1.8	2.7	26.9	33	113.7	1.8	1.8	17.6	7.2	2	65	2205949.805
51469	Female	37	Non-Hispanic Black	3.16	21.46	0	7.5	3710	3666	3.339	0.709	0.988140162	8779	5768	21	25	61.88	Yes	No	No	No	No	No	1.8	7.8	181.5	1.8	5.4	29.3	62.4	98	4.9	1.8	17.7	26.7	2	65	658509.2702
51484	Female	70	Non-Hispanic White	0.94	21.62	0	15	2667	2013	2.184	-0.445	0.754780652	6689	1670	15	19	63.65	Yes	Yes	No	No	No	No	1.8	18.4	207.8	1.8	3.3	37.2	33.7	47.2	3.3	1.8	17.7	32.4	2	59	712101.0421
51485	Male	37	Non-Hispanic White	1.31	35.97	1	10	3962	2793	3.805	-1.897	0.704946996	8865	1850	29	23	81.33	Yes	No	No	No	No	Yes	1.8	12.7	208.2	1.8	4.2	38.6	38.6	242.7	3.2	3.1	28.1	50.1	1	61	731026.2586
51486	Male	46	Non-Hispanic White	1.21	28.83	0	3.5	4388	3124	3.503	-0.758	0.711941659	8993	1739	19	19	67.18	Yes	No	No	No	Yes	Yes	1.8	5.8	100.7	1.8	2.5	18.6	16.9	69.1	1.8	1.8	17.7	66.7	2	60	687387.7221
51492	Female	32	Mexican American	4.66	42.72	0	28	3175	2686	3.04	-0.823	0.845984252	6767	3214	67	40	45.97	Yes	No	Yes	No	No	No	4.1	30.3	590.4	1.8	17.4	138.3	111.7	60.8	12.1	1.8	17.6	4.6	1	65	395344.0392
51507	Female	34	Other Hispanic	2.04	34.76	0	15	2898	2450	2.584	-0.372	0.845410628	7264	3072	15	22	55.69	No	No	No	No	No	No	1.8	6.1	107.1	1.8	1.8	19.6	15.2	33.3	1.8	1.8	17.7	3.5	2	62	619625.8556
51514	Male	50	Mexican American	5	29.01	0	9.5	5306	4133	3.185	2.111	0.778929514	9985	3855	30	21	68.07	Yes	Yes	No	No	No	Yes	1.8	15.4	228.8	1.8	4.9	36.8	47.4	63.3	4.1	1.8	17.7	804.4	2	66	438190.166
51522	Female	62	Non-Hispanic White	2.92	26.51	0	15.5	3505	2840	2.433	1.013	0.810271041	8178	2613	25	29	90.17	No	Yes	No	No	No	No	3.7	39.1	477	1.8	8.5	72.7	97.9	162.8	7.6	2.5	17.7	32.2	1	60	670350.9904
51525	Male	29	Mexican American	5	26.33	0	6	5796	4591	4.529	0.103	0.792097999	12089	4138	53	37	90.17	NA	No	No	No	No	No	1.8	9.9	263.9	1.8	6.8	54.2	58.4	104	4.2	2.8	17.6	7.4	1	71	839573.3447
51541	Female	45	Mexican American	2.73	25.27	0	21.5	3788	2720	2.933	-0.484	0.718057022	7397	1828	16	22	72.49	No	No	No	No	No	No	1.8	23.5	267.5	1.8	9	53.7	56	63.9	7.1	7	17.7	29.9	1	70	127059.7692
51549	Male	29	Non-Hispanic Black	1.18	24.85	0	11	4302	3730	4.177	-0.806	0.867038587	7378	4907	20	23	116.69	Yes	No	No	No	No	Yes	1.8	8.3	168.1	1.8	5.1	31.7	52.7	100.4	3.7	1.8	26	6.8	1	68	854656.304
51554	Female	49	Non-Hispanic Black	1.99	23.7	0	7	3851	3136	2.815	0.765	0.814333939	8440	3667	22	23	63.65	No	No	No	No	No	No	1.8	7.7	83.7	1.8	1.8	16.7	28.2	54.6	1.8	1.8	17.7	27.6	1	61	756591.0687
51558	Female	56	Non-Hispanic Black	1.83	24.59	0	7	2721	2125	2.284	-0.415	0.780962881	4995	1983	20	25	90.17	Yes	No	No	No	No	Yes	1.8	8.7	183.6	1.8	6.5	45.2	39.1	61.6	4.6	1.8	17.7	47.6	2	64	644211.3941
51580	Female	34	Non-Hispanic White	2.9	20.74	0	35.5	4486	3392	3.386	0.007	0.756130183	7858	2787	17	16	75.14	Yes	No	No	No	No	No	1.8	5.7	112	1.8	2.5	26.2	23.5	55.1	1.8	1.8	17.7	9.4	2	60	2068990.683
51583	Female	63	Non-Hispanic White	0.58	39.79	0	99.5	2082	1762	2.03	-0.775	0.846301633	4161	2390	46	51	63.65	No	Yes	Yes	No	No	Yes	1.8	9.7	121.6	1.8	1.8	24.5	16.9	25.5	1.8	1.8	17.6	30.8	1	63	1624719.29
51606	Female	76	Non-Hispanic White	1.24	18.79	0	20.5	3129	2341	1.989	0.976	0.748162352	6484	1758	21	26	81.33	Yes	No	No	No	Yes	Yes	3.7	39.1	477	1.8	8.5	72.7	97.9	162.8	7.6	2.5	17.7	32.2	1	60	670350.9904
51608	Female	33	Mexican American	1.28	32.09	0	43.5	3086	2691	2.614	0.211	0.872002592	7591	3521	64	51	63.65	Yes	No	No	No	No	Yes	1.8	7.9	147.9	1.8	3.4	33.7	27.5	31	2.9	2.7	17.6	2.9	1	63	469898.9449
51611	Female	55	Non-Hispanic White	4.95	25.81	0	9.5	3524	2087	2.516	-1.038	0.592224745	5586	844	16	17	45.97	No	No	No	No	No	Yes	1.8	5.8	110.5	1.8	2.6	24.5	19	34.6	1.8	1.8	27.2	13.2	1	65	2287755.49
51620	Female	50	Non-Hispanic White	2.48	28.31	1	13.5	2328	1455	2.524	-2.596	0.625	3679	680	25	24	81.33	Yes	No	No	No	No	Yes	1.8	9.4	149.7	1.8	2.7	34.8	23	34.7	2.5	3.4	17.7	15.7	1	67	736032.0273
51630	Female	49	Non-Hispanic White	1.91	30.57	0	8	4275	3333	2.892	1.006	0.779649123	8407	3078	18	21	69.84	Yes	Yes	No	No	No	Yes	0.9192	6.057	93.24	0.7	1.729	17.81	18.11	60.53	1.491	1.567	19.32	14.34	2	85	1907185.075
51645	Male	66	Mexican American	0.41	28.25	0	17.5	3816	2800	2.909	-0.241	0.733752621	6256	1798	24	27	76.02	Yes	Yes	No	No	No	No	0.9192	7.302	99.79	0.693	1.793	18.48	14.91	18.8	0.9192	1.452	12.44	27.24	1	75	264825.7624
51651	Female	19	Non-Hispanic Black	0.69	40.65	0	13	3232	2864	3.249	-0.888	0.886138614	5103	3735	16	20	62.76	NA	No	No	NA	NA	NA	0.9192	3.439	154.5	0.7	3.49	72.55	50.12	50.27	9.003	1.537	8.654	1.414	2	82	445892.2006
51655	Female	49	Mexican American	1.45	28.41	0	20.5	4155	2824	2.719	0.244	0.679663057	7731	1542	13	20	65.42	No	No	No	No	No	No	0.9192	4.022	64.3	0.7071	1.612	17.59	16.67	90.11	1.46	1.33	11.37	11.03	1	82	452481.2863
51672	Female	27	Non-Hispanic White	2.04	47.21	0	6.5	3345	2842	2.517	0.959	0.849626308	5944	3336	18	23	53.04	NA	No	No	No	No	No	0.9192	4.213	82.26	0.7071	0.7071	10.72	25.04	58.78	0.9192	0.7778	3.536	3.663	1	83	2559784.457
51673	Female	30	Non-Hispanic White	0.68	19.01	0	5.5	2864	2711	3.095	-0.895	0.946578212	6309	4370	12	15	64.53	Yes	No	No	No	No	Yes	1.421	8.756	235.4	2.713	7.124	76.89	59.17	255	5.535	1.264	10.81	9.864	2	81	504556.5284
51678	Male	60	Non-Hispanic White	1.03	25.84	0	6	3477	2427	3.029	-1.271	0.698015531	4133	1483	24	28	79.56	Yes	Yes	No	No	No	Yes	0.9192	4.52	76.44	0.7071	1.24	19.35	14.76	30.68	2.086	1.984	33.29	31.86	1	81	1667653.94
51683	Female	35	Non-Hispanic White	4.1	20.29	0	11.5	4901	4505	3.396	2.42	0.919200163	9277	5461	19	25	55.69	Yes	No	No	No	No	No	0.9192	6.314	101.3	0.7071	1.997	21.82	31.68	280.6	2.507	1.308	14.48	8.088	1	76	1453679.003
51685	Female	56	Non-Hispanic White	5	19.73	0	7.5	3896	2522	2.788	-0.591	0.647330595	5920	1351	19	30	74.26	Yes	Yes	No	No	No	No	0.9192	7.005	102.7	1.035	1.939	22.65	18.8	45.25	1.664	0.7778	13.86	16.95	2	76	2796416.226
51692	Male	54	Other Hispanic	3.28	36.32	0	24.5	4205	3412	3.554	-0.272	0.811414982	10150	3415	27	31	76.91	Yes	Yes	No	No	No	No	0.9192	5.808	136.3	1.331	3.007	30.08	20.24	19.83	2.103	1.143	38.1	13.24	2	78	364494.8028
51699	Female	26	Mexican American	1.13	20.42	0	20.5	2859	2773	2.164	2.126	0.969919552	6685	4027	12	19	46.85	No	Yes	No	No	No	No	0.9192	7.573	165.1	1.042	3.363	31.7	33.82	29.37	3.864	0.7778	37.71	14.41	2	88	510122.7405
51709	Male	40	Mexican American	1.32	27.56	0	25	4902	3683	3.618	0.124	0.751325989	8058	2979	30	25	91.94	Yes	Yes	No	No	No	No	0.9192	12.25	156.1	1.858	3.037	30.25	31.24	48.15	2.637	1.304	16.57	72.04	2	88	428060.7974
51714	Male	58	Non-Hispanic White	2.77	33.23	0	16	4709	3146	3.8	-1.113	0.668082395	9468	1799	29	27	84.86	Yes	No	No	No	Yes	Yes	0.9192	16.27	549.1	3.788	12.71	128.4	123.8	388.1	11.71	2.016	240.3	80.94	3	86	1865356.615
51715	Male	49	Mexican American	NA	29.13	0	16.5	4941	4163	3.522	1.279	0.842541996	9956	5193	20	21	75.14	Yes	Yes	No	No	No	Yes	0.9192	11.56	157.2	1.122	2.84	23.94	32.86	211.8	2.925	2.611	17.99	26.82	2	86	472422.6505
51721	Female	40	Mexican American	0.55	26.59	0	8.5	2753	2112	2.55	-1.178	0.767163095	6317	1754	19	23	54.81	No	No	No	No	No	No	0.9192	10.02	183.5	1.447	3.634	40.88	32.38	29.54	3.559	1.363	16.4	9.994	3	86	319717.7481
51723	Male	28	Non-Hispanic Black	1.39	25.45	0	9	5085	3751	4.131	-0.7	0.737659784	10370	2779	23	35	109.62	Yes	No	No	No	No	Yes	2.192	6.552	155.1	1.626	2.632	30.47	27.06	125.6	2.192	1.838	8.485	7.34	2	84	720037.7361
51734	Male	25	Non-Hispanic White	5	27.06	0	6.5	6234	4571	4.396	0.308	0.733237087	10688	3488	38	28	82.21	Yes	No	No	No	No	Yes	0.9192	3.12	62.73	0.7	0.7	10.39	10.9	45.44	0.9192	0.7778	9.976	5.803	2	79	2498367.681
51735	Female	55	Mexican American	5	28.97	0	19	2479	2148	2.146	0.013	0.866478419	7695	3347	28	20	61	No	No	No	No	No	No	0.9192	4.022	64.3	0.7071	1.612	17.59	16.67	90.11	1.46	1.33	11.37	11.03	1	75	452481.2863
51741	Female	21	Non-Hispanic Black	2.04	37.33	0	8.5	4068	3260	3.295	-0.079	0.801376598	7621	3135	19	22	62.76	Yes	No	No	No	No	Yes	0.9192	5.847	194.4	1.633	3.917	45.05	37.9	29.52	3.362	1.497	13.51	3.714	2	83	1038800.186
51744	Female	44	Mexican American	3.04	34.61	0	11.5	2647	2137	2.502	-0.963	0.807329052	5364	2174	70	46	46.85	Yes	No	No	No	No	No	0.9192	10.02	183.5	1.447	3.634	40.88	32.38	29.54	3.559	1.363	16.4	9.994	2	88	319717.7481
51750	Male	37	Non-Hispanic White	2.72	29.1	0	15	5087	4117	3.838	0.545	0.809317869	8964	3977	19	21	76.02	Yes	No	No	No	No	No	0.9192	5.638	108.4	0.7	1.822	19.22	26.8	52.54	NA	1.473	18.79	12.04	1	86	446491.4024
51754	Female	58	Non-Hispanic White	NA	37.92	0	22	2811	2134	2.599	-1.082	0.759160441	6590	1610	18	21	68.07	NA	Yes	No	No	No	No	0.9192	3.376	52.77	0.7071	1.014	11.58	10.38	70.15	0.9192	0.7778	13.4	13.92	1	79	2449264.524
51777	Female	22	Non-Hispanic White	0.92	28.16	0	6.5	3850	3470	3.264	0.474	0.901298701	10174	4515	70	45	53.92	Yes	No	No	No	No	Yes	0.9192	4.416	119	0.7	1.856	23.53	35.72	182.9	1.949	0.7778	50.29	3.899	1	76	918007.1174
51780	Female	54	Non-Hispanic White	5	21.03	0	11.5	2918	2467	2.442	0.073	0.845442084	7118	3183	22	25	79.56	Yes	Yes	No	No	No	No	0.9192	3.376	52.77	0.7071	1.014	11.58	10.38	70.15	0.9192	0.7778	13.4	13.92	1	86	2449264.524
51782	Female	23	Non-Hispanic Black	NA	34.55	0	13.5	3756	3131	2.874	0.67	0.833599574	7954	3395	13	15	56.58	No	No	No	No	No	No	0.9192	7.201	191.9	1.379	4.229	49.5	36.89	44.06	3.728	1.324	8.55	2.65	2	84	827894.6541
51787	Female	22	Mexican American	2.71	31.35	0	6	3151	2763	3.287	-1.175	0.876864487	7794	3434	23	37	38.9	Yes	No	No	No	No	No	0.9192	4.779	86.57	0.7	1.788	17.63	16.81	28	1.58	0.7778	16.45	2.186	2	77	790131.6957
51795	Female	32	Non-Hispanic Black	2.27	22.74	0	7	3575	2665	3.107	-1.002	0.745454545	8017	1915	23	29	83.98	Yes	No	No	No	No	Yes	0.9192	8.076	192.2	1.507	3.941	43.92	30.33	27.99	3.014	1.664	11.12	3.737	2	84	625559.616
51796	Female	62	Non-Hispanic White	5	23	0	13	2919	2424	2.391	0.073	0.830421377	6352	2857	24	31	73.37	Yes	Yes	No	No	No	No	0.9192	5.761	82.14	0.7	0.7	15.37	14.12	18.54	1.385	1.119	14.19	122.6	1	77	1448707.835
51798	Male	62	Other Hispanic	1.36	35.59	0	46.5	4127	3013	2.833	0.411	0.730070269	9115	2131	26	25	58.34	Yes	No	No	No	No	Yes	0.9192	3.686	51.69	0.7	1.088	8.797	18.38	49.91	0.9192	1.73	25.8	34.94	2	75	200011.5277
51801	Male	26	Other Race	5	22.81	0	12.5	4535	3823	3.93	-0.216	0.842998897	10490	3848	24	18	79.56	Yes	No	No	No	No	No	0.9192	11.22	215.8	1.978	2.822	33.96	31.7	36.53	2.814	2.203	15.88	4.642	1	85	2383240.688
51815	Female	44	Other Hispanic	1.37	23.71	0	10	3234	2488	2.377	0.324	0.769325912	7233	2079	20	20	69.84	Yes	No	No	No	No	No	0.9192	7.772	205.5	0.7	4.547	39.23	48.9	46.07	4.071	4.253	15.96	11.16	2	82	470325.2829
51818	Male	56	Mexican American	NA	22.64	0	13.5	4619	3284	2.835	1.07	0.710976402	7563	1955	29	24	72.49	NA	No	No	No	No	No	0.9192	13.41	189.5	1.49	3.979	30.12	59.59	187.8	3.982	2.402	33.71	13	2	86	267882.8252
51824	Female	23	Non-Hispanic Black	NA	35.35	0	22.5	4381	3204	3.055	0.354	0.731339877	7976	2369	38	38	54.81	Yes	Yes	No	No	No	Yes	0.9192	5.99	158.4	1.309	3.471	38.21	25.23	39.21	2.584	1.555	9.967	3.502	1	85	778805.105
51831	Female	41	Non-Hispanic Black	1.16	24.88	0	6.5	2815	2297	2.532	-0.628	0.81598579	6298	2474	14	16	77.79	Yes	No	No	No	No	No	0.9192	3.222	47.42	0.7	0.7	8.054	8.607	15.21	0.9192	0.7778	8.255	7.064	2	83	749728.7438
51834	Female	66	Mexican American	0.63	22.83	0	8	2497	1865	1.744	0.421	0.746896276	2575	1692	27	21	51.27	No	Yes	Yes	No	No	Yes	0.9192	10.91	235.3	1.684	5.118	53.38	39.13	40.28	3.999	1.169	24.15	17.49	1	75	174120.5457
51836	Male	51	Non-Hispanic Black	2.75	26.52	0	40.5	4379	3502	3.705	-0.378	0.799725965	9840	3286	20	20	807.09	Yes	Yes	No	No	No	Yes	0.9192	14.65	420.1	1.701	8.108	66.97	87.72	90.91	6.58	3.589	23.73	45.92	1	82	578645.7507
51846	Male	43	Non-Hispanic White	2.33	39.82	0	10.5	5463	4041	4.316	-0.453	0.73970346	10714	2823	28	26	69.84	Yes	Yes	No	No	No	No	0.9192	7.429	139.2	1.137	2.075	22.11	33.78	105.5	2.148	1.75	13.07	145.2	1	77	1678995.568
51848	Male	52	Mexican American	1.74	27.61	0	14	4082	3365	3.439	-0.138	0.824350808	9616	3267	23	25	104.31	Yes	No	No	No	No	No	0.9192	7.521	128	0.7071	4.037	82.58	37.51	64.95	21.75	3.322	19.33	47.17	1	87	351861.7639
51856	Female	61	Other Hispanic	5	28.37	0	31.5	2703	2046	1.871	0.579	0.756936737	6142	1387	20	24	51.27	Yes	Yes	No	No	No	Yes	0.9192	2.561	32.8	0.7	0.7	4.097	6.306	12.87	0.9192	1.143	33.58	10.43	2	77	49070.54289
51857	Female	44	Other Race	4.62	24.03	0	6.5	3512	2453	2.482	-0.088	0.698462415	6631	1498	43	41	64.53	No	No	No	No	Yes	Yes	0.9192	4.82	85.58	0.7071	1.712	17.94	20.28	64.92	1.602	0.7778	28.33	9.178	2	79	1369264.833
51863	Female	76	Non-Hispanic Black	1.24	31.91	1	25	1127	885	2.045	-2.845	0.78527063	2847	871	23	30	96.36	No	Yes	Yes	No	No	Yes	0.9192	4.624	102.7	0.7	2.044	22.55	17.88	18.41	2.017	0.7778	18.01	71.94	2	75	405075.9085
51867	Female	35	Non-Hispanic White	5	21.02	0	14.5	4122	3311	3.573	-0.522	0.803250849	7485	2767	17	17	68.95	Yes	No	No	No	No	No	0.9192	2.194	46.95	0.7071	0.7071	7.559	11.55	13.21	0.9192	0.7778	5.782	5.075	1	85	1272098.379
51868	Male	29	Other Race	5	27.93	0	10.5	5540	4364	4.492	-0.224	0.787725632	12241	3714	34	27	103.43	Yes	Yes	No	No	No	No	0.9192	11.22	215.8	1.978	2.822	33.96	31.7	36.53	2.814	2.203	15.88	4.642	1	86	2383240.688
51878	Male	75	Non-Hispanic White	2.06	29.47	0	34	3101	2588	2.734	-0.326	0.834569494	8897	3227	21	26	98.12	No	Yes	No	No	No	No	2.051	5.298	68.28	3.646	1.556	8.345	11.27	81.38	2.051	1.697	7.778	17.63	2	76	891118.2487
51880	Male	47	Mexican American	2.27	23.89	0	20.5	4932	3700	3.417	0.584	0.750202758	6455	3071	23	27	69.84	Yes	No	No	No	No	No	0.9192	7.441	93.4	0.7	1.81	18.2	19.18	44.43	2.633	1.787	20.59	36.09	1	85	403588.1817
51898	Female	31	Non-Hispanic White	1.39	48.91	0	11	3885	3551	3.014	1.317	0.914028314	9300	5789	16	18	66.3	Yes	No	No	No	No	No	0.9192	9.476	170.4	1.884	3.175	35.35	28.35	62.36	2.64	0.7778	12.16	4.909	2	79	560632.5579
51903	Male	21	Mexican American	0.86	34.78	0	10	4667	3965	3.684	0.616	0.849582173	10297	3941	104	63	58.34	Yes	No	No	No	No	No	0.9192	4.656	85.48	0.7071	1.769	17.6	16.75	33.34	1.67	1.302	13.74	3.423	1	87	708423.1943
51907	Female	22	Non-Hispanic Black	0.76	33.06	0	7	2972	2489	2.874	-0.983	0.837483176	6535	2728	9	15	68.95	Yes	No	No	No	No	Yes	0.9192	8.076	192.2	1.507	3.941	43.92	30.33	27.99	3.014	1.664	11.12	3.737	1	80	625559.616
51924	Male	18	Mexican American	4.03	24.25	0	14.5	5056	4536	3.809	1.553	0.897151899	10786	4960	20	24	80.44	NA	Yes	No	NA	NA	NA	0.9192	12.78	322.8	2.188	4.956	62.57	48.12	56.48	4.628	1.898	13.85	2.276	1	76	359252.5857
51930	Male	25	Other Hispanic	0.89	26.42	0	8	6364	5177	4.636	0.922	0.813482087	9618	5182	32	33	88.4	Yes	No	No	No	No	No	0.9192	14.07	140.7	1.74	2.279	25.07	20.95	33.93	1.989	1.567	13.8	9.252	2	78	696223.9966
51942	Female	57	Non-Hispanic White	2.2	29.12	0	10	2980	2518	2.179	0.981	0.844966443	5858	2784	18	21	59.23	NA	No	No	No	Yes	No	0.9192	16.21	197.7	1.499	3.781	30.08	120.1	307.3	5.103	4.446	18.89	40.3	1	78	2102761.424
51944	Male	42	Other Hispanic	0.82	25.65	0	26.5	5115	4233	3.672	1.107	0.827565982	10840	4331	16	19	80.44	NA	No	No	No	No	No	0.9192	7.308	116.3	1.094	1.583	18.77	17.87	88.8	1.361	1.712	21.46	23.67	2	82	532247.1433
51957	Female	40	Non-Hispanic White	1.86	31.25	0	49.5	2732	2390	2.71	-0.811	0.874816984	8445	3482	14	14	53.92	Yes	No	Yes	No	No	No	0.9192	7.245	97.01	0.7	1.5	15.64	30.19	111.8	2.098	1.277	27.37	26.76	2	76	471301.4407
51961	Female	36	Non-Hispanic White	3.98	25.21	0	11	4295	3348	3.391	-0.087	0.779511059	7185	2993	19	21	62.76	Yes	No	No	No	No	Yes	0.9192	3.417	44.95	0.7	0.7	9.414	13.87	102.9	0.9192	0.7778	21.45	55.39	2	89	1070532.844
51967	Male	61	Mexican American	2.64	30.07	0	19	3812	2693	3.02	-0.708	0.706453305	8400	1666	29	27	99.89	Yes	Yes	Yes	No	No	No	0.9192	23.8	369.7	3.372	7.349	66.58	74.56	80.8	7.467	1.716	13.79	33.02	2	89	179373.0877
51976	Male	79	Non-Hispanic White	5	27.78	0	27	4720	3084	2.835	0.535	0.653389831	8183	1311	30	25	82.21	Yes	Yes	No	No	No	Yes	2.121	17.93	299.9	3.118	3.445	45.81	41.09	54.27	3.19	1.768	7.778	30.2	2	87	913717.2579
51981	Female	53	Non-Hispanic Black	1.63	20.32	1	27	2719	1808	2.735	-2.061	0.664950349	5578	898	25	22	67.18	NA	No	No	No	No	Yes	0.9192	4.815	90.28	0.7	1.919	17.85	20.6	33.51	1.791	1.399	9.028	21.69	2	75	1002272.477
51989	Female	30	Non-Hispanic Black	1.16	44.17	0	6.5	3713	3117	3.081	0.092	0.839482898	8007	3184	14	18	49.5	NA	Yes	No	No	No	Yes	0.9192	7.201	191.9	1.379	4.229	49.5	36.89	44.06	3.728	1.324	8.55	2.65	1	77	827894.6541
51991	Male	35	Non-Hispanic White	1.59	28.82	0	31	4513	3852	3.634	0.445	0.853534234	9534	4616	43	29	83.1	Yes	No	No	No	No	No	0.9192	6.587	185.5	0.7	3.082	38.7	58.57	189.9	4.54	1.528	17.41	33.02	1	80	1081894.979
51993	Female	49	Non-Hispanic Black	3.4	46.13	0	6.5	3123	2499	2.293	0.595	0.800192123	7549	2373	16	19	47.74	NA	Yes	No	No	No	No	0.9192	9.399	243.7	0.7	4.803	36.86	51.4	35.11	4.239	2	11.05	36.27	1	84	711653.6087
51995	Male	72	Other Race	NA	14.59	1	56.5	3282	956	2.53	-3.558	0.291285801	2025	209	24	28	96.36	Yes	No	No	No	No	Yes	0.9192	7.607	196.4	1.321	3.627	40.06	42.75	101.9	3.42	0.7778	7.62	19.45	2	76	685710.277
51997	Female	74	Non-Hispanic White	2.77	26.18	0	8.5	3111	2311	1.969	0.969	0.742847959	6622	1774	25	30	75.14	No	No	No	No	No	No	0.9192	9.607	124.9	1.049	1.819	22.28	23.58	66.38	2.095	1.396	9.594	23.32	2	76	943778.7645
51999	Male	40	Non-Hispanic Black	0.93	25.12	0	3.5	5051	4167	4.049	0.216	0.824985151	9805	4160	37	41	130.83	Yes	No	No	No	No	No	0.9192	10.74	216.1	1.801	5.138	48.12	50.8	41.64	4.853	1.944	18.17	18.34	1	83	689321.0791
52007	Female	49	Non-Hispanic White	1.37	23.63	1	7	3037	1795	2.621	-1.973	0.591043793	4063	697	20	24	58.34	Yes	No	No	No	No	Yes	0.9192	8.609	206.3	1.534	3.79	40.35	37.79	146.7	3.408	1.152	14.32	33.84	2	75	611915.6993
52016	Female	18	Mexican American	0.85	31.64	0	3.5	3862	3411	2.958	1.173	0.883221129	8443	4279	20	29	51.27	NA	No	No	NA	NA	NA	0.9192	9.598	201.1	1.976	4.03	44.36	37.22	30.3	3.561	1.218	12.06	1.414	1	87	491445.4824
52017	Male	31	Non-Hispanic White	3.97	35.24	0	9.5	5226	4424	4.087	0.622	0.846536548	12963	5298	35	27	78.68	Yes	Yes	No	No	No	No	0.9192	7.204	138.8	1.601	2.872	32.93	28.34	59.03	2.597	9.862	32.2	10.2	2	78	1889262.151
52019	Female	32	Non-Hispanic White	2.62	24.24	0	21	3459	2758	3.102	-0.789	0.797340272	6705	2747	18	23	56.58	Yes	No	No	No	No	No	0.9192	2.194	46.95	0.7071	0.7071	7.559	11.55	13.21	0.9192	0.7778	5.782	5.075	1	79	1272098.379
52020	Female	32	Mexican American	0.51	34.29	0	9	3068	2605	3.048	-1.026	0.849087353	7480	3226	46	26	59.23	No	Yes	No	No	No	No	0.9192	5.578	99.56	0.7	2.223	21.18	20.63	25.89	2.021	1.123	17.25	2.314	2	75	423421.1606
52023	Male	65	Non-Hispanic White	4.46	31.28	0	24	3965	3093	2.88	0.474	0.780075662	5458	2899	43	26	93.7	Yes	Yes	Yes	No	Yes	No	0.9192	6.587	94.15	1.043	2.679	20.4	23.37	39.25	1.857	3.861	11.13	28.16	1	87	1897300.114
52029	Female	43	Mexican American	NA	31.22	0	10.5	2974	2439	2.415	0.072	0.820107599	5714	2867	61	48	46.85	NA	No	No	No	No	No	0.9192	4.022	64.3	0.7071	1.612	17.59	16.67	90.11	1.46	1.33	11.37	11.03	2	78	452481.2863
52033	Female	45	Other Hispanic	2.26	26.43	0	9	4167	3359	2.776	1.446	0.806095512	5178	3600	15	22	80.44	No	No	No	No	No	Yes	0.9192	7.817	196.6	0.9945	5.041	37.47	36.79	56.47	3.473	2.957	17.82	6.374	1	84	390740.1822
52044	Female	26	Non-Hispanic White	5	20.79	0	16.5	5108	4226	3.572	1.385	0.827329679	8746	3924	15	24	75.14	Yes	No	No	No	No	No	0.9192	2.02	34.48	0.7071	0.7071	4.805	9.703	57.81	0.9192	0.7778	7.35	3.8	1	79	1865439.279
52062	Male	38	Non-Hispanic White	0.91	30.98	0	6	5715	4206	4.064	0.264	0.735958005	10269	3026	27	25	91.05	Yes	No	No	No	No	Yes	0.9192	14.09	304.1	2.851	6.165	67.22	83.66	210.8	NA	1.548	12.26	12.65	2	81	527215.4233
52063	Male	47	Non-Hispanic White	5	24.67	0	301	5938	4602	4.634	-0.051	0.77500842	12719	4364	29	35	92.82	Yes	No	No	No	No	No	0.9192	4.227	64.93	0.7	1.205	8.85	15.67	56.97	1.317	1.687	12.37	29.84	1	77	2189564.588
52068	Male	72	Non-Hispanic White	2.33	28.15	0	41.5	4295	3267	3.01	0.548	0.760651921	10908	2702	25	31	92.82	Yes	No	No	No	No	Yes	2.121	17.93	299.9	3.118	3.445	45.81	41.09	54.27	3.19	1.768	7.778	30.2	2	76	913717.2579
52069	Female	40	Non-Hispanic White	1.64	32.72	0	7	3566	3169	2.706	1.213	0.88867078	7988	3500	14	17	68.95	No	No	No	No	No	No	0.9192	6.02	121.1	1.309	3.511	28.27	30.88	40.29	2.509	1.432	15.85	15.31	2	77	2218748.906
52081	Male	65	Non-Hispanic White	4.67	31.77	0	95	3977	2499	3.275	-1.482	0.628363088	5667	1138	34	28	86.63	Yes	Yes	Yes	No	Yes	Yes	0.9192	7.018	95.09	0.7	1.304	12.57	16.47	33.31	0.9192	1.834	15.84	134.8	3	86	1262951.865
52085	Female	61	Non-Hispanic White	5	23.07	0	9	3601	2739	2.329	1.075	0.760622049	7289	2322	15	22	78.68	Yes	No	No	No	No	No	0.9192	17.26	244.6	1.766	3.643	39.77	60.06	278.9	4.062	2.29	10.71	18.83	2	87	1592847.87
52090	Female	52	Non-Hispanic White	5	39.66	0	17.5	4068	3434	2.715	1.727	0.844149459	8877	3893	24	33	74.26	Yes	Yes	No	No	Yes	No	0.9192	4.155	70.54	0.7	1.324	13.79	11.49	28.48	0.9192	0.7778	9.739	27.13	2	80	2980185.947
52106	Female	50	Non-Hispanic White	2.2	26.37	0	6.5	4253	3132	2.639	1.23	0.73642135	6493	2474	29	24	58.34	Yes	No	No	No	No	No	0.9192	7.245	97.01	0.7	1.5	15.64	30.19	111.8	2.098	1.277	27.37	26.76	1	76	471301.4407
52112	Female	63	Mexican American	NA	28.1	0	45	3644	2876	2.345	1.378	0.789242591	4528	2933	26	24	76.02	No	No	No	No	No	No	0.9192	10.46	160.7	1.341	3.381	30.31	28.62	26.13	2.978	1.469	15.87	7.071	1	88	155570.2132
52116	Male	29	Mexican American	0.19	21.9	0	10	5502	4505	3.543	2.143	0.818793166	9679	4347	19	23	73.37	Yes	No	No	No	No	Yes	0.9192	6.195	131.4	1.193	2.348	23.08	24.37	36.87	2.186	1.139	12.99	3.458	1	76	521515.335
52123	Female	18	Other Hispanic	1.16	40.58	0	8	3120	2807	3.179	-0.865	0.899679487	7844	4393	35	28	45.97	NA	No	No	NA	NA	NA	0.9192	6.589	242.1	1.295	6.175	66.98	51.25	44.59	6.14	1.31	13.42	2.488	1	82	326800.1635
52124	Male	45	Non-Hispanic White	NA	32.91	0	7	4219	3175	3.615	-0.838	0.752547997	7136	2476	30	24	70.72	NA	No	No	No	No	Yes	0.9192	6.577	153.4	1.409	2.908	34.67	27.65	62.38	2.396	0.7778	14.9	18	1	82	538431.7657
52130	Female	30	Non-Hispanic White	1.39	30.33	0	87	4002	3237	3.823	-1.094	0.808845577	9649	3104	19	19	100.78	Yes	No	No	No	No	Yes	0.9192	2.02	34.48	0.7071	0.7071	4.805	9.703	57.81	0.9192	0.7778	7.35	3.8	2	80	1865439.279
52134	Male	61	Non-Hispanic White	5	48.22	0	14	4580	3684	3.802	-0.21	0.804366812	7876	3693	21	21	99.01	Yes	Yes	Yes	No	No	Yes	0.9192	6.587	94.15	1.043	2.679	20.4	23.37	39.25	1.857	3.861	11.13	28.16	1	83	1897300.114
52135	Male	74	Non-Hispanic White	4.53	32.93	0	8	4646	3287	3.234	0.108	0.707490314	10610	1937	19	21	100.78	NA	Yes	No	No	Yes	Yes	2.121	4.425	59.37	1.556	1.556	10.75	10.54	27.85	2.121	1.768	7.778	27.1	1	77	748081.5451
52146	Male	62	Non-Hispanic White	1.02	28.18	0	12	4030	3378	2.58	2.09	0.8382134	10611	4176	25	25	96.36	Yes	No	No	No	No	Yes	2.263	3.984	87.47	1.697	1.697	19.15	19.95	40.46	2.192	1.909	8.485	38.19	2	78	497047.3246
52148	Male	42	Non-Hispanic White	5	36.77	0	27.5	4224	3720	3.842	-0.227	0.880681818	10833	4787	34	22	95.47	Yes	No	No	No	No	No	0.9192	14.11	328.5	1.736	4.395	53.48	47.64	138.3	3.794	1.418	20.21	32.8	1	83	2555478.438
52149	Female	60	Non-Hispanic White	2.12	23.03	0	12.5	2228	1779	1.86	-0.259	0.798473968	4481	2017	22	22	65.42	Yes	Yes	No	No	No	Yes	0.9192	8.205	198.4	1.317	3.508	33.18	39.74	38.03	3.558	0.7778	16.11	34.59	2	85	1489811.471
52159	Female	45	Non-Hispanic White	1.53	19.2	0	6.5	4259	3109	3.138	-0.06	0.729983564	7315	2335	14	24	65.42	Yes	No	No	No	No	No	0.9192	10.65	200.4	2.191	3.45	42.25	38.59	165.5	2.83	1.245	17.61	15.95	2	76	526905.0836
52162	Male	61	Non-Hispanic Black	4.12	35.21	1	21.5	2334	1701	3.298	-2.975	0.728791774	6436	1154	18	15	86.63	Yes	No	Yes	No	No	No	0.9192	5.424	84.9	0.7071	1.661	17.71	17.96	29.12	1.879	2.465	14.83	46.43	1	78	180668.2341
52167	Male	47	Non-Hispanic White	4.99	31.78	0	20.5	5802	4641	4.08	0.975	0.799896587	11389	4759	27	24	93.7	Yes	No	No	No	No	No	0.9192	10.95	205.5	2.16	2.893	40.12	33.4	204.8	3.189	3.837	20.08	375.1	1	77	2083891.564
52168	Male	73	Non-Hispanic White	2.75	23.52	1	13	4164	1551	3.313	-3.089	0.372478386	5295	390	20	24	86.63	Yes	No	No	No	Yes	Yes	2.051	5.298	68.28	3.646	1.556	8.345	11.27	81.38	2.051	1.697	7.778	17.63	2	76	891118.2487
52172	Male	58	Non-Hispanic White	0.55	19.05	1	6	5185	2202	3.66	-2.515	0.424686596	4807	620	15	23	60.11	Yes	No	No	No	No	Yes	0.9192	16.19	284.2	2.465	6.341	54.36	63.69	98.68	4.794	3.417	604.2	85.34	2	85	645789.9147
52179	Male	40	Non-Hispanic White	3.49	35.45	0	39.5	6591	5260	4.122	2.057	0.798057958	12104	4982	24	21	91.05	Yes	No	No	No	No	No	0.9192	5.088	102.3	1.527	2.021	20	16.39	39.37	1.581	1.501	17.08	18.27	2	79	1992904.483
52181	Male	44	Mexican American	1.75	22.66	0	30	5211	4203	3.273	2.07	0.80656304	11425	4198	34	30	74.26	NA	No	No	No	No	Yes	0.9192	11.56	157.2	1.122	2.84	23.94	32.86	211.8	2.925	2.611	17.99	26.82	1	82	472422.6505
52184	Female	49	Non-Hispanic Black	1.37	32.97	0	19	3723	2656	2.929	-0.594	0.713403169	6354	1865	17	16	87.52	No	No	No	No	No	Yes	0.9192	4.815	90.28	0.7	1.919	17.85	20.6	33.51	1.791	1.399	9.028	21.69	2	82	1002272.477
52192	Male	73	Non-Hispanic Black	5	26.39	1	27	2326	1686	2.436	-1.842	0.724849527	7262	1269	21	19	82.21	Yes	No	Yes	No	No	Yes	0.9192	15.49	890	5.908	13.45	413.3	118.5	55.49	22.34	2.901	9.648	39.44	2	83	305276.2938
52193	Male	55	Non-Hispanic White	5	29.86	0	19	5320	4436	3.381	2.18	0.833834586	10484	4517	36	29	84.86	Yes	Yes	No	No	No	No	0.9192	5.133	88.18	0.7	1.355	13.81	26.23	48.32	2.555	2.02	14.59	83.95	2	76	2488802.017
52197	Male	39	Non-Hispanic White	3.49	40.66	0	26.5	4306	3610	4.096	-0.852	0.838365072	9930	4125	53	34	68.07	Yes	Yes	No	No	No	Yes	0.9192	7.204	138.8	1.601	2.872	32.93	28.34	59.03	2.597	9.862	32.2	10.2	2	78	1889262.151
52204	Male	20	Non-Hispanic White	0.91	23.54	0	20	5960	5589	4.881	1.165	0.937751678	13375	6749	40	25	87.52	No	No	No	No	No	No	0.9192	6.538	151.3	1.026	2.478	26.76	31.59	78.2	2.134	1.557	11.44	28.6	2	77	658785.6091
52207	Male	67	Non-Hispanic White	2.75	28.83	0	12.5	4460	3345	3.04	0.659	0.75	10871	2430	24	26	84.86	Yes	No	No	No	No	Yes	0.9192	7.018	95.09	0.7	1.304	12.57	16.47	33.31	0.9192	1.834	15.84	134.8	3	86	1262951.865
52212	Female	65	Other Hispanic	1.11	25.84	0	37.5	2538	2201	1.982	0.648	0.867218282	6538	3366	29	25	78.68	No	No	No	No	No	No	0.9192	8.081	146.6	1.21	2.654	27.6	32.58	41.69	3.869	1.417	21.55	35.21	2	82	239842.2067
52215	Female	63	Mexican American	0.82	24.81	0	28	3068	2514	2.418	0.226	0.819426336	7028	2563	31	26	68.95	No	No	No	No	No	No	0.9192	11	142.3	0.7071	2.409	23.03	29.73	66.85	2.682	1.714	19.84	37.8	2	88	132688.2347
52217	Female	48	Other Race	NA	35.5	0	15	2898	2455	2.645	-0.458	0.847135956	6751	3295	22	18	58.34	Yes	Yes	Yes	No	No	No	0.9192	4.82	85.58	0.7071	1.712	17.94	20.28	64.92	1.602	0.7778	28.33	9.178	2	86	1369264.833
52229	Male	54	Non-Hispanic White	5	27.38	0	36.5	4857	3543	3.539	0.002	0.729462631	10357	2506	38	27	78.68	Yes	No	No	Yes	No	Yes	0.9192	10.95	205.5	2.16	2.893	40.12	33.4	204.8	3.189	3.837	20.08	375.1	1	84	2083891.564
52245	Female	43	Mexican American	NA	30.6	0	19.5	3308	2735	2.834	-0.225	0.826783555	8691	3154	84	56	59.23	Yes	No	No	No	No	No	0.9192	5.276	95.86	0.7071	1.962	17.93	27.56	99.81	2.076	1.294	15.06	6.809	1	76	349237.4654
52249	Male	43	Other Hispanic	0.28	34.73	1	17.5	5266	3393	4.579	-1.794	0.644322066	7862	1958	37	24	76.02	Yes	No	No	No	No	Yes	0.9192	7.308	116.3	1.094	1.583	18.77	17.87	88.8	1.361	1.712	21.46	23.67	2	82	532247.1433
52256	Female	34	Mexican American	1.86	20	0	9.5	4066	3333	2.918	1.03	0.819724545	6869	3688	14	20	53.92	No	No	No	No	No	No	0.9192	7.256	139.5	0.7	2.897	25.95	29.78	27.34	2.328	0.7778	11.17	2.251	2	88	402646.0553
52268	Male	29	Non-Hispanic White	NA	23.61	0	8.5	4846	3627	3.607	0.048	0.748452332	9042	2863	22	19	76.91	Yes	No	No	No	No	No	0.9192	10.06	312.5	2.575	9.804	78.33	66.64	96.47	5.792	3.339	15.59	7.026	2	85	2275552.043
52272	Male	46	Non-Hispanic White	3.43	27.83	0	7	5039	3741	3.77	-0.057	0.742409208	9886	2786	40	27	94.59	Yes	No	No	No	No	Yes	0.9192	4.971	95.75	0.7	1.764	18.39	18.87	38.79	1.667	2.487	19.59	22.27	1	86	493108.1029
52273	Male	61	Mexican American	0.72	37.11	0	39.5	3132	2024	2.606	-1.436	0.646232439	5799	838	31	33	104.31	Yes	No	No	No	No	Yes	0.9192	12.48	209.6	2.019	3.931	41.72	39.58	59.74	4.005	1.99	21.3	48.12	1	81	208647.972
52306	Female	19	Non-Hispanic Black	1.47	19.11	0	3.5	3241	2861	3.17	-0.727	0.882752237	6259	3391	11	15	70.72	NA	No	No	NA	NA	NA	0.9192	3.402	113.7	0.7	2.315	29.08	22.11	34.85	2.078	0.7778	9.956	1.414	2	75	508327.6511
52310	Female	69	Non-Hispanic White	5	25.06	0	21.5	2748	1944	2.194	-0.648	0.707423581	7419	1105	16	22	75.14	Yes	Yes	No	No	Yes	No	0.9192	8.205	198.4	1.317	3.508	33.18	39.74	38.03	3.558	0.7778	16.11	34.59	2	85	1489811.471
52315	Female	52	Non-Hispanic Black	2.27	81.25	1	17	1588	1116	2.814	-3.546	0.702770781	3326	692	17	22	146.74	No	Yes	Yes	No	No	No	1.392	10.15	233.7	2.002	5.738	54.67	37.41	16.49	3.497	1.123	16.3	6.022	2	80	810991.7357
52316	Female	75	Non-Hispanic White	NA	21.3	0	22.5	3186	2465	1.771	2.241	0.773697426	6775	2390	24	31	118.46	Yes	Yes	No	No	No	Yes	0.9192	10.87	162.4	1.19	2.004	24.74	24.4	29.49	2.209	1.265	45.15	24.3	1	83	565989.5695
52319	Female	18	Other Race	1.63	23.24	0	6.5	4336	3470	3.179	0.698	0.800276753	9100	3066	19	21	56.58	NA	No	No	NA	NA	NA	0.9192	4.513	107	0.7	1.719	19.41	26.19	39.33	1.793	0.7778	9.45	1.414	2	76	1034874.913
52326	Male	28	Non-Hispanic White	5	32.73	0	10.5	5976	4270	4.973	-1.065	0.714524766	10450	3027	20	21	108.73	Yes	Yes	No	No	No	No	0.9192	8.51	188.2	1.058	3.729	30.11	38.99	76.1	2.761	0.7778	11.22	53.02	2	79	2756534.918
52332	Female	40	Non-Hispanic White	2.73	36.44	0	3.5	2917	2554	2.543	0.02	0.875557079	6027	3544	14	12	53.92	Yes	No	No	No	No	No	0.9192	6.057	93.24	0.7	1.729	17.81	18.11	60.53	1.491	1.567	19.32	14.34	1	76	1907185.075
52334	Female	56	Other Race	2.4	27.48	0	14	3353	2899	2.505	0.996	0.864598867	8940	4158	27	26	47.74	Yes	Yes	Yes	No	No	Yes	0.9192	11.27	175.5	1.294	3.143	37.53	29.88	67.64	2.952	1.276	15.08	29.64	1	82	2458759.255
52342	Male	19	Non-Hispanic Black	0.41	20.67	0	6	5606	3991	4.8	-1.307	0.711915804	9334	2860	13	23	98.12	NA	No	No	NA	NA	NA	2.263	2.546	72.9	1.697	1.697	12.64	13.49	73.92	2.263	1.909	12.75	3.394	2	86	361240.7608
52350	Male	69	Non-Hispanic White	NA	29.52	0	9.5	5451	4093	3.395	1.329	0.7508714	11242	3155	34	25	79.56	Yes	Yes	No	Yes	Don't know	Yes	0.9192	8.701	127.1	0.7071	1.568	17.46	19.1	34.39	0.9192	1.419	11.43	40.99	2	86	1523901.969
52360	Male	28	Mexican American	NA	24.6	0	20	6574	5511	3.976	3.075	0.838302403	11917	5969	26	19	72.49	Yes	No	No	No	No	No	0.9192	4.656	85.48	0.7071	1.769	17.6	16.75	33.34	1.67	1.302	13.74	3.423	2	78	708423.1943
52364	Female	33	Mexican American	1.69	22.37	0	9	3177	2485	2.443	0.139	0.782184451	5953	2205	12	21	52.16	No	No	No	No	No	No	0.9192	7.256	139.5	0.7	2.897	25.95	29.78	27.34	2.328	0.7778	11.17	2.251	1	85	402646.0553
52366	Male	49	Non-Hispanic White	NA	34.44	0	9.5	5164	4005	4.017	-0.012	0.77556158	10485	3406	32	46	77.79	Yes	Yes	Yes	No	No	Yes	0.9192	14.11	328.5	1.736	4.395	53.48	47.64	138.3	3.794	1.418	20.21	32.8	2	80	2555478.438
52370	Male	33	Non-Hispanic White	4.08	24.65	0	24.5	5915	4863	4.263	1.065	0.822147084	12488	4786	42	30	95.47	Yes	No	No	No	No	Yes	0.9192	3.772	59.16	0.7	0.7	9.869	12.93	120.9	0.9192	2.379	9.824	25.32	1	77	1652225.032
52371	Female	31	Non-Hispanic White	4.67	40.95	0	27	3798	3212	3.249	-0.087	0.845708268	9045	3602	14	17	64.53	Yes	No	No	No	No	No	0.9192	5.375	98.34	0.7	1.967	19.44	17.29	43.24	1.812	0.7778	27.35	4.111	1	86	1414410.115
52384	Male	59	Mexican American	2.09	30.01	0	11	4362	3374	2.98	0.879	0.773498395	10546	2693	25	21	65.42	Yes	No	Yes	No	No	No	0.9192	8.31	118.6	1.252	2.109	19.74	25.32	50.89	2.175	2.062	51.27	13.59	2	88	300557.0817
52391	Female	75	Non-Hispanic Black	0.79	34.4	0	38.5	1932	1289	1.676	-1.225	0.667184265	3385	609	11	22	138.79	Yes	Yes	No	No	No	No	0.9192	9.539	209.8	1.431	5.637	43.84	39.11	43.41	3.071	0.7778	12.13	25.85	2	84	431905.6641
52392	Female	47	Other Hispanic	0	26.33	0	12.5	2332	1985	2.014	-0.078	0.851200686	5086	2880	32	31	40.66	No	Yes	No	No	No	No	0.9192	7.817	196.6	0.9945	5.041	37.47	36.79	56.47	3.473	2.957	17.82	6.374	3	86	390740.1822
52407	Male	35	Non-Hispanic Black	5	41.99	0	7	4303	3272	3.959	-1.266	0.760399721	9125	2617	60	34	85.75	Yes	No	No	No	No	No	2.192	6.552	155.1	1.626	2.632	30.47	27.06	125.6	2.192	1.838	8.485	7.34	2	87	720037.7361
52421	Male	30	Non-Hispanic White	2.13	33.44	0	20	6574	5758	4.346	2.558	0.875874658	13855	6999	24	22	71.6	Yes	No	No	No	No	No	0.9192	5.974	112.6	0.7	2.461	23.24	26.9	87.68	2.372	1.657	16.57	8.26	2	88	1456362.792
52424	Female	42	Mexican American	1.97	29.61	0	10	4072	3118	2.81	0.767	0.765717092	7182	2652	15	19	54.81	Yes	No	No	No	No	Yes	0.9192	15.28	247.5	1.694	5.091	36.81	73.03	102	5.979	1.648	18.72	9.6	1	85	376046.8596
52427	Female	33	Non-Hispanic Black	0.14	24.55	0	19	3619	2949	2.941	0.021	0.814865985	5232	3002	15	21	77.79	Yes	Yes	No	No	No	Yes	0.9192	8.076	192.2	1.507	3.941	43.92	30.33	27.99	3.014	1.664	11.12	3.737	1	84	625559.616
52433	Male	45	Non-Hispanic White	3.96	22.95	0	13	6015	3684	3.787	-0.199	0.612468828	10286	1811	25	28	72.49	Yes	No	No	No	No	Yes	0.9192	4.227	64.93	0.7	1.205	8.85	15.67	56.97	1.317	1.687	12.37	29.84	1	77	2189564.588
52436	Female	49	Mexican American	3.17	28.26	0	10	2817	2362	2.215	0.43	0.838480653	6084	2864	30	29	60.11	Yes	No	No	No	No	Yes	0.9192	9.851	224.4	1.821	6.6	63.09	54.58	43.52	6.052	1.617	12.93	18.11	1	87	545564.7407
52445	Female	44	Non-Hispanic White	5	28.85	0	3.5	3700	2896	2.911	-0.025	0.782702703	8060	2581	18	22	61	Yes	No	No	No	No	No	0.9192	4.417	79.36	0.7	1.497	17.65	23.39	149.2	1.553	0.7778	11.7	16.36	1	79	1644759.549
52446	Female	65	Non-Hispanic White	3.5	35.06	0	24.5	2905	2193	2.069	0.342	0.754905336	5806	1761	106	102	77.79	Yes	Yes	Yes	No	No	Yes	0.9192	17.26	244.6	1.766	3.643	39.77	60.06	278.9	4.062	2.29	10.71	18.83	1	82	1592847.87
52462	Male	58	Non-Hispanic White	2.83	26.28	0	16.5	4732	3888	3.508	0.732	0.821639899	9640	4271	29	56	109.62	Yes	Yes	No	No	No	No	0.9192	6.356	126.9	1.277	2.342	30.91	20.54	53.9	1.948	1.777	14.79	18.38	2	81	2716448.268
52467	Male	38	Mexican American	4.54	29.34	0	27.5	6110	4875	4.286	1.029	0.79787234	14069	4231	32	23	83.98	Yes	No	No	No	No	No	0.9192	7.101	156.8	1.149	2.381	29.52	24.53	46.29	2.189	1.471	25.16	5.345	1	88	660847.0325
52471	Female	46	Other Hispanic	1.95	19.92	0	22.5	3449	2793	2.187	1.894	0.809799942	5645	2996	14	19	48.62	No	No	No	No	No	No	0.9192	4.663	78.16	0.7071	1.249	13.92	15.15	36.79	0.9192	1.287	17.76	15.1	2	78	567090.1502
52490	Male	68	Non-Hispanic Black	4.12	38.88	1	9.5	2626	1820	3.204	-2.599	0.693069307	5139	968	18	24	95.47	Yes	Yes	Borderline	No	No	Yes	0.9192	5.424	84.9	0.7071	1.661	17.71	17.96	29.12	1.879	2.465	14.83	46.43	2	84	180668.2341
52501	Male	38	Non-Hispanic White	1.01	24.79	0	13	4605	2895	3.624	-1.426	0.628664495	7424	1576	25	23	88.4	Yes	No	No	No	No	Yes	0.9192	6.587	185.5	0.7	3.082	38.7	58.57	189.9	4.54	1.528	17.41	33.02	1	80	1081894.979
52503	Female	75	Non-Hispanic Black	NA	29.03	0	9	2067	1540	1.733	-0.6	0.745041122	5743	1084	16	19	51.27	NA	Yes	No	No	No	No	0.9192	4.624	102.7	0.7	2.044	22.55	17.88	18.41	2.017	0.7778	18.01	71.94	2	84	405075.9085
52511	Male	27	Non-Hispanic White	1.37	27.63	0	35.5	6853	5516	5.021	0.774	0.804902962	12599	5089	24	23	94.59	Yes	No	No	No	No	Yes	0.9192	6.651	90.66	0.7	1.174	11.96	22.16	91.92	0.9192	1.147	10.57	24.46	3	86	1830015.499
52545	Male	58	Non-Hispanic White	5	33.23	0	14	5333	3549	3.739	-0.334	0.665479092	9513	1817	26	25	75.14	Yes	No	No	No	No	Yes	0.9192	3.762	59.94	0.7071	1.158	9.549	18.81	145.4	0.9192	1.481	16.71	42.1	2	80	2889081.36
52552	Female	29	Non-Hispanic White	5	35.95	0	14	3814	3300	2.887	1.063	0.865233351	7285	4245	64	63	72.49	Yes	No	No	No	No	Yes	0.9192	2.5	37.69	0.7071	0.7071	4.854	6.192	21.3	0.9192	0.7778	3.536	8.728	1	77	2270738.95
52556	Female	39	Non-Hispanic White	3.43	19.41	0	50	3851	2743	3.233	-1.049	0.712282524	6615	1909	16	19	65.42	Yes	No	No	No	No	Yes	0.9192	3.996	87.03	0.7071	1.323	23.06	14.32	35.92	1.979	1.839	8.32	7.942	1	85	1359121.534
52566	Female	70	Non-Hispanic Black	2.46	39.55	0	15	2749	2115	2.203	-0.212	0.76937068	6873	1878	12	25	78.68	Yes	Yes	No	No	No	Yes	0.9192	6.554	88.61	0.7071	1.303	12.49	19.13	37.25	1.6	4.272	15.73	19.43	2	83	561481.3441
52567	Female	25	Mexican American	NA	21.81	0	7	4527	4056	2.962	2.843	0.895957588	7705	4454	20	19	64.53	NA	No	No	No	No	Yes	0.9192	6.865	132.2	0.7	2.168	22.13	35.35	97.32	2.518	0.7778	12.08	5.666	1	85	594303.4774
52584	Male	39	Non-Hispanic White	5	26.14	0	16	6838	5190	4.561	1.019	0.758993858	12588	4445	21	22	92.82	Yes	No	No	No	No	No	0.9192	3.859	82.23	0.7071	0.7071	14.42	13.26	87.07	0.9192	1.136	37.39	17.79	1	79	1356855.977
52586	Female	64	Non-Hispanic White	5	28.18	0	11	3621	2917	2.375	1.376	0.805578569	8485	2922	16	18	50.39	Yes	No	No	No	No	No	0.9192	5.761	82.14	0.7	0.7	15.37	14.12	18.54	1.385	1.119	14.19	122.6	1	77	1448707.835
52589	Female	52	Mexican American	0.85	39.9	0	16	2381	1972	2.204	-0.671	0.828223436	5126	2173	23	27	68.07	Yes	Yes	No	No	Yes	Yes	0.9192	15.15	266.3	0.7071	5.899	55.89	56.37	77.24	5.18	1.386	21.43	16.31	1	82	211571.6498
52591	Male	63	Non-Hispanic Black	NA	27.09	0	21	4546	3220	3.228	-0.016	0.708315002	9696	2007	18	18	66.3	No	No	No	No	No	No	0.9192	25.27	796.9	7.779	27.25	236.1	143	201.9	16.34	2.537	15.95	56.05	2	87	200864.3442
52592	Male	54	Mexican American	3.17	33.94	0	8.5	4586	3567	2.981	1.366	0.777802006	8948	3316	38	25	83.1	No	Yes	No	No	No	Yes	0.9192	7.441	93.4	0.7	1.81	18.2	19.18	44.43	2.633	1.787	20.59	36.09	2	77	403588.1817
52599	Female	24	Non-Hispanic White	2.33	36.52	0	15	3386	2958	2.65	0.88	0.873597165	8419	3681	17	18	60.11	Yes	No	No	No	No	No	0.9192	3.271	58.75	0.7071	0.7071	9.731	10.19	14.98	0.9192	0.7778	14.04	2.303	2	83	2088607.13
52607	Male	52	Mexican American	1.46	31.62	0	21	3574	2888	2.927	-0.086	0.808058198	9329	2883	30	26	86.63	No	No	No	No	No	No	0.9192	13.41	189.5	1.49	3.979	30.12	59.59	187.8	3.982	2.402	33.71	13	2	88	267882.8252
52621	Male	35	Other Hispanic	1.18	32.75	0	10	3850	3147	3.37	-0.481	0.817402597	9585	3341	25	28	72.49	Yes	Yes	No	No	No	No	0.9192	19.2	351.4	3.999	5.841	73.89	63.76	75.4	5.405	2.288	22.27	12.62	2	85	794971.1057
52631	Female	44	Non-Hispanic White	1.77	25.97	0	3.5	3777	2352	2.694	-0.852	0.622716442	5191	1022	24	21	75.14	Yes	No	No	No	No	Yes	0.9192	7.729	146.4	1.484	2.626	24.69	25.41	54.43	2.087	0.7778	8.8	19.94	1	83	2286466.834
52635	Female	76	Non-Hispanic White	1.65	33.77	1	16	1857	1033	1.998	-2.473	0.55627356	2778	317	31	30	68.07	NA	No	No	No	No	Yes	2.307	27.12	516	3.719	12.85	118.8	99.38	115.6	10.33	0.7778	12.84	118.6	2	80	1165262.335
52640	Male	41	Other Hispanic	3.4	20.88	0	16	5055	3804	3.823	-0.043	0.752522255	10199	2978	17	23	83.98	Yes	Yes	No	No	No	Yes	0.9192	7.308	116.3	1.094	1.583	18.77	17.87	88.8	1.361	1.712	21.46	23.67	2	78	532247.1433
52648	Male	39	Non-Hispanic White	5	29.86	0	20	6143	4815	4.633	0.295	0.783818981	11474	4272	46	27	78.68	Yes	No	Yes	No	No	No	0.9192	6.847	166.8	0.7	2.454	26	42.24	89.67	2.855	0.7778	9.782	9.383	1	86	1578998.453
52650	Male	36	Non-Hispanic Black	3.54	35.05	0	10.5	5706	4729	4.389	0.579	0.828776726	11183	5071	103	117	53.04	No	No	No	No	No	No	2.192	6.29	157.1	1.626	2.686	37.3	31.51	92.68	2.192	1.838	15.83	9.924	2	84	665944.9439
52656	Female	53	Non-Hispanic Black	4.92	31.8	1	14	2255	1832	2.931	-2.276	0.812416851	6960	1850	18	20	90.17	No	Yes	No	No	No	No	0.9192	4.651	98.87	0.7071	2.077	23.21	18.06	41.84	1.999	1.724	15.42	107.1	1	78	412468.6717
52661	Male	71	Non-Hispanic White	3.43	35.13	0	20	4671	3522	2.709	1.944	0.75401413	10453	2734	22	21	106.08	Yes	Yes	No	No	No	Yes	2.051	11.01	240.1	2.637	3.693	44.51	39.47	54.39	3.955	1.697	27.79	47.66	1	77	865674.0624
52675	Female	34	Non-Hispanic White	3.55	23.27	0	25	3922	3106	3.009	0.242	0.791942886	6582	2769	19	21	53.92	Yes	No	No	No	No	No	0.9192	2.194	46.95	0.7071	0.7071	7.559	11.55	13.21	0.9192	0.7778	5.782	5.075	2	79	1272098.379
52694	Female	31	Non-Hispanic White	1.08	20.28	0	17.5	3641	3211	2.866	0.884	0.881900577	7093	3938	14	19	58.34	NA	No	No	No	No	No	0.9192	9.405	118.6	0.7	1.884	19.93	24.72	108.1	2.041	0.7778	30.17	11.44	3	86	408355.2742
52695	Male	56	Non-Hispanic White	5	28.04	0	13.5	4277	3379	2.75	1.574	0.790039747	8415	3199	32	27	106.08	Yes	No	No	No	No	Yes	0.9192	16.27	549.1	3.788	12.71	128.4	123.8	388.1	11.71	2.016	240.3	80.94	3	86	1865356.615
52696	Female	28	Non-Hispanic White	1.37	32.13	0	7.5	3860	3285	3.713	-0.827	0.851036269	7761	3770	NA	NA	NA	Yes	Yes	No	No	No	Yes	0.9192	4.416	119	0.7	1.856	23.53	35.72	182.9	1.949	0.7778	50.29	3.899	2	83	918007.1174
52702	Female	46	Non-Hispanic Black	4.32	35.74	0	16	3088	2714	2.937	-0.513	0.87888601	7357	4235	26	25	66.3	No	No	No	No	No	No	0.9192	9.399	243.7	0.7	4.803	36.86	51.4	35.11	4.239	2	11.05	36.27	1	84	711653.6087
52721	Male	60	Non-Hispanic Black	0.83	33.29	0	6	2994	2174	2.843	-1.515	0.726118904	5665	1507	28	24	74.26	Yes	Yes	No	Yes	No	Yes	0.9192	11.97	205	1.607	2.949	33.52	25.61	25.57	2.439	1.489	10.65	23.83	2	83	255488.1869
52726	Female	56	Mexican American	NA	32.49	0	3.5	3669	2618	2.064	1.716	0.713545925	6016	1658	24	20	71.6	No	Yes	No	No	No	Yes	0.9192	15.15	266.3	0.7071	5.899	55.89	56.37	77.24	5.18	1.386	21.43	16.31	2	89	211571.6498
52727	Female	35	Non-Hispanic Black	2.71	30	1	15	3176	2373	3.458	-2.167	0.747166247	6811	1773	34	33	77.79	No	No	No	No	No	No	0.9192	5.99	158.4	1.309	3.471	38.21	25.23	39.21	2.584	1.555	9.967	3.502	2	82	778805.105
52731	Female	47	Non-Hispanic White	4.12	22.31	0	7	3552	2777	2.749	0.076	0.781813063	9022	2398	15	17	53.92	Yes	No	No	No	No	No	0.9192	16.21	197.7	1.499	3.781	30.08	120.1	307.3	5.103	4.446	18.89	40.3	1	76	2102761.424
52733	Male	42	Non-Hispanic White	1.2	45.17	0	9.5	5782	3712	4.206	-0.835	0.64199239	5781	2731	29	24	91.94	Yes	Yes	No	No	No	No	0.9192	15.08	310.5	2.141	5.641	55.44	88.56	252.6	5.241	2.569	17.12	29.42	2	75	706463.5361
52737	Female	34	Non-Hispanic White	5	19.51	0	10	3898	3222	2.931	0.717	0.826577732	9301	3129	21	29	62.76	Yes	No	No	No	No	Yes	0.9192	6.314	101.3	0.7071	1.997	21.82	31.68	280.6	2.507	1.308	14.48	8.088	2	75	1453679.003
52745	Female	62	Mexican American	5	34.48	0	18.5	2965	2180	1.936	0.759	0.735244519	7426	1441	21	23	75.14	Yes	Yes	No	No	No	Yes	0.9192	10.46	160.7	1.341	3.381	30.31	28.62	26.13	2.978	1.469	15.87	7.071	2	86	155570.2132
52746	Male	26	Mexican American	NA	44.15	0	30.5	4960	3934	4.309	-0.672	0.793145161	11895	3615	127	58	74.26	Yes	No	No	No	No	No	0.9192	7.895	129.6	1.052	2.035	21.14	19.8	22.68	0.9192	0.7778	9.449	1.414	1	88	438693.3138
52749	Male	34	Mexican American	0.74	53.47	0	25	5561	4228	4.559	-0.534	0.760294911	9145	3516	28	25	67.18	Yes	Yes	No	No	No	Yes	0.9192	7.101	156.8	1.149	2.381	29.52	24.53	46.29	2.189	1.471	25.16	5.345	1	88	660847.0325
52750	Female	37	Non-Hispanic Black	1.54	32.15	0	14.5	3442	2943	2.997	-0.135	0.855026148	8344	3621	15	19	68.95	Yes	No	No	No	No	No	0.9192	6.173	181.7	1.603	4.197	59.54	24.25	24.65	3.126	0.7778	10.62	4.759	2	83	930984.9982
52773	Female	64	Non-Hispanic White	3.43	38.92	1	21.5	2297	1394	2.284	-2.187	0.606878537	4764	520	27	27	65.42	No	Yes	No	No	No	No	2.016	22.52	558	4.663	12.66	148.1	161.2	151.1	12.71	1.313	22.68	12.12	2	76	1550019.293
52786	Male	71	Non-Hispanic Black	5	29.3	1	16	1669	1398	2.506	-2.621	0.837627322	3781	1512	24	27	129.06	No	Yes	No	No	No	Yes	0.9192	6.322	182.8	1.399	3.27	39.14	30.97	35.93	2.602	1.592	32.53	16.09	1	78	212044.4367
52795	Male	61	Other Race	0.76	22.03	0	19.5	2734	2051	2.757	-1.629	0.750182882	8532	1550	41	26	74.26	Yes	No	Borderline	No	No	No	0.9192	21.61	597.5	2.902	15.79	118.4	184.8	493.8	15.77	2.559	67.28	31.88	1	86	526752.9844
52803	Female	20	Non-Hispanic White	4.54	20.51	0	3.5	4530	3963	3.242	1.699	0.874834437	8994	4689	17	23	62.76	Yes	No	No	No	No	No	0.9192	2.5	37.69	0.7071	0.7071	4.854	6.192	21.3	0.9192	0.7778	3.536	8.728	1	76	2270738.95
52804	Female	19	Non-Hispanic White	0.66	21.5	0	18	3777	3523	3.338	0.412	0.93275086	7251	4346	17	18	61.88	NA	No	No	NA	NA	NA	0.9192	2.477	85.23	0.7071	1.653	16.08	22.87	48.81	1.474	0.7778	10.15	1.414	2	80	388292.9301
52819	Female	44	Mexican American	1.45	36.38	0	40.5	2610	2060	2.27	-0.621	0.789272031	5801	1940	16	18	53.92	Yes	No	No	No	No	Yes	0.9192	5.276	95.86	0.7071	1.962	17.93	27.56	99.81	2.076	1.294	15.06	6.809	1	88	349237.4654
52835	Female	72	Mexican American	0.74	25.92	0	10	2987	2251	2.216	0.086	0.753598929	6365	1761	17	28	72.49	Yes	Yes	Borderline	No	No	Yes	0.9192	14.41	181.8	1.556	2.658	28.08	37.2	90.09	2.572	0.7778	13.17	15.94	1	85	261872.7368
52858	Female	70	Non-Hispanic White	1.85	31.16	1	22	2365	1187	1.98	-2.141	0.501902748	2981	306	14	21	73.37	Yes	Yes	No	Yes	No	Yes	0.9192	7.464	105.9	0.7071	1.397	15.31	15.89	14.63	0.9192	3.395	715.9	180.7	2	79	1086426.169
52882	Male	68	Non-Hispanic White	0.96	28.59	0	3.5	4651	3126	3.182	-0.105	0.672113524	8995	1775	54	50	86.63	Yes	Yes	Yes	No	No	Yes	2.051	30.21	744.2	8.848	17.53	196	123.5	180.5	15.14	1.697	17.8	18.18	2	80	627602.7656
52886	Female	48	Other Race	5	29.91	0	21	2818	1903	2.553	-1.634	0.675301632	4890	1074	16	21	80.44	Yes	No	No	No	No	No	0.9192	11.27	175.5	1.294	3.143	37.53	29.88	67.64	2.952	1.276	15.08	29.64	2	77	2458759.255
52894	Female	43	Non-Hispanic Black	3.55	52.03	0	7	2829	2466	2.659	-0.481	0.871686108	7544	3171	15	18	79.56	No	No	No	No	No	No	1.392	10.15	233.7	2.002	5.738	54.67	37.41	16.49	3.497	1.123	16.3	6.022	1	86	810991.7357
52899	Male	19	Non-Hispanic Black	0.07	24.92	0	15.5	5067	3932	4.762	-1.352	0.776001579	8730	3296	13	20	83.1	NA	No	No	NA	NA	NA	2.263	2.546	72.9	1.697	1.697	12.64	13.49	73.92	2.263	1.909	12.75	3.394	2	84	361240.7608
52907	Female	40	Mexican American	1.91	52.58	1	15.5	3289	2591	3.52	-1.782	0.78777744	7236	2441	38	43	60.11	No	No	No	No	No	No	0.9192	12.39	169.1	1.631	3.049	29.16	32.35	59.4	2.864	1.814	16.27	35.62	3	86	256793.8132
52909	Male	71	Non-Hispanic White	2.4	38.73	0	27	3730	2570	2.869	-0.649	0.689008043	6925	1407	39	30	94.59	Yes	Yes	No	No	No	Yes	1.98	9.1	174	1.485	2.604	21.25	39.88	221.5	3.387	1.697	7.778	21.99	3	86	693835.2089
52912	Female	35	Non-Hispanic White	1.24	29.22	0	7.5	4194	3507	3.573	-0.126	0.836194564	9318	3763	18	19	71.6	Yes	No	No	No	No	Yes	0.9192	9.405	118.6	0.7	1.884	19.93	24.72	108.1	2.041	0.7778	30.17	11.44	2	75	408355.2742
52924	Female	40	Other Race	1.35	22.35	0	22	3032	2456	2.731	-0.682	0.810026385	7233	2552	9	16	44.2	No	No	No	No	No	No	0.9192	4.82	85.58	0.7071	1.712	17.94	20.28	64.92	1.602	0.7778	28.33	9.178	2	79	1369264.833
52930	Female	18	Non-Hispanic White	3.28	20.22	0	6.5	4401	4026	3.59	0.937	0.914792093	9084	3873	14	26	76.02	NA	No	No	NA	NA	NA	0.9192	4.173	105.9	0.7071	1.909	20.75	24.55	46.96	1.785	0.7778	9.905	1.414	2	76	1492091.56
52941	Male	20	Non-Hispanic White	0.81	19.8	0	14.5	5121	3998	3.957	0.085	0.780706893	7197	3588	8	27	80.44	No	No	No	No	No	Yes	0.9192	7.095	246.9	1.607	5.687	63.86	70.73	134	6.014	1.511	55.82	6.023	2	75	757116.6433
52960	Female	44	Non-Hispanic White	5	38.84	0	13	4617	3355	3.279	0.167	0.726662335	7932	2446	21	21	54.81	NA	No	No	No	No	No	0.9192	6.02	121.1	1.309	3.511	28.27	30.88	40.29	2.509	1.432	15.85	15.31	2	77	2218748.906
52975	Male	37	Other Race	2.59	21.96	0	8	3865	3317	3.964	-1.171	0.858214748	8539	3905	13	23	102.54	Yes	No	No	No	No	Yes	0.9192	5.06	116.3	0.7	1.893	23.1	41	52.24	2.676	1.956	21.07	14.34	1	78	451652.0041
52979	Male	42	Non-Hispanic White	5	25.41	0	19	5076	4074	3.615	0.915	0.802600473	9805	3907	56	35	70.72	Yes	No	No	No	No	No	0.9192	16.27	549.1	3.788	12.71	128.4	123.8	388.1	11.71	2.016	240.3	80.94	1	85	1865356.615
52995	Male	20	Non-Hispanic White	0.85	22.59	0	9.5	6092	4903	4.266	1.191	0.804826001	10216	4630	25	30	78.68	Yes	No	No	No	No	No	0.9192	6.538	151.3	1.026	2.478	26.76	31.59	78.2	2.134	1.557	11.44	28.6	2	76	658785.6091
52996	Male	26	Non-Hispanic White	5	30.89	0	60	5894	5004	4.664	0.562	0.848998982	12515	5604	28	28	103.43	Yes	No	No	No	No	Yes	0.9192	3.12	62.73	0.7	0.7	10.39	10.9	45.44	0.9192	0.7778	9.976	5.803	2	75	2498367.681
52999	Female	29	Other Race	2.13	34.26	0	10.5	4424	3481	3.292	0.421	0.786844485	8339	3194	25	20	77.79	Yes	Yes	No	No	No	No	0.9192	5.391	119.7	0.7	2.286	20.27	33.08	37.74	2.362	1.361	8.786	3.035	1	83	1971511.636
53003	Female	49	Mexican American	1.93	25.15	0	15	4361	3525	2.575	2.513	0.808300848	8517	3441	16	20	59.23	Yes	No	No	No	No	No	0.9192	15.66	218.5	1.499	3.723	37.57	34.75	46.97	2.779	1.231	8.017	11.84	2	85	417180.237
53005	Male	46	Other Hispanic	1.72	31.59	0	19	4021	3332	3.807	-0.868	0.82864959	11405	3711	18	29	79.56	Yes	No	No	No	No	Yes	0.9192	7.308	116.3	1.094	1.583	18.77	17.87	88.8	1.361	1.712	21.46	23.67	2	82	532247.1433
53027	Female	55	Non-Hispanic White	5	30.78	0	40	2550	2297	2.279	0.057	0.900784314	7925	4212	37	26	64.53	Yes	Yes	No	No	Yes	No	0.9192	4.155	70.54	0.7	1.324	13.79	11.49	28.48	0.9192	0.7778	9.739	27.13	1	83	2980185.947
53032	Female	23	Mexican American	2.4	25.4	0	19	2849	2472	2.839	-0.953	0.867672868	7495	3253	15	21	42.43	No	No	No	No	No	No	0.9192	7.758	121.4	0.7	1.971	21.57	19.02	21.22	1.795	0.7778	10.85	2.703	1	88	464952.2186
53040	Male	46	Non-Hispanic White	1.31	39.96	0	29	4789	3583	4.028	-0.771	0.748172896	9459	2731	76	41	75.14	Yes	Yes	No	No	No	No	0.9192	10.01	355.7	2.595	10.13	97.87	70.85	133.5	8.639	1.567	14.96	78.02	2	76	564245.5688
53043	Male	78	Non-Hispanic White	5	42.69	1	9	1964	1631	2.318	-1.756	0.830448065	4939	1720	16	20	118.46	Yes	Yes	Yes	No	No	Yes	2.121	17.93	299.9	3.118	3.445	45.81	41.09	54.27	3.19	1.768	7.778	30.2	2	76	913717.2579
53044	Female	53	Non-Hispanic White	5	21.95	0	14	3577	2679	2.646	0.081	0.748951635	7760	2021	15	21	80.44	Yes	No	No	No	No	No	0.9192	7.005	102.7	1.035	1.939	22.65	18.8	45.25	1.664	0.7778	13.86	16.95	2	77	2796416.226
53051	Female	59	Non-Hispanic White	2.89	32.35	0	12	2975	2131	2.288	-0.417	0.716302521	7497	1238	16	20	68.07	Yes	Yes	No	No	No	No	0.9192	5.187	63.74	0.7071	1	9.708	13.19	21.84	0.9192	0.7778	9.504	10.73	2	81	2660970.421
53055	Male	41	Non-Hispanic Black	2.68	39.87	0	7	3886	2786	3.519	-1.455	0.716932578	6741	1977	50	32	69.84	Yes	Yes	Yes	No	No	Yes	1.599	12.57	282	2.03	7.03	58.37	112.7	156.6	7.162	3.132	18.4	18.8	2	87	753322.8318
53063	Female	20	Other Race	0.98	25.89	0	12	3200	3078	2.633	1.295	0.961875	8158	4932	12	17	61	No	No	No	No	No	No	0.9192	6.509	94.23	0.7	1.7	17.02	14.85	38.58	0.9192	1.379	36.58	1.414	1	85	782513.8488
53068	Female	55	Other Race	5	25.46	0	17.5	3432	2232	2.139	0.267	0.65034965	7270	889	49	43	55.69	Yes	No	No	No	No	Yes	0.9192	11.27	175.5	1.294	3.143	37.53	29.88	67.64	2.952	1.276	15.08	29.64	2	79	2458759.255
53077	Male	21	Non-Hispanic White	NA	33.9	0	13.5	6406	4308	4.87	-0.893	0.672494536	9133	2830	24	19	76.02	NA	No	No	No	No	No	0.9192	14.09	304.1	2.851	6.165	67.22	83.66	210.8	NA	1.548	12.26	12.65	3	86	527215.4233
53098	Female	73	Non-Hispanic White	5	37.59	0	7	3013	2195	1.781	1.332	0.728509791	6751	1413	30	35	62.76	Yes	No	No	No	Yes	No	0.9192	16.65	205	1.581	2.479	29.48	32.14	53.71	2.71	0.7778	7.77	17.19	1	76	902688.8452
53110	Female	55	Other Race	1.1	23.34	0	73.5	2751	2318	2.364	-0.115	0.84260269	7370	3093	24	25	97.24	Yes	Yes	No	No	No	No	0.9192	8.702	102.8	0.7071	1.642	15.75	17.29	22.56	1.984	0.7778	11.51	7.845	1	85	497353.5222
53112	Female	42	Mexican American	0.49	26.5	0	20	3378	2760	2.781	-0.052	0.81705151	8838	2884	23	22	63.65	NA	No	No	No	No	No	0.9192	15.46	311.1	2.412	7.776	76.89	54.93	47.27	5.886	1.354	9.851	17.46	2	88	290395.9645
53117	Female	36	Non-Hispanic White	4.31	16.62	0	11.5	4115	3345	3.239	0.245	0.812879708	7720	3330	14	22	61	No	No	No	No	No	No	0.9192	3.996	87.03	0.7071	1.323	23.06	14.32	35.92	1.979	1.839	8.32	7.942	1	76	1359121.534
53118	Male	22	Non-Hispanic Black	0	20.74	0	7.5	5665	5001	4.774	0.373	0.882789056	10928	5385	22	31	90.17	Yes	No	No	No	No	Yes	2.192	6.29	157.1	1.626	2.686	37.3	31.51	92.68	2.192	1.838	15.83	9.924	3	86	665944.9439
53135	Female	26	Non-Hispanic White	2.31	22.66	0	30.5	4337	4143	3.572	1.192	0.955268619	9672	6082	15	17	65.42	Yes	No	No	No	No	No	0.9192	2.5	37.69	0.7071	0.7071	4.854	6.192	21.3	0.9192	0.7778	3.536	8.728	1	81	2270738.95
53143	Male	53	Non-Hispanic White	5	26.04	0	7.5	4986	3949	3.566	0.741	0.792017649	11645	3377	23	25	92.82	Yes	No	No	No	Yes	Yes	0.9192	3.762	59.94	0.7071	1.158	9.549	18.81	145.4	0.9192	1.481	16.71	42.1	2	81	2889081.36
53155	Female	23	Non-Hispanic White	5	22.07	0	10	4351	3510	3.083	1.046	0.806711101	7545	3306	27	26	73.37	Yes	No	No	No	No	Yes	0.9192	5.375	98.34	0.7	1.967	19.44	17.29	43.24	1.812	0.7778	27.35	4.111	3	86	1414410.115
53160	Female	36	Non-Hispanic White	0.44	27.56	0	6	3606	2895	3.108	-0.473	0.802828619	7158	2728	27	26	73.37	No	Yes	No	No	Yes	Yes	1.421	8.756	235.4	2.713	7.124	76.89	59.17	255	5.535	1.264	10.81	9.864	2	80	504556.5284
53171	Female	65	Non-Hispanic Black	2.17	29.85	0	16	2950	2276	2.191	0.238	0.771525424	6515	2084	13	17	43.32	NA	Yes	Yes	No	No	No	0.9192	10.18	148.3	1.311	2.586	26.01	29.86	48.89	2.436	1.38	19.7	12.98	2	78	516135.8781
53182	Male	62	Other Race	5	26.31	1	16	3343	1685	2.775	-2.426	0.504038289	4475	397	26	24	87.52	No	Yes	No	No	No	Yes	0.9192	7.607	196.4	1.321	3.627	40.06	42.75	101.9	3.42	0.7778	7.62	19.45	2	86	685710.277
53191	Male	59	Non-Hispanic White	5	28.23	0	22	5474	4061	3.743	0.567	0.741870661	11426	2982	42	29	112.27	Yes	Yes	Borderline	No	No	No	0.9192	5.133	88.18	0.7	1.355	13.81	26.23	48.32	2.555	2.02	14.59	83.95	1	77	2488802.017
53198	Female	53	Non-Hispanic Black	2.43	41.4	1	20	1888	1647	2.419	-1.942	0.872351695	7036	2537	26	39	70.72	No	Yes	No	No	No	No	0.9192	4.882	81.54	0.7071	1.52	14.38	19.22	26.1	1.597	0.7778	9.321	14.71	2	84	676059.3408
53201	Female	44	Mexican American	0.51	52.86	0	17.5	2594	2076	2.521	-1.161	0.800308404	4849	2082	24	16	47.74	No	No	Yes	No	No	Yes	0.9192	4.022	64.3	0.7071	1.612	17.59	16.67	90.11	1.46	1.33	11.37	11.03	1	75	452481.2863
53205	Male	18	Non-Hispanic White	5	22	0	48.5	5344	4433	4.385	0.082	0.829528443	9368	4365	21	18	54.81	NA	No	No	NA	NA	NA	0.9192	9.135	212.4	1.494	3.488	41.7	39.18	73.4	3.137	1.913	93.18	4.585	2	86	1228944.731
53211	Male	45	Mexican American	1.05	34.34	0	16	4078	3445	3.319	0.28	0.844776851	6385	4088	52	36	67.18	Yes	No	Yes	No	No	No	0.9192	7.424	175.6	2.517	4.201	55.27	33.43	39.37	3.849	1.243	26	15.78	1	81	596440.2275
53216	Female	22	Non-Hispanic Black	5	25.94	0	39	3289	2877	3.047	-0.407	0.874733962	7180	3424	19	18	50.39	Yes	No	No	No	No	No	0.9192	5.99	158.4	1.309	3.471	38.21	25.23	39.21	2.584	1.555	9.967	3.502	1	85	778805.105
53220	Female	66	Other Hispanic	NA	28.19	0	9.5	3549	2838	2.107	2.08	0.799661877	6320	2952	20	18	67.18	Yes	No	No	No	No	No	0.9192	22.06	422.4	2.347	5.501	59.85	62.56	47.19	5.556	1.559	39.44	22.38	2	78	167456.9338
53221	Male	39	Non-Hispanic White	5	30.4	0	9.5	5618	4312	3.777	1.042	0.76753293	11349	3632	37	33	95.47	Yes	No	No	No	No	No	0.9192	3.772	59.16	0.7	0.7	9.869	12.93	120.9	0.9192	2.379	9.824	25.32	1	77	1652225.032
53226	Male	72	Non-Hispanic White	1.39	23.23	0	17	3428	2631	2.474	0.398	0.767502917	8003	2175	15	27	106.96	Yes	No	No	No	No	Yes	1.774	14.92	285.2	2.765	4.712	61.81	39.86	39.99	3.94	1.594	12.12	45.77	2	80	987913.7061
53227	Male	51	Mexican American	1.5	30.43	0	14.5	3965	3330	3.214	0.248	0.839848676	10995	3946	39	30	83.1	Yes	Yes	No	No	No	Yes	0.9192	13.41	189.5	1.49	3.979	30.12	59.59	187.8	3.982	2.402	33.71	13	1	89	267882.8252
53229	Female	21	Mexican American	2.18	25.56	0	6	4608	3781	3.66	0.246	0.820529514	7733	3558	17	22	57.46	Yes	No	No	No	No	No	0.9192	6.865	132.2	0.7	2.168	22.13	35.35	97.32	2.518	0.7778	12.08	5.666	1	78	594303.4774
53253	Female	70	Non-Hispanic White	2.75	24.86	0	20.5	3742	2646	2.274	0.947	0.707108498	7942	1542	19	34	61	Yes	Yes	No	Yes	No	Yes	0.9192	14.63	129.9	0.7	2.208	18.15	38.2	60.43	2.369	1.835	15.58	13.86	2	76	921843.4726
53254	Male	29	Mexican American	1.35	39.07	0	8	5195	4204	4.004	0.376	0.809239654	9945	4083	101	57	47.74	Yes	No	No	No	No	Yes	0.9192	7.895	129.6	1.052	2.035	21.14	19.8	22.68	0.9192	0.7778	9.449	1.414	1	85	438693.3138
53258	Male	23	Non-Hispanic Black	NA	22.64	0	21	5460	4679	5.082	-0.612	0.856959707	11110	4765	21	37	95.47	Yes	No	No	No	No	No	2.475	4.459	102.5	1.838	1.838	19.26	18.92	74.77	2.404	3.24	50.63	6.305	2	78	955263.8859
53260	Male	24	Non-Hispanic White	3.88	25.65	0	14	6985	5464	5.107	0.542	0.782247674	12647	4996	19	34	89.28	No	Yes	Yes	No	No	No	0.9192	8.51	188.2	1.058	3.729	30.11	38.99	76.1	2.761	0.7778	11.22	53.02	2	79	2756534.918
53265	Female	38	Non-Hispanic Black	NA	31.78	1	11	2855	2209	3.195	-2.092	0.773730298	8483	1930	21	32	60.11	No	Yes	No	No	No	Yes	0.9192	9.414	211.5	0.7	4.4	29.44	67.42	143.6	4.373	1.374	12.15	3.184	2	84	701373.6387
53268	Female	71	Non-Hispanic White	3.23	48.2	0	20.5	2545	2011	1.775	0.752	0.790176817	6756	2173	31	32	83.98	No	Yes	No	No	No	No	0.9192	7.464	105.9	0.7071	1.397	15.31	15.89	14.63	0.9192	3.395	715.9	180.7	1	87	1086426.169
53269	Male	67	Other Hispanic	0.98	39.3	0	27	4408	2967	3.109	-0.285	0.673094374	8695	1489	14	21	113.15	Yes	Yes	No	No	No	Yes	0.9192	12.52	210.7	2.216	4.009	46.04	35.85	82.07	3.551	1.712	14.6	23.91	2	82	287347.6866
53272	Female	58	Mexican American	0.39	32.85	0	20	2682	2046	2.146	-0.273	0.762863535	5457	1666	13	13	63.65	No	No	No	No	No	No	0.9192	15.66	218.5	1.499	3.723	37.57	34.75	46.97	2.779	1.231	8.017	11.84	1	75	417180.237
53279	Male	24	Non-Hispanic White	1.2	20.3	0	13	4260	3389	3.692	-0.631	0.795539906	7700	3285	20	21	70.72	Yes	No	No	No	No	Yes	0.9192	6.587	185.5	0.7	3.082	38.7	58.57	189.9	4.54	1.528	17.41	33.02	2	80	1081894.979
53282	Male	65	Non-Hispanic Black	1.99	40.12	1	9.5	1958	1474	3.067	-3.125	0.752808989	3891	1081	11	15	109.62	Yes	Yes	No	Yes	No	Yes	0.9192	5.424	84.9	0.7071	1.661	17.71	17.96	29.12	1.879	2.465	14.83	46.43	1	84	180668.2341
53286	Female	67	Other Hispanic	5	21.5	0	21.5	3166	2471	2.175	0.792	0.780480101	6435	2182	13	26	71.6	Yes	No	No	No	No	No	0.9192	22.06	422.4	2.347	5.501	59.85	62.56	47.19	5.556	1.559	39.44	22.38	2	77	167456.9338
53287	Female	44	Non-Hispanic Black	1.36	21.29	0	19	3315	2346	2.75	-0.969	0.707692308	6785	1479	18	19	80.44	Yes	No	No	No	No	No	0.9192	3.222	47.42	0.7	0.7	8.054	8.607	15.21	0.9192	0.7778	8.255	7.064	2	86	749728.7438
53288	Female	79	Non-Hispanic White	1.66	30.19	0	44.5	2702	1754	1.657	0.303	0.649148779	5727	772	10	23	58.34	Yes	Yes	Yes	No	No	No	0.9192	11.1	139	0.7	1.756	17.46	26.78	56.1	1.984	0.7778	32.73	17.14	2	76	505770.7372
53304	Female	23	Non-Hispanic White	0.74	24.12	0	14	3987	3561	3.4	0.352	0.893152746	8219	4464	21	20	62.76	Yes	No	No	No	No	Yes	0.9192	7.515	131.5	1.294	2.746	25.32	25.27	37.97	2.237	0.7778	9.497	3.815	1	80	652633.8572
53317	Female	77	Non-Hispanic White	2.26	23.3	0	23	3102	2153	2.002	0.403	0.694068343	6801	1198	17	26	64.53	Yes	Yes	No	No	Yes	No	0.9192	9.593	202.6	1.369	3.926	45.01	32.79	43.75	3.173	0.7778	10.89	190	1	80	835404.8921
53319	Female	30	Non-Hispanic White	1.67	24.45	0	22.5	4130	3315	3.386	-0.142	0.802663438	6497	2997	23	25	62.76	No	No	No	No	No	No	0.9192	2.194	46.95	0.7071	0.7071	7.559	11.55	13.21	0.9192	0.7778	5.782	5.075	2	79	1272098.379
53322	Male	32	Non-Hispanic White	5	24.91	0	23.5	5367	4580	3.665	1.93	0.853363145	10606	5107	14	17	83.1	Yes	No	No	No	No	Yes	0.9192	7.204	138.8	1.601	2.872	32.93	28.34	59.03	2.597	9.862	32.2	10.2	2	77	1889262.151
53346	Female	46	Non-Hispanic White	5	19.78	0	10.5	4420	3118	3.238	-0.243	0.705429864	7390	2230	15	14	50.39	Yes	No	No	No	No	Yes	0.9192	6.02	121.1	1.309	3.511	28.27	30.88	40.29	2.509	1.432	15.85	15.31	2	77	2218748.906
53353	Male	74	Non-Hispanic White	1.75	35.29	1	13	3602	2055	2.94	-1.796	0.57051638	5483	619	17	22	76.02	Yes	No	No	No	No	Yes	1.774	14.92	285.2	2.765	4.712	61.81	39.86	39.99	3.94	1.594	12.12	45.77	2	78	987913.7061
53354	Male	25	Mexican American	0.81	23.85	0	7.5	4977	4057	4.264	-0.369	0.815149689	10583	3844	25	21	72.49	Yes	No	No	No	No	No	0.9192	7.905	172.6	1.188	2.853	26.11	46.37	66.79	3.235	1.328	10.67	4.829	2	87	615742.4521
53356	Female	57	Mexican American	1.01	50.94	0	21.5	2425	2033	2.436	-1.007	0.838350515	3345	2456	21	19	38.9	No	No	No	No	No	Yes	0.9192	15.15	266.3	0.7071	5.899	55.89	56.37	77.24	5.18	1.386	21.43	16.31	1	88	211571.6498
53357	Female	55	Non-Hispanic White	2.71	27.04	0	7	2981	2495	2.367	0.353	0.836967461	6980	3398	20	20	66.3	Yes	No	No	No	No	Yes	0.9192	7.729	146.4	1.484	2.626	24.69	25.41	54.43	2.087	0.7778	8.8	19.94	2	83	2286466.834
53359	Male	46	Non-Hispanic White	1.63	29.1	0	25.5	5077	4051	3.543	1.021	0.797912153	12104	3837	19	20	91.94	NA	No	No	No	No	No	0.9192	7.429	139.2	1.137	2.075	22.11	33.78	105.5	2.148	1.75	13.07	145.2	2	89	1678995.568
53369	Female	39	Non-Hispanic White	3.17	24.41	0	13.5	4345	3439	3.117	0.734	0.791484465	8348	3168	15	17	69.84	Yes	No	No	No	No	Yes	0.9192	3.296	116.2	0.7071	1.814	12.78	24.96	45.71	2.523	0.7778	NA	NA	2	81	1697234.357
53381	Male	59	Non-Hispanic White	1.38	23.32	0	9	4514	3464	3.041	0.925	0.767390341	10218	3030	11	21	70.72	Yes	Yes	No	No	No	No	0.9192	3.29	58.63	0.7	0.7	10.94	9.467	77.45	0.9192	0.7778	7.897	35.06	1	79	600192.9984
53385	Male	77	Non-Hispanic White	2.75	31.44	0	18	3903	2555	2.688	-0.291	0.654624648	8075	1161	20	25	91.05	Yes	Yes	No	No	No	Yes	1.774	14.92	285.2	2.765	4.712	61.81	39.86	39.99	3.94	1.594	12.12	45.77	2	83	987913.7061
53386	Male	25	Non-Hispanic White	3.23	19.74	0	5.5	5614	4084	4.475	-0.679	0.727467047	9408	2949	18	22	69.84	NA	No	No	No	No	Yes	0.9192	7.611	159.6	0.7	2.257	26.36	21.49	42.54	1.541	1.294	17.41	8.941	1	78	2004812.208
53389	Male	47	Non-Hispanic White	1.18	29.03	0	20	5422	4557	3.442	2.35	0.840464773	12781	5661	35	28	64.53	Yes	Yes	No	No	No	Yes	0.9192	15.08	310.5	2.141	5.641	55.44	88.56	252.6	5.241	2.569	17.12	29.42	1	77	706463.5361
53402	Female	28	Non-Hispanic White	2.13	23.82	0	3.5	4409	3431	3.353	0.17	0.778180993	6417	3084	18	22	87.52	Yes	No	No	No	Yes	Yes	0.9192	4.948	88.63	0.7	1.764	13.38	19.32	72.81	1.481	0.7778	6.52	21.34	1	80	1505200.732
53407	Male	21	Mexican American	2.57	26.17	0	10	5729	4947	4.108	1.647	0.863501484	9898	5340	12	17	80.44	No	No	No	No	No	No	0.9192	4.656	85.48	0.7071	1.769	17.6	16.75	33.34	1.67	1.302	13.74	3.423	1	87	708423.1943
53411	Female	53	Non-Hispanic White	0.82	26.71	0	6.5	3503	2573	2.567	0.008	0.734513274	6129	1857	12	18	80.44	Yes	No	No	No	Yes	Yes	0.9192	4.027	87.14	0.7071	1.756	17.11	18.04	84.04	1.643	1.994	17.62	25.94	2	80	814682.9676
53413	Male	23	Other Race	NA	30.44	0	9	3946	3399	3.444	-0.1	0.861378611	9860	3951	30	21	60.11	Yes	No	No	No	No	No	0.9192	11.22	215.8	1.978	2.822	33.96	31.7	36.53	2.814	2.203	15.88	4.642	1	85	2383240.688
53418	Male	39	Non-Hispanic White	3.23	41.49	0	9	5115	3713	3.619	0.184	0.725904203	8096	2816	58	36	81.33	Yes	No	No	No	No	Yes	0.9192	5.974	112.6	0.7	2.461	23.24	26.9	87.68	2.372	1.657	16.57	8.26	1	76	1456362.792
53419	Female	28	Mexican American	NA	30.15	0	15.5	3415	3112	2.929	0.456	0.911273792	8340	4707	23	20	55.69	Yes	No	No	No	No	No	0.9192	6.566	114.8	0.7	2.58	23.53	28.45	42.86	2.448	0.7778	21.66	1.414	2	88	529777.8302
53420	Female	62	Non-Hispanic Black	5	30	0	25	2560	2050	2.349	-0.747	0.80078125	5681	1827	24	28	97.24	No	No	Yes	No	No	No	0.9192	9.876	142.2	1.477	3.672	33.78	35.83	40.23	2.833	1.433	19.88	22.44	1	78	378270.7211
53425	Female	70	Non-Hispanic White	5	26.05	0	12	3354	2484	2.38	0.238	0.740608229	6824	1819	26	22	69.84	Yes	No	No	No	Yes	Yes	0.9192	9.607	124.9	1.049	1.819	22.28	23.58	66.38	2.095	1.396	9.594	23.32	2	87	943778.7645
53430	Male	18	Non-Hispanic White	1.18	26.16	0	26.5	5751	5154	4.178	1.89	0.896191967	13461	6612	29	24	92.82	NA	No	No	NA	NA	NA	1.68	10.32	213.8	1.606	2.296	29.95	41.31	136.5	2.587	0.7778	18.44	2.985	1	77	905300.2349
53437	Female	19	Mexican American	2.4	25.37	0	5.5	2737	2591	2.843	-0.664	0.946656924	5902	3856	23	24	53.04	NA	No	No	NA	NA	NA	0.9192	6.117	134.8	0.7	2.644	22.52	31.36	40.11	2.205	0.7778	8.926	1.414	1	88	325990.7164
53446	Male	24	Mexican American	0.34	35.34	0	6	5697	4659	4.169	0.93	0.817798841	10942	4680	197	95	76.91	Yes	No	No	No	No	No	0.9192	12.99	248.9	2.192	4.132	43.93	37.92	183	3.43	1.332	19.71	8.348	2	86	577019.0919
53447	Male	25	Non-Hispanic White	3.88	20.92	0	49	5566	4852	4.217	1.185	0.871721164	10460	5500	17	22	78.68	Yes	No	No	No	No	Yes	0.9192	7.611	159.6	0.7	2.257	26.36	21.49	42.54	1.541	1.294	17.41	8.941	1	78	2004812.208
53450	Male	37	Non-Hispanic White	0.74	31.2	0	10	5687	4580	5.141	-0.791	0.805345525	12093	4932	20	24	79.56	Yes	No	No	No	No	Yes	0.9192	5.638	108.4	0.7	1.822	19.22	26.8	52.54	NA	1.473	18.79	12.04	1	82	446491.4024
53453	Female	33	Mexican American	0.36	22.67	0	8	3235	2783	2.526	0.734	0.860278207	4389	3064	43	26	51.27	No	No	No	No	No	No	0.9192	4.779	86.57	0.7	1.788	17.63	16.81	28	1.58	0.7778	16.45	2.186	1	75	790131.6957
53454	Female	21	Non-Hispanic Black	1.08	24.14	0	61.5	3535	3039	3.352	-0.688	0.859688826	8958	3362	8	17	77.79	No	No	No	No	No	No	0.9192	5.99	158.4	1.309	3.471	38.21	25.23	39.21	2.584	1.555	9.967	3.502	2	82	778805.105
53457	Female	30	Mexican American	NA	25.43	0	17	3849	3164	2.892	0.684	0.822031697	6405	2982	23	21	70.72	No	No	No	No	No	No	0.9192	7.256	139.5	0.7	2.897	25.95	29.78	27.34	2.328	0.7778	11.17	2.251	1	88	402646.0553
53461	Female	55	Non-Hispanic White	3.23	29.1	0	16.5	3453	2833	2.173	1.949	0.820445989	7195	3087	16	19	64.53	Yes	No	No	No	No	No	0.9192	3.376	52.77	0.7071	1.014	11.58	10.38	70.15	0.9192	0.7778	13.4	13.92	1	79	2449264.524
53465	Female	47	Non-Hispanic White	0.96	18.63	0	3.5	3109	2283	2.503	-0.585	0.734319717	7069	1605	10	13	46.85	NA	No	No	No	No	Yes	0.9192	8.609	206.3	1.534	3.79	40.35	37.79	146.7	3.408	1.152	14.32	33.84	2	75	611915.6993
53471	Female	49	Other Hispanic	NA	22.92	0	14.5	2652	2130	2.094	0.111	0.803167421	3916	2249	28	33	60.11	Yes	No	No	No	No	No	0.9192	4.663	78.16	0.7071	1.249	13.92	15.15	36.79	0.9192	1.287	17.76	15.1	2	78	567090.1502
53473	Female	46	Mexican American	1.35	33.16	0	14	4103	3156	2.838	0.767	0.769193273	8154	2758	41	42	61.88	No	No	No	No	Yes	Yes	0.9192	10.02	183.5	1.447	3.634	40.88	32.38	29.54	3.559	1.363	16.4	9.994	1	85	319717.7481
53479	Female	30	Non-Hispanic Black	1.55	28.71	0	6.5	3777	2953	2.918	0.081	0.781837437	7555	2552	16	17	68.07	Yes	No	No	No	No	No	0.9192	8.076	192.2	1.507	3.941	43.92	30.33	27.99	3.014	1.664	11.12	3.737	2	84	625559.616
53492	Female	44	Non-Hispanic White	4.08	45.65	0	13	3139	2617	2.407	0.606	0.833705002	8078	3129	22	23	76.02	No	Yes	No	No	No	No	0.9192	3.376	52.77	0.7071	1.014	11.58	10.38	70.15	0.9192	0.7778	13.4	13.92	1	83	2449264.524
53494	Female	77	Non-Hispanic White	5	19.15	0	14	3250	2144	2.118	0.055	0.659692308	5975	1251	19	26	63.65	Yes	No	No	No	Yes	Yes	0.9192	14.63	129.9	0.7	2.208	18.15	38.2	60.43	2.369	1.835	15.58	13.86	2	85	921843.4726
53503	Male	22	Non-Hispanic White	0.46	18.55	1	3.5	5078	3848	4.91	-1.649	0.757778653	8875	3084	15	24	91.94	Yes	No	No	No	No	Yes	0.9192	6.538	151.3	1.026	2.478	26.76	31.59	78.2	2.134	1.557	11.44	28.6	1	84	658785.6091
53507	Female	28	Non-Hispanic Black	1.55	49.47	1	7	2693	2274	3.306	-2.217	0.844411437	8031	2783	19	18	61	No	No	No	No	No	No	0.9192	5.847	194.4	1.633	3.917	45.05	37.9	29.52	3.362	1.497	13.51	3.714	2	78	1038800.186
53524	Female	39	Non-Hispanic White	1.78	28.32	0	3.5	3223	2448	2.619	-0.45	0.7595408	7026	1931	12	16	65.42	No	No	No	No	No	Yes	0.9192	3.296	116.2	0.7071	1.814	12.78	24.96	45.71	2.523	0.7778	NA	NA	2	81	1697234.357
53534	Male	56	Non-Hispanic White	5	30.93	0	22.5	4453	3523	3.488	0.061	0.791152032	9180	3207	26	25	86.63	Yes	No	No	No	No	No	0.9192	16.27	549.1	3.788	12.71	128.4	123.8	388.1	11.71	2.016	240.3	80.94	3	86	1865356.615
53535	Male	40	Mexican American	0.91	26.35	0	13	5045	3919	3.504	0.87	0.776808722	11145	3465	48	24	71.6	Yes	No	No	No	No	Yes	0.9192	25.09	357.5	3.063	5.097	55.38	77.74	302.1	5.43	3.676	22.3	27.16	1	88	384535.8782
53542	Male	20	Non-Hispanic Black	3.49	30.69	0	7	5096	3815	4.189	-0.688	0.748626374	9635	2967	25	36	97.24	Yes	No	No	No	No	No	2.475	4.459	102.5	1.838	1.838	19.26	18.92	74.77	2.404	3.24	50.63	6.305	2	78	955263.8859
53544	Male	50	Other Race	NA	23.3	0	9	3535	3058	3.27	-0.439	0.865063649	10288	4400	29	23	95.47	No	No	Borderline	No	No	No	0.9192	13.46	198.6	2.131	3.003	35.6	32.49	45.21	3.192	1.412	53.88	7.349	2	77	2210949.623
53548	Female	49	Mexican American	0.66	34.52	0	13.5	2831	2480	2.3	0.514	0.876015542	7097	3722	128	70	81.33	No	Yes	No	No	No	No	0.9192	10.02	183.5	1.447	3.634	40.88	32.38	29.54	3.559	1.363	16.4	9.994	3	86	319717.7481
53554	Female	31	Other Hispanic	0.6	27.52	0	7	3260	2781	2.404	1.155	0.853067485	8154	3451	42	22	46.85	NA	No	No	No	No	No	0.9192	5.532	127.5	1.453	3.867	45.67	26.95	38.46	3.962	1.433	21.96	6.145	2	78	545474.1455
53555	Male	50	Non-Hispanic White	3.51	30.9	0	15.5	6013	4447	3.82	1.158	0.739564277	9769	3413	24	19	99.89	Yes	Yes	No	No	No	No	0.9192	10.95	205.5	2.16	2.893	40.12	33.4	204.8	3.189	3.837	20.08	375.1	1	80	2083891.564
53582	Female	56	Non-Hispanic White	0.97	30.74	0	19.5	3266	2664	2.378	0.744	0.815676669	6671	2837	21	20	78.68	No	Yes	Borderline	No	No	No	0.9192	8.609	206.3	1.534	3.79	40.35	37.79	146.7	3.408	1.152	14.32	33.84	2	87	611915.6993
53609	Female	79	Non-Hispanic White	3.51	27.2	0	20.5	1790	1292	1.744	-1.348	0.721787709	5014	794	13	18	48.62	Yes	Yes	No	No	No	Yes	0.9192	7.464	105.9	0.7071	1.397	15.31	15.89	14.63	0.9192	3.395	715.9	180.7	2	81	1086426.169
53611	Female	39	Other Hispanic	NA	20.12	0	9.5	3020	2771	3.033	-0.601	0.917549669	7505	3668	26	31	57.46	Yes	No	No	No	Yes	No	0.9192	5.532	127.5	1.453	3.867	45.67	26.95	38.46	3.962	1.433	21.96	6.145	2	77	545474.1455
53613	Female	24	Mexican American	NA	19.7	0	3.5	2969	2512	2.16	1.223	0.84607612	6040	2833	23	13	56.58	No	No	No	No	No	No	0.9192	6.566	114.8	0.7	2.58	23.53	28.45	42.86	2.448	0.7778	21.66	1.414	1	76	529777.8302
53618	Male	41	Non-Hispanic White	4.63	27.68	0	15	5128	4050	5.008	-1.347	0.789781591	11189	3937	16	22	85.75	Yes	Yes	No	No	No	No	0.9192	5.088	102.3	1.527	2.021	20	16.39	39.37	1.581	1.501	17.08	18.27	2	86	1992904.483
53620	Female	31	Non-Hispanic White	0	41.22	0	3.5	3588	2820	3.217	-0.885	0.785953177	6770	2369	30	27	84.86	Yes	No	No	No	No	Yes	0.9192	9.476	170.4	1.884	3.175	35.35	28.35	62.36	2.64	0.7778	12.16	4.909	2	75	560632.5579
53625	Male	53	Non-Hispanic White	3.88	37.46	0	15	4577	3642	3.646	-0.011	0.795717719	9114	3221	25	27	70.72	Yes	No	No	No	No	No	0.9192	6.356	126.9	1.277	2.342	30.91	20.54	53.9	1.948	1.777	14.79	18.38	2	76	2716448.268
53626	Female	71	Other Hispanic	2.09	24.54	0	15	3131	2180	2.235	-0.138	0.696263175	6542	1343	13	21	75.14	No	No	No	No	No	Yes	0.9192	8.081	146.6	1.21	2.654	27.6	32.58	41.69	3.869	1.417	21.55	35.21	2	81	239842.2067
53641	Female	31	Mexican American	1.24	31.39	0	9	3327	2769	2.714	0.151	0.832281335	7687	3223	NA	NA	NA	NA	No	No	No	No	No	0.9192	5.578	99.56	0.7	2.223	21.18	20.63	25.89	2.021	1.123	17.25	2.314	2	83	423421.1606
53643	Male	38	Non-Hispanic White	4.16	26.99	0	14.5	5809	4328	4.685	-0.549	0.745050783	8965	3433	20	23	84.86	Yes	No	No	No	No	No	0.9192	6.847	166.8	0.7	2.454	26	42.24	89.67	2.855	0.7778	9.782	9.383	1	86	1578998.453
53650	Female	19	Non-Hispanic White	5	27.94	0	7.5	3791	3057	2.918	0.369	0.80638354	8475	2776	26	25	79.56	NA	No	No	NA	NA	NA	0.9192	5.058	105.8	0.7071	1.399	19.04	17.99	43	1.452	1.161	10.02	1.414	1	77	1334113.843
53652	Female	30	Mexican American	NA	30.81	0	6	3783	3236	2.643	1.686	0.855405763	8636	3725	18	20	58.34	Yes	Yes	Yes	No	No	No	0.9192	9.159	139.2	0.7	2.501	24.42	22.53	23.46	2.509	0.7778	12.3	4.017	2	85	151105.3278
53669	Female	18	Non-Hispanic Black	0.28	26.58	0	8	4145	3390	3.443	-0.117	0.817852835	8100	3139	13	15	72.49	NA	No	No	NA	NA	NA	0.9192	2.787	64.37	0.693	1.476	14.55	12.61	21.77	1.446	1.223	17.87	1.414	1	84	306429.6811
53679	Female	52	Non-Hispanic Black	0.05	30.09	0	6.5	2456	2036	2.521	-1.193	0.828990228	6195	2439	16	27	84.86	Yes	Yes	No	No	No	Yes	0.9192	9.399	243.7	0.7	4.803	36.86	51.4	35.11	4.239	2	11.05	36.27	2	84	711653.6087
53681	Female	63	Mexican American	2.4	35.78	0	18	1950	1621	2.043	-1.194	0.831282051	5032	1936	39	29	58.34	Yes	Yes	No	No	No	No	0.9192	11	142.3	0.7071	2.409	23.03	29.73	66.85	2.682	1.714	19.84	37.8	2	88	132688.2347
53682	Female	67	Non-Hispanic Black	5	37.23	0	14	2730	2083	2.111	-0.084	0.763003663	7516	1716	15	21	76.91	Yes	No	No	No	No	No	0.9192	6.554	88.61	0.7071	1.303	12.49	19.13	37.25	1.6	4.272	15.73	19.43	2	82	561481.3441
53696	Female	51	Mexican American	1.05	29.74	0	13	3112	2571	2.459	0.291	0.826156812	4833	2847	25	24	64.53	No	Yes	No	No	No	No	0.9192	12.39	169.1	1.631	3.049	29.16	32.35	59.4	2.864	1.814	16.27	35.62	2	75	256793.8132
53700	Female	37	Mexican American	0.72	26.01	0	10.5	4841	3855	2.993	2.109	0.796323074	9250	3528	20	23	53.92	Yes	No	No	No	No	Yes	1.499	19.43	370.1	2.03	7.534	64.8	81.94	69.05	6.915	2.815	17.09	15.31	2	85	370450.335
53706	Male	42	Mexican American	0.78	31.46	0	20.5	5022	3889	3.767	0.235	0.774392672	9492	3401	41	29	75.14	Yes	No	No	No	No	No	0.9192	25.09	357.5	3.063	5.097	55.38	77.74	302.1	5.43	3.676	22.3	27.16	1	82	384535.8782
53716	Female	32	Mexican American	0.93	37.2	0	5.5	4139	3417	2.904	1.311	0.82556173	6880	3822	39	36	61	Yes	No	No	No	No	Yes	1.499	19.43	370.1	2.03	7.534	64.8	81.94	69.05	6.915	2.815	17.09	15.31	1	85	370450.335
53719	Male	61	Non-Hispanic Black	NA	24.55	0	3.5	3241	2588	2.845	-0.581	0.798518976	8994	2539	31	28	105.2	Yes	Yes	No	No	No	No	0.9192	3.896	87.49	0.7071	1.711	17.08	15.19	17.22	1.477	2.596	30.32	11.1	1	78	59914.56019
53720	Male	30	Non-Hispanic Black	3.51	24	0	3.5	5084	3894	4.736	-1.329	0.765932337	10872	3143	30	31	105.2	Yes	No	No	No	No	Yes	2.192	6.552	155.1	1.626	2.632	30.47	27.06	125.6	2.192	1.838	8.485	7.34	2	87	720037.7361
53728	Male	18	Mexican American	0.58	27.01	0	12.5	5027	4521	3.336	2.916	0.899343545	12169	6514	19	20	80.44	NA	No	No	NA	NA	NA	0.9192	7.274	151.8	0.7	2.203	26.84	25.04	49.94	1.863	0.7778	8.739	2.016	1	88	260442.264
53735	Male	20	Mexican American	0.82	25.4	0	26.5	5191	4580	3.711	1.893	0.882296282	9325	5654	14	29	59.23	NA	No	No	No	No	Yes	0.9192	4.656	85.48	0.7071	1.769	17.6	16.75	33.34	1.67	1.302	13.74	3.423	2	83	708423.1943
53745	Male	60	Mexican American	2.26	32.51	0	6	4737	3549	3.203	0.723	0.74920836	10815	2751	30	24	69.84	Yes	No	No	No	No	No	0.9192	12.48	209.6	2.019	3.931	41.72	39.58	59.74	4.005	1.99	21.3	48.12	1	87	208647.972
53750	Female	40	Other Hispanic	0.78	20.2	0	21	2510	1985	2.446	-1.268	0.790836653	6435	1866	15	20	53.04	No	No	No	No	No	No	0.9192	5.539	94.01	0.7	1.983	20.77	16.69	14.26	1.723	1.207	22.71	12.9	1	82	328164.9808
53781	Female	52	Non-Hispanic White	5	17.81	0	37	2997	2246	2.487	-0.603	0.749416083	6536	1833	28	36	72.49	Yes	No	No	No	No	No	0.9192	4.155	70.54	0.7	1.324	13.79	11.49	28.48	0.9192	0.7778	9.739	27.13	2	78	2980185.947
53785	Female	56	Non-Hispanic White	1.37	39.16	0	52	2818	2124	2.776	-1.428	0.753726047	7116	1605	17	21	66.3	No	Yes	No	No	No	No	0.9192	4.027	87.14	0.7071	1.756	17.11	18.04	84.04	1.643	1.994	17.62	25.94	2	76	814682.9676
53793	Female	26	Other Race	0.11	22.79	0	6.5	3844	3186	2.904	0.735	0.828824142	6643	3308	19	21	67.18	Yes	No	No	No	No	Yes	0.9192	6.509	94.23	0.7	1.7	17.02	14.85	38.58	0.9192	1.379	36.58	1.414	2	84	782513.8488
53800	Male	32	Mexican American	0.74	28.55	0	13	3920	3172	3.267	-0.222	0.809183673	9644	3383	124	60	76.02	Yes	No	No	No	No	Yes	0.9192	11.73	259	0.7	5.157	47.1	58.28	69.22	4.921	1.975	18.45	6.18	1	87	948769.0063
53803	Male	64	Non-Hispanic Black	5	22.09	0	3.5	3838	2787	2.655	0.332	0.726159458	10022	1842	17	19	112.27	NA	No	No	No	No	No	0.9192	8.269	149.1	1.574	2.533	33.55	18.84	21.31	1.738	0.7778	6.366	23.8	2	78	224481.8162
53813	Male	62	Other Hispanic	3.71	30.59	1	30	2648	1551	2.36	-2.146	0.585725076	5806	530	23	23	62.76	Yes	Yes	Yes	No	Yes	Yes	0.9192	8.82	95.86	0.7071	1.133	15.12	15.32	32.09	0.9192	0.7778	12.39	22.89	1	77	165274.4432
53826	Female	43	Non-Hispanic White	0	27.59	0	3.5	3442	2756	2.607	0.402	0.800697269	5415	2744	28	25	97.24	Yes	No	No	No	No	Yes	0.9192	10.65	200.4	2.191	3.45	42.25	38.59	165.5	2.83	1.245	17.61	15.95	2	78	526905.0836
53841	Female	51	Other Hispanic	4.08	28.17	0	14.5	3664	2933	2.598	0.833	0.800491266	8080	2992	19	21	63.65	Yes	No	No	No	No	Yes	0.9192	7.817	196.6	0.9945	5.041	37.47	36.79	56.47	3.473	2.957	17.82	6.374	2	78	390740.1822
53847	Female	54	Non-Hispanic White	0.97	28.95	0	17.5	4713	3851	2.743	2.642	0.817101634	9319	4181	21	35	74.26	Yes	No	No	No	No	No	0.9192	8.609	206.3	1.534	3.79	40.35	37.79	146.7	3.408	1.152	14.32	33.84	2	76	611915.6993
53850	Male	50	Non-Hispanic White	2.46	29.46	0	18	4160	3308	3.533	-0.433	0.795192308	8017	3146	86	87	71.6	Yes	No	No	No	No	Yes	0.9192	16.19	284.2	2.465	6.341	54.36	63.69	98.68	4.794	3.417	604.2	85.34	1	87	645789.9147
53862	Male	18	Other Race	5	18.78	0	10.5	4790	4465	4.555	-0.147	0.932150313	7880	5706	19	21	84.86	NA	No	No	NA	NA	NA	0.9192	4.999	145.1	0.7	2.608	29.04	30.49	50.52	2.138	0.7778	9.912	1.414	2	80	262637.0649
53875	Female	50	Non-Hispanic Black	5	42.76	0	9	3345	2759	2.639	0.299	0.824813154	8984	3271	24	24	76.91	Yes	No	No	No	No	No	0.9192	4.882	81.54	0.7071	1.52	14.38	19.22	26.1	1.597	0.7778	9.321	14.71	2	84	676059.3408
53876	Male	37	Non-Hispanic White	3.5	38.27	0	10	4441	3715	3.773	-0.103	0.836523306	8647	3978	35	45	66.3	Yes	Yes	No	No	No	No	0.9192	7.204	138.8	1.601	2.872	32.93	28.34	59.03	2.597	9.862	32.2	10.2	1	87	1889262.151
53881	Female	22	Non-Hispanic Black	4.54	25.93	0	13.5	4301	3919	3.778	0.281	0.911183446	7130	5070	14	20	75.14	No	No	No	No	No	No	0.9192	5.99	158.4	1.309	3.471	38.21	25.23	39.21	2.584	1.555	9.967	3.502	2	86	778805.105
53882	Male	18	Other Hispanic	4.27	20.23	0	26	4481	4130	4.148	-0.035	0.92166927	11157	4516	27	25	68.07	NA	No	No	NA	NA	NA	0.9192	7.581	162.4	1.102	2.289	24.61	27.2	87.93	1.704	1.895	14.67	6.943	3	86	150971.2451
53892	Male	21	Other Hispanic	2.4	22.43	0	32	6208	4980	4.376	1.102	0.802190722	9587	4698	19	22	97.24	No	No	No	No	No	No	0.9192	12.65	252.8	1.573	3.808	39.03	44.87	52.26	2.864	1.224	28.66	5.247	1	88	280048.1486
53908	Female	28	Non-Hispanic White	4.86	21.44	0	12	4096	3312	3.353	-0.093	0.80859375	7292	3254	54	48	81.33	Yes	No	No	No	No	Yes	0.9192	4.213	82.26	0.7071	0.7071	10.72	25.04	58.78	0.9192	0.7778	3.536	3.663	1	83	2559784.457
53912	Male	34	Non-Hispanic White	2.89	22.8	0	10	5446	4422	4.061	0.666	0.81197209	10790	4311	13	18	75.14	Yes	Yes	No	No	No	Yes	0.9192	6.651	90.66	0.7	1.174	11.96	22.16	91.92	0.9192	1.147	10.57	24.46	2	81	1830015.499
53918	Male	40	Mexican American	1.8	30.05	0	24	4800	4101	3.438	1.423	0.854375	12399	5535	28	26	74.26	No	No	No	No	No	No	0.9192	7.521	128	0.7071	4.037	82.58	37.51	64.95	21.75	3.322	19.33	47.17	2	85	351861.7639
53933	Female	58	Mexican American	0.92	30	0	16	2554	2110	2.457	-0.851	0.826155051	6105	2482	22	23	54.81	Yes	Yes	Yes	No	No	No	0.9192	12.39	169.1	1.631	3.049	29.16	32.35	59.4	2.864	1.814	16.27	35.62	2	86	256793.8132
53952	Female	36	Mexican American	1.18	26.31	0	11.5	3427	2702	2.462	0.696	0.788444704	5607	2567	18	17	45.97	No	No	No	No	No	No	0.9192	7.758	121.4	0.7	1.971	21.57	19.02	21.22	1.795	0.7778	10.85	2.703	2	85	464952.2186
53956	Male	59	Non-Hispanic White	NA	30.81	0	16	4432	3184	3.464	-0.537	0.718411552	11066	1897	18	24	72.49	Yes	Yes	No	No	No	Yes	0.9192	6.302	88.94	0.7	1.161	14.62	11.54	95.2	0.9192	1.475	13.46	21.19	1	82	2323633.313
53965	Male	31	Mexican American	4.94	30.77	0	18	5156	4015	4.081	-0.113	0.778704422	11212	3442	38	26	90.17	Yes	No	No	No	No	No	0.9192	17.22	357.6	2.029	6.309	60.82	52.36	45.48	4.92	2.606	20.52	7.857	2	87	748277.575
53978	Male	68	Other Hispanic	3.82	28.2	0	31.5	3870	2908	2.71	0.473	0.751421189	8640	2381	21	24	83.98	Yes	Yes	No	No	No	Yes	0.9192	12.52	210.7	2.216	4.009	46.04	35.85	82.07	3.551	1.712	14.6	23.91	2	82	287347.6866
53979	Male	29	Other Hispanic	4.62	31.84	0	10.5	5151	3981	3.981	-0.002	0.772859639	10994	3255	21	21	96.36	Yes	No	No	No	No	No	0.9192	12.65	252.8	1.573	3.808	39.03	44.87	52.26	2.864	1.224	28.66	5.247	3	86	280048.1486
53991	Female	61	Mexican American	1.29	27.11	0	19	2604	1808	2.174	-0.985	0.694316436	5760	923	24	21	51.27	No	No	No	No	No	No	0.9192	10.91	235.3	1.684	5.118	53.38	39.13	40.28	3.999	1.169	24.15	17.49	1	79	174120.5457
53995	Female	62	Non-Hispanic White	0.89	44.72	0	6.5	3051	2248	2.353	-0.259	0.736807604	7096	1510	37	30	124.64	Yes	Yes	Yes	No	No	Yes	0.9192	7.248	129	1.287	2.73	29.23	23.32	23.17	2.194	0.7778	15.03	78.64	1	80	463836.4044
53996	Male	71	Non-Hispanic Black	2.92	27.61	0	33.5	3528	2210	2.997	-1.601	0.626417234	7914	783	24	30	187.41	Yes	Yes	No	No	No	Yes	0.9192	15.51	308.4	2.354	5.543	53.36	46.84	48.77	4.326	2.06	22.92	38.21	2	84	239588.0297
54004	Male	28	Mexican American	1.63	27.8	0	8	4585	3977	3.886	0.185	0.867393675	11180	5079	20	34	81.33	Yes	No	No	No	No	Yes	0.9192	11.73	259	0.7	5.157	47.1	58.28	69.22	4.921	1.975	18.45	6.18	1	75	948769.0063
54010	Male	79	Mexican American	5	29.86	0	16	3664	2606	2.521	0.218	0.711244541	8094	1503	18	18	107.85	No	Don't know	Borderline	No	Yes	Yes	0.9192	7.302	99.79	0.693	1.793	18.48	14.91	18.8	0.9192	1.452	12.44	27.24	2	85	264825.7624
54012	Male	28	Mexican American	1.55	21.29	0	9.5	5178	3730	3.464	0.593	0.72035535	8837	2719	14	22	78.68	Yes	No	No	No	No	Yes	0.9192	7.895	129.6	1.052	2.035	21.14	19.8	22.68	0.9192	0.7778	9.449	1.414	2	89	438693.3138
54020	Female	20	Non-Hispanic White	2.25	18.86	0	10	3496	3151	3.181	-0.073	0.901315789	5745	2969	13	15	68.07	NA	No	No	No	No	No	0.9192	2.02	34.48	0.7071	0.7071	4.805	9.703	57.81	0.9192	0.7778	7.35	3.8	1	76	1865439.279
54034	Female	47	Non-Hispanic Black	0.73	33.11	1	10	2012	1792	2.866	-2.379	0.890656064	5334	2501	21	18	68.07	Yes	No	No	No	No	Yes	0.9192	4.815	90.28	0.7	1.919	17.85	20.6	33.51	1.791	1.399	9.028	21.69	2	75	1002272.477
54035	Female	43	Non-Hispanic White	3.43	20.4	0	5.5	4187	3189	3.023	0.378	0.761643181	8248	2752	14	15	50.39	NA	No	No	No	No	Yes	0.9192	4.417	79.36	0.7	1.497	17.65	23.39	149.2	1.553	0.7778	11.7	16.36	1	84	1644759.549
54042	Male	49	Mexican American	NA	32.28	0	102.5	4230	3170	3.458	-0.571	0.749408983	9602	2370	32	26	80.44	Yes	Yes	No	No	No	No	0.9192	12.25	156.1	1.858	3.037	30.25	31.24	48.15	2.637	1.304	16.57	72.04	1	85	428060.7974
54043	Female	44	Non-Hispanic White	0.54	25.15	0	8	3831	3162	2.919	0.564	0.825371966	7352	3352	12	22	60.11	Yes	No	No	No	No	Yes	0.9192	16.21	197.7	1.499	3.781	30.08	120.1	307.3	5.103	4.446	18.89	40.3	2	76	2102761.424
54046	Female	38	Non-Hispanic White	3.49	36.98	0	8	4084	3190	2.992	0.469	0.781096964	7723	2845	17	20	53.04	Yes	No	No	No	No	No	0.9192	3.296	116.2	0.7071	1.814	12.78	24.96	45.71	2.523	0.7778	NA	NA	2	78	1697234.357
54048	Male	63	Mexican American	3.43	35.97	0	33.5	3635	3007	2.813	0.46	0.827235213	8595	3380	26	25	89.28	Yes	Yes	No	No	No	Yes	0.9192	7.302	99.79	0.693	1.793	18.48	14.91	18.8	0.9192	1.452	12.44	27.24	1	75	264825.7624
54054	Female	73	Non-Hispanic White	1.75	29.51	0	13	2917	2122	2.235	-0.283	0.727459719	5211	1158	32	35	60.11	Yes	No	No	No	Yes	No	0.9192	11.1	139	0.7	1.756	17.46	26.78	56.1	1.984	0.7778	32.73	17.14	2	76	505770.7372
54062	Female	49	Non-Hispanic White	5	29.18	0	18	3557	2816	2.461	0.966	0.791678381	7768	2948	36	41	62.76	Yes	No	No	No	No	No	0.9192	5.634	67.87	0.7071	1.405	13.85	14.74	60.97	1.389	0.7778	7.716	29.31	1	85	1793781.276
54069	Male	27	Non-Hispanic White	2.15	24.57	0	3.5	4499	4418	4.441	-0.037	0.981995999	12996	5969	25	19	90.17	Yes	No	No	No	No	Yes	0.9192	7.095	246.9	1.607	5.687	63.86	70.73	134	6.014	1.511	55.82	6.023	1	76	757116.6433
54077	Female	71	Non-Hispanic White	4.63	29.64	0	26.5	2731	2078	2.09	-0.027	0.760893446	7205	1624	22	25	87.52	Yes	Yes	No	No	No	No	0.9192	10.4	139.3	1.116	2.652	24.43	22.09	24.41	2.003	0.7778	10.14	14.86	1	77	857303.6596
54090	Male	73	Non-Hispanic White	2.47	26.17	0	49	4461	3038	2.673	0.871	0.681013226	10388	1309	29	22	99.01	Yes	No	No	No	No	No	2.051	12	159.7	1.556	2.761	26.77	30.66	59.84	2.051	1.697	7.778	38.68	1	77	811221.3882
54091	Male	56	Other Hispanic	4.67	24.2	0	10.5	4008	2985	2.805	0.445	0.744760479	9463	2178	23	26	76.91	Yes	No	No	No	No	No	0.9192	5.229	118.9	0.7071	2.364	26.85	26.55	153.6	2.105	1.718	20.67	24.61	2	86	276225.7467
54092	Female	68	Non-Hispanic Black	4.26	24.43	0	9	2146	1551	2.043	-1.339	0.722739981	4587	1001	17	19	65.42	No	Yes	No	No	No	No	0.9192	10.18	148.3	1.311	2.586	26.01	29.86	48.89	2.436	1.38	19.7	12.98	1	82	516135.8781
54095	Female	39	Non-Hispanic Black	2.26	32.5	0	14.5	3467	2690	3.051	-0.816	0.775886934	8679	2272	17	19	66.3	No	No	No	No	No	No	0.9192	9.414	211.5	0.7	4.4	29.44	67.42	143.6	4.373	1.374	12.15	3.184	1	78	701373.6387
54097	Male	18	Non-Hispanic White	0.93	19.23	0	20	4383	4114	4.131	-0.04	0.938626512	9769	5595	16	20	75.14	NA	No	No	NA	NA	NA	0.9192	5.093	118.6	0.7071	2.26	25.06	28.68	62.29	2.625	1.514	18.07	2.122	2	89	313197.8702
54106	Male	62	Non-Hispanic White	NA	23.6	1	14.5	3089	1950	3.293	-2.524	0.631272256	6645	1023	13	22	78.68	Yes	No	No	No	No	Yes	0.9192	7.018	95.09	0.7	1.304	12.57	16.47	33.31	0.9192	1.834	15.84	134.8	3	86	1262951.865
54125	Male	20	Non-Hispanic White	1.66	24.37	0	11	5846	4988	4.125	1.692	0.85323298	12823	5031	25	29	91.05	Yes	No	No	No	No	Yes	0.9192	7.611	159.6	0.7	2.257	26.36	21.49	42.54	1.541	1.294	17.41	8.941	1	80	2004812.208
54130	Female	48	Non-Hispanic White	5	23.88	0	12	3404	2533	2.556	-0.068	0.744124559	7095	1873	12	20	72.49	Yes	No	No	No	No	No	0.9192	6.057	93.24	0.7	1.729	17.81	18.11	60.53	1.491	1.567	19.32	14.34	1	86	1907185.075
54133	Female	43	Other Race	1.09	40	0	6	2950	2527	3.028	-1.101	0.856610169	6015	2906	27	20	59.23	Yes	Yes	Yes	No	No	Yes	0.9192	8.702	102.8	0.7071	1.642	15.75	17.29	22.56	1.984	0.7778	11.51	7.845	1	86	497353.5222
54141	Female	35	Non-Hispanic White	1.14	25.13	0	16	3163	2624	2.893	-0.669	0.829592159	7006	2882	14	21	77.79	No	No	No	No	No	Yes	0.9192	9.405	118.6	0.7	1.884	19.93	24.72	108.1	2.041	0.7778	30.17	11.44	2	75	408355.2742
54146	Male	58	Mexican American	0.54	28.9	0	10	3453	2598	2.866	-0.61	0.752389227	8418	1988	38	26	81.33	Yes	No	No	No	No	Yes	0.9192	7.441	93.4	0.7	1.81	18.2	19.18	44.43	2.633	1.787	20.59	36.09	1	87	403588.1817
54149	Male	19	Non-Hispanic White	1.29	18.93	0	9.5	5654	4913	5.238	-0.492	0.868942342	9104	5038	17	20	78.68	NA	No	No	NA	NA	NA	0.9192	2.291	58.32	0.7	0.7	11.64	9.12	44.83	0.9192	2.001	81.52	2.574	1	76	938184.1314
54157	Female	29	Non-Hispanic White	0.82	28.28	0	3.5	5454	4680	3.594	2.279	0.858085809	8344	5453	17	16	55.69	Yes	No	No	No	No	Yes	0.9192	4.416	119	0.7	1.856	23.53	35.72	182.9	1.949	0.7778	50.29	3.899	2	76	918007.1174
54160	Female	61	Mexican American	0.91	35.72	0	28	2802	2355	2.281	0.207	0.840471092	6044	2933	78	49	79.56	No	Yes	Yes	No	No	No	0.9192	11	142.3	0.7071	2.409	23.03	29.73	66.85	2.682	1.714	19.84	37.8	1	81	132688.2347
54161	Male	21	Non-Hispanic White	0.92	23.72	1	7	4971	3381	4.449	-1.835	0.68014484	8175	2259	14	29	97.24	Yes	Yes	No	No	Yes	Yes	4.473	14.39	449.7	2.928	9.388	101.7	58.64	48.79	5.654	0.7778	12.08	4.746	2	81	847708.8145
54162	Male	43	Mexican American	2.71	27.19	0	21	4126	3328	3.99	-1.157	0.806592341	9951	3297	24	23	88.4	NA	No	No	No	No	No	0.9192	7.424	175.6	2.517	4.201	55.27	33.43	39.37	3.849	1.243	26	15.78	1	75	596440.2275
54182	Male	77	Non-Hispanic White	1.02	32.36	0	15.5	3579	2565	2.428	0.363	0.716680637	6814	1440	20	29	102.54	Yes	Yes	No	Yes	No	Yes	2.263	6.518	87.67	1.697	1.697	14.69	10.15	27.37	2.263	1.909	16.55	32.32	2	76	275397.6174
54186	Female	38	Non-Hispanic Black	1.61	31.52	1	17.5	2482	2126	2.813	-1.661	0.856567284	5607	2658	20	19	63.65	Yes	Yes	Borderline	No	No	Yes	0.9192	9.414	211.5	0.7	4.4	29.44	67.42	143.6	4.373	1.374	12.15	3.184	1	78	701373.6387
54192	Male	59	Non-Hispanic White	4.8	25.51	0	9	5486	4477	3.708	1.409	0.816077288	10240	4488	23	25	91.94	Yes	No	No	No	No	No	0.9192	6.356	126.9	1.277	2.342	30.91	20.54	53.9	1.948	1.777	14.79	18.38	2	76	2716448.268
54193	Female	73	Non-Hispanic White	1.57	22.02	0	24.5	2785	2111	1.962	0.421	0.757989228	6718	1644	17	24	76.91	Yes	Yes	No	No	No	Yes	0.9192	9.607	124.9	1.049	1.819	22.28	23.58	66.38	2.095	1.396	9.594	23.32	2	76	943778.7645
54205	Male	38	Non-Hispanic Black	5	26.97	0	35	4847	3842	4.385	-0.896	0.792655251	10380	3457	33	56	116.69	Yes	No	No	No	No	No	0.9192	2.55	52.82	0.7	1.163	12.21	15.52	367.9	0.9192	1.34	42.49	8.934	1	78	601615.1572
54216	Female	40	Non-Hispanic White	0.55	54.27	0	3.5	3448	2662	2.88	-0.527	0.772041763	6989	2305	15	18	70.72	Yes	No	No	No	No	Yes	0.9192	8.31	153.2	1.126	3.03	26.29	40.26	56.33	2.414	0.7778	10.22	46.36	1	80	376899.4535
54220	Female	23	Non-Hispanic Black	3.04	21.69	0	9.5	2870	2703	2.993	-0.72	0.941811847	7115	4033	11	17	62.76	No	No	No	No	No	No	0.9192	5.847	194.4	1.633	3.917	45.05	37.9	29.52	3.362	1.497	13.51	3.714	1	83	1038800.186
54222	Female	46	Non-Hispanic White	1.28	29.01	0	13	3985	2973	2.724	0.608	0.746047679	7059	2306	14	19	71.6	Yes	No	No	No	No	No	0.9192	7.245	97.01	0.7	1.5	15.64	30.19	111.8	2.098	1.277	27.37	26.76	1	77	471301.4407
54224	Female	39	Non-Hispanic White	5	21.47	0	15.5	3791	3232	3.315	-0.179	0.852545503	7977	3954	34	30	68.95	Yes	No	No	No	No	No	0.9192	2.194	46.95	0.7071	0.7071	7.559	11.55	13.21	0.9192	0.7778	5.782	5.075	1	85	1272098.379
54225	Male	27	Non-Hispanic White	1.18	17.92	0	20.5	5022	4312	4.327	-0.03	0.858622063	10325	4763	19	25	62.76	Yes	No	No	No	No	Yes	4.473	14.39	449.7	2.928	9.388	101.7	58.64	48.79	5.654	0.7778	12.08	4.746	2	81	847708.8145
54226	Male	19	Non-Hispanic White	5	24.58	0	15	4962	4613	4.235	0.707	0.929665457	10977	6068	20	23	84.86	NA	No	No	NA	NA	NA	0.9192	5.982	114	0.7	1.559	16.03	21.98	65.04	1.502	0.7778	41.59	2.713	1	83	1330017.262
54234	Female	40	Non-Hispanic Black	0.65	19.95	0	3.5	3728	2475	3.109	-1.374	0.66389485	5458	1704	15	26	55.69	Yes	No	No	No	No	No	0.9192	4.815	90.28	0.7	1.919	17.85	20.6	33.51	1.791	1.399	9.028	21.69	2	82	1002272.477
54236	Female	60	Mexican American	2.77	33.02	0	26.5	3494	2574	2.06	1.531	0.736691471	6091	1836	10	14	88.4	Yes	Yes	Yes	No	No	No	0.9192	10.74	256.3	1.477	6.648	69.27	50.2	34.58	5.457	1.651	25.3	13.75	2	77	212524.947
54238	Female	42	Other Race	1.34	26.24	0	20	3679	3066	2.616	1.214	0.833378635	5777	3458	15	23	83.98	No	No	No	No	No	No	0.9192	8.702	102.8	0.7071	1.642	15.75	17.29	22.56	1.984	0.7778	11.51	7.845	2	87	497353.5222
54241	Female	32	Mexican American	0.58	34.18	0	9	3444	3056	2.793	0.7	0.887340302	8621	3951	21	18	53.04	NA	No	No	No	No	Yes	1.499	19.43	370.1	2.03	7.534	64.8	81.94	69.05	6.915	2.815	17.09	15.31	1	88	370450.335
54250	Female	27	Non-Hispanic Black	1.05	19.6	0	3.5	3717	3152	2.832	0.836	0.847995695	6918	3896	15	22	87.52	No	No	No	No	No	No	0.9192	7.201	191.9	1.379	4.229	49.5	36.89	44.06	3.728	1.324	8.55	2.65	2	84	827894.6541
54254	Male	29	Mexican American	3.85	32.13	0	40	6002	4238	4.733	-0.786	0.706097967	10841	2828	29	36	97.24	Yes	No	No	No	No	Yes	0.9192	7.101	156.8	1.149	2.381	29.52	24.53	46.29	2.189	1.471	25.16	5.345	1	81	660847.0325
54267	Female	67	Non-Hispanic White	5	25.1	0	28.5	2535	1432	2.002	-1.588	0.564891519	3898	436	21	27	74.26	Yes	No	No	No	No	Yes	0.9192	8.205	198.4	1.317	3.508	33.18	39.74	38.03	3.558	0.7778	16.11	34.59	2	81	1489811.471
54292	Female	56	Non-Hispanic White	4.94	41.81	0	7.5	3583	2830	2.428	1.044	0.789840915	8845	2660	19	27	77.79	NA	Yes	No	No	No	No	0.9192	5.187	63.74	0.7071	1	9.708	13.19	21.84	0.9192	0.7778	9.504	10.73	2	76	2660970.421
54298	Female	20	Non-Hispanic White	3.4	20.35	0	12.5	3493	3047	3.326	-0.618	0.872316061	6224	3149	11	14	51.27	Yes	No	No	No	No	No	0.9192	3.271	58.75	0.7071	0.7071	9.731	10.19	14.98	0.9192	0.7778	14.04	2.303	2	86	2088607.13
54303	Female	56	Non-Hispanic White	0.57	21.56	0	10.5	4432	3577	3.085	1.012	0.807084838	9882	3465	23	21	69.84	Yes	No	No	No	No	No	0.9192	4.027	87.14	0.7071	1.756	17.11	18.04	84.04	1.643	1.994	17.62	25.94	2	75	814682.9676
54304	Female	38	Non-Hispanic White	3.89	24.55	0	21	3852	3199	2.97	0.549	0.830477674	7980	3142	14	19	53.04	Yes	No	No	No	No	No	0.9192	3.996	87.03	0.7071	1.323	23.06	14.32	35.92	1.979	1.839	8.32	7.942	2	86	1359121.534
54310	Male	50	Non-Hispanic White	2.95	28.44	0	19.5	4387	3699	3.649	0.096	0.843173011	11494	4674	23	21	80.44	Yes	No	No	No	No	Yes	0.9192	14.11	328.5	1.736	4.395	53.48	47.64	138.3	3.794	1.418	20.21	32.8	2	76	2555478.438
54317	Male	64	Non-Hispanic White	5	25.09	0	11.5	5661	3516	3.569	-0.089	0.62109168	7729	1905	21	26	118.46	Yes	No	No	No	Yes	No	0.9192	8.701	127.1	0.7071	1.568	17.46	19.1	34.39	0.9192	1.419	11.43	40.99	2	81	1523901.969
54335	Female	34	Non-Hispanic White	4.03	26.12	0	17.5	3539	2879	2.752	0.335	0.81350664	8025	2782	20	24	66.3	Yes	No	No	No	No	No	0.9192	2.02	34.48	0.7071	0.7071	4.805	9.703	57.81	0.9192	0.7778	7.35	3.8	2	75	1865439.279
54338	Female	19	Non-Hispanic Black	0	19.24	0	5	2794	2600	2.971	-0.926	0.930565497	6999	3127	12	23	91.94	NA	No	No	NA	NA	NA	0.9192	9.135	241.5	1.473	3.726	56.61	38.75	49.31	3.911	1.227	6.106	1.414	1	89	339535.9377
54343	Male	28	Non-Hispanic Black	0	35.98	0	24.5	4684	4114	3.786	0.662	0.878309137	11106	4969	23	24	89.28	Yes	No	No	No	No	No	2.333	2.616	74.67	1.768	1.768	19.22	14.69	18.6	2.333	1.98	17.7	3.536	1	82	789987.5688
54344	Female	20	Other Hispanic	2.49	19.7	0	11	2809	2765	2.746	0.064	0.984336063	6663	4476	13	23	68.95	Yes	No	No	No	No	No	0.9192	4.097	81.78	0.7	1.702	16.12	16.96	50.97	1.536	1.406	13.59	4.796	2	77	792915.4678
54359	Female	23	Other Hispanic	0.45	26.3	0	19	3967	3455	2.813	1.751	0.870935216	6639	4085	16	21	60.11	Yes	No	No	No	No	Yes	0.9192	5.096	148.3	0.7071	3.628	40.24	24.7	24.91	2.624	0.7778	8.44	2.494	1	78	593343.3627
54372	Female	18	Mexican American	2.46	18.4	0	12.5	3266	3143	2.72	1.184	0.962339253	7945	3584	44	28	44.2	NA	No	No	NA	NA	NA	0.9192	5.869	139.7	0.7	2.421	23.63	28.97	37.91	2.14	0.7778	6.221	1.414	1	81	383709.9011
54378	Female	65	Non-Hispanic White	5	27.62	0	27.5	2838	2052	2.27	-0.558	0.723044397	6250	1302	26	22	61	Yes	Yes	No	No	No	Yes	0.9192	17.26	244.6	1.766	3.643	39.77	60.06	278.9	4.062	2.29	10.71	18.83	2	85	1592847.87
54399	Female	47	Mexican American	2.27	31.12	0	10.5	3168	2514	2.741	-0.553	0.793560606	6400	2222	21	23	34.48	No	Yes	No	No	No	No	0.9192	15.28	247.5	1.694	5.091	36.81	73.03	102	5.979	1.648	18.72	9.6	1	85	376046.8596
54406	Male	46	Non-Hispanic Black	2.37	23.39	0	17	3777	3105	3.315	-0.431	0.822081017	8805	3481	51	109	70.72	Yes	No	No	No	No	Yes	0.9192	21.66	272.8	1.702	3.302	28.83	40.97	53.46	2.888	1.391	12.06	30.29	1	84	349489.5549
54407	Male	30	Non-Hispanic Black	3.51	30.19	0	26	4694	4063	4.275	-0.379	0.865573072	10371	5120	24	21	103.43	Yes	No	No	No	No	No	2.333	2.616	74.67	1.768	1.768	19.22	14.69	18.6	2.333	1.98	17.7	3.536	2	81	789987.5688
54409	Male	20	Non-Hispanic White	4.42	18.54	0	5	5072	4681	4.119	1.091	0.922910095	10099	5335	16	19	60.11	No	No	No	No	No	Yes	0.9192	8.51	188.2	1.058	3.729	30.11	38.99	76.1	2.761	0.7778	11.22	53.02	2	75	2756534.918
54417	Male	26	Non-Hispanic White	3.43	24.15	0	11.5	5663	4495	4.632	-0.22	0.793748896	9312	3686	9	19	48.62	Yes	No	No	No	No	Yes	0.9192	10.06	312.5	2.575	9.804	78.33	66.64	96.47	5.792	3.339	15.59	7.026	1	76	2275552.043
54440	Male	51	Other Hispanic	3.99	35.34	0	16.5	3818	3228	2.979	0.583	0.845468832	8057	3767	36	34	84.86	Yes	Yes	No	No	No	No	0.9192	14	346.5	2.95	7.857	81.51	72.06	91.24	6.501	2.11	28.01	38.47	2	82	379631.1128
54449	Female	43	Non-Hispanic White	1.66	15.98	0	3.5	3405	2361	3.01	-1.438	0.69339207	5961	1377	15	20	85.75	Yes	No	No	No	No	Yes	0.9192	6.02	121.1	1.309	3.511	28.27	30.88	40.29	2.509	1.432	15.85	15.31	1	77	2218748.906
54450	Female	47	Mexican American	1.32	32.43	0	6	2850	2556	2.189	1.145	0.896842105	5783	4262	22	21	49.5	No	Yes	Yes	No	No	No	0.9192	9.851	224.4	1.821	6.6	63.09	54.58	43.52	6.052	1.617	12.93	18.11	1	87	545564.7407
54459	Female	41	Non-Hispanic White	5	27.75	0	7.5	3938	3244	3.153	0.192	0.82376841	10037	3866	20	21	65.42	Yes	No	No	No	No	Yes	0.9192	4.027	87.14	0.7071	1.756	17.11	18.04	84.04	1.643	1.994	17.62	25.94	1	80	814682.9676
54463	Female	68	Non-Hispanic White	NA	32.36	0	14.5	2929	2459	2.055	1.148	0.839535678	7305	2989	27	23	56.58	No	Yes	No	No	No	No	0.9192	5.761	82.14	0.7	0.7	15.37	14.12	18.54	1.385	1.119	14.19	122.6	1	76	1448707.835
54464	Female	46	Non-Hispanic White	NA	32.25	0	7.5	2697	2156	2.36	-0.56	0.799406748	7205	2297	14	17	53.92	Yes	Yes	No	No	No	No	0.9192	4.417	79.36	0.7	1.497	17.65	23.39	149.2	1.553	0.7778	11.7	16.36	1	83	1644759.549
54468	Male	29	Non-Hispanic White	1.48	26.1	0	7.5	5416	4000	3.819	0.364	0.738552437	8566	3168	29	26	92.82	Yes	No	No	No	No	Yes	0.9192	3.12	62.73	0.7	0.7	10.39	10.9	45.44	0.9192	0.7778	9.976	5.803	1	77	2498367.681
54482	Female	50	Non-Hispanic White	1.47	30.98	0	8.5	3243	2616	2.897	-0.615	0.8066605	4969	2423	115	120	53.92	Yes	No	No	No	No	Yes	2.116	12.51	304.9	2.706	4.449	61.07	53.3	147	4.265	1.737	17.01	14.37	1	86	575077.6073
54485	Female	31	Non-Hispanic Black	0.11	24.36	0	116.5	3388	2968	2.836	0.346	0.876033058	8023	3729	15	15	65.42	Yes	No	No	No	No	No	0.9192	5.773	118.8	0.7	2.678	21.08	41.57	63.87	2.521	1.173	9.74	8.741	1	79	733871.7342
54487	Male	45	Non-Hispanic White	3.55	33.36	0	25	4797	3948	3.625	0.64	0.823014384	11315	3902	74	42	84.86	Yes	Yes	No	No	No	No	0.9192	16.27	549.1	3.788	12.71	128.4	123.8	388.1	11.71	2.016	240.3	80.94	1	85	1865356.615
54491	Male	63	Non-Hispanic White	1.03	58.18	0	35.5	5156	3790	3.712	0.137	0.735065943	12263	2592	33	28	80.44	Yes	Yes	No	No	No	No	0.9192	4.52	76.44	0.7071	1.24	19.35	14.76	30.68	2.086	1.984	33.29	31.86	1	81	1667653.94
54503	Male	43	Non-Hispanic White	1.72	27.18	0	19.5	5246	3326	3.979	-1.142	0.634006862	8751	1672	23	25	93.7	Yes	No	No	No	No	Yes	0.9192	5.088	102.3	1.527	2.021	20	16.39	39.37	1.581	1.501	17.08	18.27	2	75	1992904.483
54504	Male	55	Non-Hispanic Black	0	30.05	1	14	3318	1431	3.551	-3.691	0.431283906	4066	349	21	22	83.1	Yes	Yes	Yes	No	No	Yes	0.9192	21.66	272.8	1.702	3.302	28.83	40.97	53.46	2.888	1.391	12.06	30.29	1	89	349489.5549
54516	Male	70	Non-Hispanic White	2.75	25.78	0	35	5072	3753	3.18	1.155	0.739944795	10686	2711	21	21	69.84	NA	No	No	No	No	Yes	2.051	12	159.7	1.556	2.761	26.77	30.66	59.84	2.051	1.697	7.778	38.68	1	76	811221.3882
54528	Female	39	Non-Hispanic White	0.32	39.75	0	3.5	2902	2324	2.795	-1.166	0.800827016	7120	2093	12	17	54.81	No	No	No	No	No	Yes	0.9192	2.02	34.48	0.7071	0.7071	4.805	9.703	57.81	0.9192	0.7778	7.35	3.8	2	75	1865439.279
54533	Male	68	Non-Hispanic White	2.13	45.72	0	25.5	4140	3291	2.905	0.856	0.794927536	8742	3389	21	21	115.8	Yes	Yes	No	No	No	No	0.9192	6.587	94.15	1.043	2.679	20.4	23.37	39.25	1.857	3.861	11.13	28.16	1	83	1897300.114
54544	Female	53	Non-Hispanic White	3.82	36.19	0	13.5	5244	3161	3.21	-0.099	0.602784134	5657	1734	17	22	60.11	Yes	No	No	No	No	Yes	0.9192	5.187	63.74	0.7071	1	9.708	13.19	21.84	0.9192	0.7778	9.504	10.73	2	79	2660970.421
54546	Male	35	Non-Hispanic White	1.78	38.09	0	7	4679	3891	4.649	-1.188	0.831587946	10291	3915	26	19	77.79	Yes	Yes	No	No	Yes	Yes	0.9192	3.859	82.23	0.7071	0.7071	14.42	13.26	87.07	0.9192	1.136	37.39	17.79	2	76	1356855.977
54566	Female	67	Non-Hispanic White	1.37	21.67	0	5.5	3170	1822	2.236	-1.047	0.574763407	4393	624	12	23	92.82	Yes	Yes	No	No	Yes	Yes	2.016	22.52	558	4.663	12.66	148.1	161.2	151.1	12.71	1.313	22.68	12.12	2	81	1550019.293
54567	Male	20	Other Hispanic	0.91	31.3	0	16.5	5350	4569	4.014	1.108	0.854018692	9092	4945	83	41	83.98	No	No	No	No	No	Yes	0.9192	12.65	252.8	1.573	3.808	39.03	44.87	52.26	2.864	1.224	28.66	5.247	3	86	280048.1486
54574	Female	66	Non-Hispanic White	5	37.58	0	15.5	2625	1971	2.33	-0.878	0.750857143	5805	1468	19	20	99.89	Yes	No	No	No	Yes	No	2.028	18.24	301.7	2.487	4.993	59.14	52.13	58.18	4.83	0.7778	23.91	20.41	2	83	1868523.621
54577	Female	44	Non-Hispanic White	4.67	21.15	0	13.5	3221	2458	2.795	-0.801	0.763117044	6049	2026	19	22	67.18	Yes	No	No	No	No	No	0.9192	5.634	67.87	0.7071	1.405	13.85	14.74	60.97	1.389	0.7778	7.716	29.31	2	86	1793781.276
54598	Female	37	Mexican American	NA	24.03	0	12	3475	2684	2.776	-0.244	0.772374101	7845	2243	23	25	54.81	No	No	No	No	No	No	0.9192	7.256	139.5	0.7	2.897	25.95	29.78	27.34	2.328	0.7778	11.17	2.251	1	85	402646.0553
54607	Male	70	Mexican American	1.2	34.32	0	49.5	4014	2896	2.595	0.752	0.721474838	5518	1978	25	23	88.4	Yes	Yes	Borderline	No	No	Yes	0.9192	14.75	253.8	2.051	5.322	53.62	66.53	94.6	6.611	6.49	13.32	14.73	1	75	336326.6765
54615	Female	43	Non-Hispanic White	0.18	20.31	1	9	3381	2052	2.776	-1.73	0.606921029	5254	1062	15	22	87.52	No	No	No	No	No	Yes	0.9192	4.027	87.14	0.7071	1.756	17.11	18.04	84.04	1.643	1.994	17.62	25.94	1	75	814682.9676
54618	Male	44	Non-Hispanic White	5	26.99	0	13	5629	4448	4.152	0.514	0.79019364	14351	3984	23	20	102.54	Yes	No	No	No	No	No	0.9192	4.227	64.93	0.7	1.205	8.85	15.67	56.97	1.317	1.687	12.37	29.84	1	77	2189564.588
54619	Female	39	Non-Hispanic White	0.13	31.45	0	18	3348	2872	2.517	0.997	0.857825568	7295	3779	13	28	65.42	Yes	No	No	No	No	No	0.9192	9.476	170.4	1.884	3.175	35.35	28.35	62.36	2.64	0.7778	12.16	4.909	2	83	560632.5579
54628	Female	75	Non-Hispanic White	3.43	25.41	0	20	3075	2230	2.406	-0.397	0.725203252	6916	1503	25	27	83.1	Yes	Yes	No	No	No	No	0.9192	10.4	139.3	1.116	2.652	24.43	22.09	24.41	2.003	0.7778	10.14	14.86	1	85	857303.6596
54634	Male	72	Other Race	1.13	24.86	0	25.5	4230	2785	2.874	-0.183	0.658392435	9442	1125	6	20	93.7	Yes	Yes	Borderline	No	No	Yes	0.9192	21.61	597.5	2.902	15.79	118.4	184.8	493.8	15.77	2.559	67.28	31.88	1	85	526752.9844
54660	Male	54	Non-Hispanic White	5	27.32	0	3.5	5194	3365	3.801	-0.757	0.647862919	9117	1629	38	26	87.52	Yes	No	No	No	No	Yes	0.9192	5.133	88.18	0.7	1.355	13.81	26.23	48.32	2.555	2.02	14.59	83.95	1	77	2488802.017
54663	Male	72	Non-Hispanic Black	1.02	30.32	0	16	3603	2791	2.981	-0.398	0.774632251	8915	2603	19	18	134.37	Yes	Yes	No	No	No	Yes	0.9192	15.49	890	5.908	13.45	413.3	118.5	55.49	22.34	2.901	9.648	39.44	2	83	305276.2938
54676	Male	19	Non-Hispanic Black	NA	29.6	0	12	3741	3326	4.083	-1.426	0.889067094	10054	4673	18	25	68.07	NA	No	No	NA	NA	NA	2.333	2.616	68.09	1.768	1.768	17.9	16.23	44.83	2.333	1.98	8.485	3.536	2	82	567506.6904
54679	Male	39	Non-Hispanic White	5	34.48	0	10	4343	3789	3.577	0.436	0.872438407	11197	5287	47	34	89.28	Yes	No	No	No	No	No	0.9192	6.651	90.66	0.7	1.174	11.96	22.16	91.92	0.9192	1.147	10.57	24.46	2	79	1830015.499
54680	Male	35	Mexican American	0.68	29.07	0	8.5	4148	3187	3.746	-1.082	0.768322083	9850	2574	65	36	71.6	Yes	No	No	Don't know	No	Yes	0.9192	17.22	357.6	2.029	6.309	60.82	52.36	45.48	4.92	2.606	20.52	7.857	2	86	748277.575
54689	Female	25	Non-Hispanic Black	1.34	52.34	0	36	4469	4090	3.324	1.746	0.915193556	10874	4191	14	16	61	No	No	No	No	No	No	0.9192	8.076	192.2	1.507	3.941	43.92	30.33	27.99	3.014	1.664	11.12	3.737	1	84	625559.616
54702	Female	45	Non-Hispanic White	0.95	19.65	0	3.5	3764	2306	2.47	-0.432	0.612646121	5119	1033	15	20	70.72	Yes	No	No	No	No	Yes	0.9192	8.609	206.3	1.534	3.79	40.35	37.79	146.7	3.408	1.152	14.32	33.84	2	80	611915.6993
54708	Male	31	Non-Hispanic White	3.69	18.52	0	6.5	4267	3171	3.408	-0.524	0.743145067	6310	2512	18	21	78.68	Yes	No	No	No	No	Yes	0.9192	6.847	166.8	0.7	2.454	26	42.24	89.67	2.855	0.7778	9.782	9.383	1	86	1578998.453
54711	Male	41	Mexican American	5	26.8	0	9	5220	4313	3.716	1.171	0.826245211	10053	4527	74	34	66.3	Yes	No	No	No	No	No	0.9192	12.25	156.1	1.858	3.037	30.25	31.24	48.15	2.637	1.304	16.57	72.04	1	85	428060.7974
54716	Female	21	Non-Hispanic Black	0.66	25.04	0	3.5	2938	2934	3.141	-0.499	0.99863853	7339	4135	17	16	65.42	NA	Yes	No	No	No	No	0.9192	5.847	194.4	1.633	3.917	45.05	37.9	29.52	3.362	1.497	13.51	3.714	1	83	1038800.186
54721	Male	50	Mexican American	NA	30.83	0	9.5	5533	4732	3.41	2.777	0.855232243	11844	5274	87	56	74.26	Yes	No	No	No	No	Yes	0.9192	8.31	118.6	1.252	2.109	19.74	25.32	50.89	2.175	2.062	51.27	13.59	1	76	300557.0817
54722	Female	20	Non-Hispanic Black	0.6	28.66	0	47	2945	2460	2.884	-1.085	0.835314092	6684	2737	12	22	76.02	Yes	No	No	No	No	Yes	0.9192	9.414	211.5	0.7	4.4	29.44	67.42	143.6	4.373	1.374	12.15	3.184	1	86	701373.6387
54730	Female	78	Non-Hispanic White	1.11	23.55	0	18.5	2858	2052	2.003	0.126	0.717984605	4213	1310	11	22	69.84	No	Yes	No	Yes	Yes	No	0.9192	10.87	162.4	1.19	2.004	24.74	24.4	29.49	2.209	1.265	45.15	24.3	1	77	565989.5695
54740	Female	51	Non-Hispanic White	3.43	19.68	0	13.5	3572	2656	2.625	0.085	0.74356103	7671	1974	16	20	54.81	Yes	No	No	No	No	Yes	0.9192	7.005	102.7	1.035	1.939	22.65	18.8	45.25	1.664	0.7778	13.86	16.95	2	79	2796416.226
54750	Female	49	Non-Hispanic White	4.92	26.63	0	22.5	2944	2574	2.633	-0.155	0.874320652	7157	3072	16	18	61	No	No	No	No	No	No	0.9192	5.634	67.87	0.7071	1.405	13.85	14.74	60.97	1.389	0.7778	7.716	29.31	1	88	1793781.276
54773	Female	40	Mexican American	0.84	30.9	0	13.5	3535	2790	2.598	0.519	0.789250354	7685	2665	15	19	55.69	No	No	No	No	No	No	0.9192	4.022	64.3	0.7071	1.612	17.59	16.67	90.11	1.46	1.33	11.37	11.03	1	81	452481.2863
54780	Male	72	Other Race	3.43	22.72	0	30.5	4180	2931	2.738	0.443	0.701196172	9600	1620	34	31	99.01	Yes	Yes	Borderline	No	No	Yes	0.9192	21.61	597.5	2.902	15.79	118.4	184.8	493.8	15.77	2.559	67.28	31.88	1	85	526752.9844
54784	Female	65	Non-Hispanic White	5	27.32	0	21	3579	2631	2.405	0.55	0.735121542	6998	1864	19	19	75.14	Yes	No	Yes	No	No	No	0.9192	11.38	130.5	1.451	2.509	19.88	25.88	25.51	1.916	1.511	11.9	170.2	1	85	1370388.261
54788	Male	70	Non-Hispanic White	1.22	28.54	1	24.5	3204	1103	2.943	-3.613	0.344257179	2658	239	32	28	67.18	No	Yes	Yes	No	No	Yes	2.404	6.291	103.1	1.768	1.768	22.76	22.95	108.4	2.333	1.98	9.192	21.5	2	75	316411.6081
54800	Male	41	Non-Hispanic White	5	28.9	0	12	5395	4345	3.58	1.585	0.805375348	10161	4413	25	24	85.75	Yes	No	No	No	No	Yes	0.9192	1.807	42.84	0.7071	0.7071	8.613	6.97	36	0.9192	0.7778	15.04	13.68	2	79	2423132.551
54802	Male	60	Non-Hispanic White	1.28	24.85	0	14	5332	4790	3.701	2	0.898349587	12803	6302	20	26	104.31	Yes	Yes	No	No	No	No	2.263	3.984	87.47	1.697	1.697	19.15	19.95	40.46	2.192	1.909	8.485	38.19	2	81	497047.3246
54825	Male	40	Non-Hispanic White	2.13	36.85	0	6.5	4407	3758	3.551	0.43	0.852734286	9764	4795	17	23	101.66	Yes	No	No	No	No	No	0.9192	15.08	310.5	2.141	5.641	55.44	88.56	252.6	5.241	2.569	17.12	29.42	2	75	706463.5361
54829	Female	50	Non-Hispanic White	5	33.48	0	11.5	4013	3048	2.67	0.937	0.759531523	8631	2223	20	27	67.18	Yes	No	No	No	No	No	0.9192	7.005	102.7	1.035	1.939	22.65	18.8	45.25	1.664	0.7778	13.86	16.95	2	76	2796416.226
54838	Female	36	Non-Hispanic White	2.33	31.75	0	116.5	3897	3285	2.886	1.011	0.84295612	9349	3823	15	22	45.97	Yes	No	No	No	No	No	0.9192	3.417	44.95	0.7	0.7	9.414	13.87	102.9	0.9192	0.7778	21.45	55.39	1	77	1070532.844
54843	Male	21	Non-Hispanic White	1.11	23.64	0	35.5	6821	4247	4.591	-0.58	0.622635977	8684	2725	48	37	87.52	Yes	No	No	No	No	No	0.9192	7.095	246.9	1.607	5.687	63.86	70.73	134	6.014	1.511	55.82	6.023	1	79	757116.6433
54859	Male	23	Mexican American	NA	24.46	0	13.5	4742	4071	3.697	0.799	0.858498524	10084	4341	28	23	76.91	Yes	No	No	No	No	No	0.9192	6.195	131.4	1.193	2.348	23.08	24.37	36.87	2.186	1.139	12.99	3.458	2	88	521515.335
54869	Female	53	Non-Hispanic White	5	41.49	0	11.5	3295	2734	2.826	-0.215	0.829742033	9129	3059	41	24	63.65	Yes	No	Borderline	No	No	Yes	0.9192	5.187	63.74	0.7071	1	9.708	13.19	21.84	0.9192	0.7778	9.504	10.73	2	79	2660970.421
54870	Male	38	Other Hispanic	3.88	23.35	0	17	5280	4113	3.767	0.672	0.778977273	9445	3575	20	24	93.7	Yes	No	No	No	No	No	0.9192	19.2	351.4	3.999	5.841	73.89	63.76	75.4	5.405	2.288	22.27	12.62	2	84	794971.1057
54872	Male	19	Non-Hispanic White	1.16	32.56	0	3.5	5950	4932	4.348	1.073	0.828907563	9294	4990	97	48	62.76	NA	No	No	NA	NA	NA	0.9192	5.093	118.6	0.7071	2.26	25.06	28.68	62.29	2.625	1.514	18.07	2.122	2	87	313197.8702
54892	Male	61	Non-Hispanic White	3.09	21.06	1	9	2330	1664	2.317	-1.794	0.71416309	6004	1022	92	67	73.37	Yes	No	No	No	Yes	Yes	0.9192	8.701	127.1	0.7071	1.568	17.46	19.1	34.39	0.9192	1.419	11.43	40.99	2	75	1523901.969
54894	Female	77	Non-Hispanic White	5	26.94	0	3.5	3349	2142	1.742	1.262	0.639593909	4791	968	18	22	66.3	Yes	Yes	No	No	Yes	Yes	0.9192	9.607	124.9	1.049	1.819	22.28	23.58	66.38	2.095	1.396	9.594	23.32	2	78	943778.7645
54917	Male	20	Non-Hispanic White	0.65	32.36	0	3.5	6270	4798	4.583	0.376	0.76523126	8055	4248	63	50	80.44	Yes	No	No	No	No	No	0.9192	6.538	151.3	1.026	2.478	26.76	31.59	78.2	2.134	1.557	11.44	28.6	1	84	658785.6091
54919	Male	38	Other Hispanic	2.36	22.79	0	10.5	4293	3629	3.603	0.054	0.845329606	9465	3953	18	18	75.14	Yes	No	No	No	No	No	0.9192	6.754	170.8	2.054	3.988	49.99	36.35	42.12	3.737	2.524	21.56	4.982	2	77	953096.6861
54921	Male	25	Mexican American	1.2	40.65	0	9	5840	4879	3.955	1.86	0.835445205	10544	5333	64	48	61.88	Yes	No	No	No	No	No	0.9192	4.656	85.48	0.7071	1.769	17.6	16.75	33.34	1.67	1.302	13.74	3.423	1	87	708423.1943
54932	Male	55	Mexican American	0.88	33.9	0	22	2934	2161	2.508	-0.919	0.736537151	7591	1382	48	50	73.37	Yes	No	No	No	No	No	0.9192	8.31	118.6	1.252	2.109	19.74	25.32	50.89	2.175	2.062	51.27	13.59	1	78	300557.0817
54936	Male	47	Non-Hispanic Black	2.91	24.21	0	8	5185	4238	4.47	-0.357	0.817357763	7879	4400	18	18	105.2	No	No	No	No	No	No	0.9192	27.14	962.1	9.638	29.81	432.4	158.5	107.2	28.66	3.543	21.74	24.16	1	78	629279.6902
54948	Female	72	Non-Hispanic White	2.31	38.42	0	21	3827	2982	2.335	1.579	0.779200418	8352	2678	27	26	71.6	No	No	No	No	Yes	No	0.9192	14.63	129.9	0.7	2.208	18.15	38.2	60.43	2.369	1.835	15.58	13.86	2	76	921843.4726
54951	Female	24	Non-Hispanic White	0.37	21.08	0	13	3120	2451	2.976	-1.286	0.785576923	6756	2243	16	24	57.46	No	No	No	No	No	No	0.9192	8.407	100.3	1.225	1.397	15.91	19.16	80.78	1.425	0.7778	6.667	1.414	1	86	762945.1917
54952	Female	40	Non-Hispanic White	1.2	26.96	0	15	2796	2136	2.674	-1.357	0.763948498	7393	1673	16	18	62.76	Yes	No	No	No	No	Yes	0.9192	10.65	200.4	2.191	3.45	42.25	38.59	165.5	2.83	1.245	17.61	15.95	2	80	526905.0836
54980	Female	60	Non-Hispanic White	2.71	26.94	0	22	3421	2565	2.258	0.846	0.749780766	7635	1820	18	20	53.04	Yes	No	No	No	No	Yes	0.9192	3.323	49.82	0.7	0.7	10.23	11.41	31.08	0.9192	0.7778	39.56	10.8	1	81	1687392.463
54984	Male	36	Other Hispanic	NA	28.2	0	27	4407	3544	3.256	0.65	0.804175176	10368	3141	181	153	80.44	Yes	No	No	No	No	No	0.9192	19.2	351.4	3.999	5.841	73.89	63.76	75.4	5.405	2.288	22.27	12.62	2	78	794971.1057
54987	Female	37	Non-Hispanic White	1.02	28.98	0	3.5	2577	1992	2.352	-1.07	0.772991851	5532	1745	14	24	64.53	Yes	No	No	No	No	Yes	1.421	8.756	235.4	2.713	7.124	76.89	59.17	255	5.535	1.264	10.81	9.864	2	81	504556.5284
55011	Female	27	Non-Hispanic White	2.12	23.15	0	5.5	4661	3226	3.3	-0.156	0.692126153	6464	2253	45	31	47.74	Yes	No	No	No	No	No	0.9192	3.271	58.75	0.7071	0.7071	9.731	10.19	14.98	0.9192	0.7778	14.04	2.303	1	86	2088607.13
55021	Male	35	Non-Hispanic Black	5	25.24	0	12	4471	3671	4.043	-0.678	0.821069112	11974	4029	19	20	97.24	No	No	No	No	No	No	0.9192	2.55	52.82	0.7	1.163	12.21	15.52	367.9	0.9192	1.34	42.49	8.934	1	84	601615.1572
55033	Female	78	Non-Hispanic White	3.43	32.24	0	12	2448	1808	2.144	-0.821	0.738562092	5425	1292	28	25	67.18	Yes	Yes	Yes	No	No	Yes	0.9192	11.77	210.5	1.286	2.948	27.51	39.82	77.47	2.914	0.7778	11.29	13.12	2	84	876516.7422
55034	Female	69	Non-Hispanic White	5	20.18	0	33	4062	2858	2.608	0.553	0.703594289	7628	1781	20	22	75.14	Yes	No	No	No	No	No	0.9192	5.761	82.14	0.7	0.7	15.37	14.12	18.54	1.385	1.119	14.19	122.6	1	77	1448707.835
55040	Male	21	Mexican American	1.4	22.88	0	10.5	4005	3763	3.662	0.21	0.939575531	9977	5808	44	37	83.98	Yes	No	No	No	No	No	0.9192	7.101	156.8	1.149	2.381	29.52	24.53	46.29	2.189	1.471	25.16	5.345	2	80	660847.0325
55052	Female	26	Mexican American	0.98	25.41	0	17.5	3355	3074	2.904	0.425	0.916244411	7001	4438	17	16	53.92	No	No	No	No	No	No	0.9192	5.578	99.56	0.7	2.223	21.18	20.63	25.89	2.021	1.123	17.25	2.314	3	86	423421.1606
55055	Male	39	Non-Hispanic White	2.31	25.72	0	3.5	5456	4018	3.484	1.138	0.73643695	9117	3103	34	26	92.82	NA	No	No	No	No	Yes	0.9192	7.611	159.6	0.7	2.257	26.36	21.49	42.54	1.541	1.294	17.41	8.941	1	83	2004812.208
55057	Female	71	Non-Hispanic Black	3.32	30.8	0	9	2747	2048	1.975	0.214	0.74554059	4123	1818	27	30	86.63	Yes	Yes	Yes	No	No	No	0.9192	4.624	102.7	0.7	2.044	22.55	17.88	18.41	2.017	0.7778	18.01	71.94	1	77	405075.9085
55058	Male	58	Mexican American	1.02	29.86	0	6	4600	3671	3.13	1.169	0.798043478	9490	3434	26	23	90.17	Yes	No	No	No	No	Yes	0.9192	13.41	189.5	1.49	3.979	30.12	59.59	187.8	3.982	2.402	33.71	13	2	87	267882.8252
55062	Male	20	Mexican American	3.17	20.91	0	9.5	4806	3855	3.906	-0.093	0.802122347	9535	3426	25	32	68.07	Yes	No	No	No	No	No	0.9192	4.656	85.48	0.7071	1.769	17.6	16.75	33.34	1.67	1.302	13.74	3.423	1	87	708423.1943
55070	Male	27	Other Race	0.92	25.16	0	29.5	4884	4210	4.453	-0.418	0.861998362	12522	4760	22	21	73.37	Yes	No	No	No	No	No	0.9192	5.896	89.28	0.7	1.348	15.05	17.19	53.47	0.9192	1.683	16.52	9.855	1	79	626071.0188
55073	Female	52	Other Race	1.09	37.39	0	6.5	3264	2537	2.646	-0.254	0.777267157	8065	2085	40	35	62.76	Yes	Yes	Yes	No	No	Yes	0.9192	8.702	102.8	0.7071	1.642	15.75	17.29	22.56	1.984	0.7778	11.51	7.845	1	76	497353.5222
55075	Male	35	Mexican American	NA	26.21	0	27	5771	4840	4.515	0.538	0.838676139	13781	5375	32	32	74.26	Yes	No	No	No	No	No	0.9192	7.101	156.8	1.149	2.381	29.52	24.53	46.29	2.189	1.471	25.16	5.345	2	88	660847.0325
55079	Male	50	Other Hispanic	3.69	35.4	0	17.5	7364	5677	4.536	1.785	0.770912548	13562	4763	17	18	134.37	Yes	No	No	No	No	No	0.9192	5.808	136.3	1.331	3.007	30.08	20.24	19.83	2.103	1.143	38.1	13.24	2	79	364494.8028
55086	Female	32	Non-Hispanic White	2.31	23.81	0	9	3632	3025	2.861	0.431	0.832874449	7435	3260	19	19	56.58	Yes	Yes	No	No	No	Yes	0.9192	2.02	34.48	0.7071	0.7071	4.805	9.703	57.81	0.9192	0.7778	7.35	3.8	2	82	1865439.279
55094	Male	53	Non-Hispanic White	1.3	26.29	0	18	4713	3343	3.621	-0.523	0.709314662	7875	2252	157	149	84.86	NA	Yes	No	No	No	Yes	0.9192	16.19	284.2	2.465	6.341	54.36	63.69	98.68	4.794	3.417	604.2	85.34	2	81	645789.9147
55105	Female	22	Other Hispanic	1.37	22.51	0	10	2721	2510	2.546	-0.105	0.92245498	5773	3788	18	27	54.81	Yes	No	No	No	No	No	0.9192	4.097	81.78	0.7	1.702	16.12	16.96	50.97	1.536	1.406	13.59	4.796	2	82	792915.4678
55119	Female	52	Non-Hispanic White	0.87	27.39	1	6.5	3149	2024	2.79	-1.709	0.642743728	5696	980	13	17	81.33	Yes	No	No	No	No	Yes	0.9192	7.245	97.01	0.7	1.5	15.64	30.19	111.8	2.098	1.277	27.37	26.76	2	75	471301.4407
55123	Female	31	Mexican American	1.16	35.09	0	49.5	3324	2815	2.772	0.126	0.846871239	5455	3488	6	21	55.69	NA	No	No	No	No	No	0.9192	9.159	139.2	0.7	2.501	24.42	22.53	23.46	2.509	0.7778	12.3	4.017	1	89	151105.3278
55143	Male	36	Non-Hispanic Black	2.04	35.02	0	17	5032	4039	4.301	-0.444	0.802662957	11989	3857	37	31	88.4	Yes	No	No	No	No	No	2.263	4.304	89.77	1.697	1.697	18.49	19.08	95.47	2.263	1.909	155.5	11.81	2	83	820717.882
55150	Male	37	Other Hispanic	2.77	30.28	1	11	4422	3391	4.892	-2.171	0.76684758	8598	2815	21	13	70.72	Yes	No	No	No	No	No	0.9192	19.2	351.4	3.999	5.841	73.89	63.76	75.4	5.405	2.288	22.27	12.62	1	81	794971.1057
55156	Female	28	Non-Hispanic Black	0.98	33	0	7	3562	2965	3.139	-0.394	0.832397529	8400	2869	15	21	73.37	Yes	No	No	No	No	No	0.9192	5.773	118.8	0.7	2.678	21.08	41.57	63.87	2.521	1.173	9.74	8.741	1	84	733871.7342
55158	Female	61	Non-Hispanic White	4.67	36.35	0	18	3821	2693	2.548	0.336	0.704789322	8892	1648	20	18	67.18	Yes	Yes	Borderline	No	No	No	0.9192	3.323	49.82	0.7	0.7	10.23	11.41	31.08	0.9192	0.7778	39.56	10.8	2	75	1687392.463
55167	Female	43	Non-Hispanic White	1.81	25.39	0	11	3934	2515	2.764	-0.596	0.639298424	5585	1325	9	15	66.3	No	No	No	No	No	No	0.9192	10.65	200.4	2.191	3.45	42.25	38.59	165.5	2.83	1.245	17.61	15.95	2	83	526905.0836
55172	Male	37	Other Race	0.98	22.67	1	3.5	3767	3143	4.987	-2.594	0.834350942	8884	3485	21	26	93.7	Yes	No	No	No	No	Yes	0.9192	5.06	116.3	0.7	1.893	23.1	41	52.24	2.676	1.956	21.07	14.34	2	83	451652.0041
55177	Male	47	Mexican American	NA	27.96	0	12.5	6183	3855	3.976	-0.204	0.623483746	8451	1812	38	30	94.59	Yes	No	No	No	No	Yes	0.9192	7.521	128	0.7071	4.037	82.58	37.51	64.95	21.75	3.322	19.33	47.17	2	85	351861.7639
55185	Female	29	Non-Hispanic White	1.09	23.28	0	10	3881	3324	3.204	0.266	0.856480289	8843	3936	24	28	58.34	Yes	No	No	No	No	No	0.9192	2.123	40.95	0.7	0.7	8.395	11.27	42.36	0.9192	0.7778	9.308	3.187	2	85	817463.4473
55189	Male	64	Non-Hispanic White	NA	24.93	0	19	4704	2651	3.34	-1.305	0.563562925	8496	696	27	26	95.47	Yes	No	No	No	No	Yes	1.72	10.84	166.2	1.888	3.17	33.48	34.45	168.1	2.701	2.18	17.34	189.2	2	85	1591913.608
55194	Female	75	Non-Hispanic White	5	42.75	0	6	2991	2199	1.829	1.13	0.735205617	6616	1340	24	28	199.78	No	Yes	No	No	No	No	0.9192	14.63	129.9	0.7	2.208	18.15	38.2	60.43	2.369	1.835	15.58	13.86	2	76	921843.4726
55196	Male	60	Other Hispanic	1.11	33.14	0	5.5	4693	3439	3.341	0.196	0.732793522	9257	2426	201	191	76.02	Yes	No	No	No	No	Yes	0.9192	8.82	95.86	0.7071	1.133	15.12	15.32	32.09	0.9192	0.7778	12.39	22.89	2	86	165274.4432
55198	Male	53	Other Hispanic	5	31.06	0	8	5066	3796	3.071	1.654	0.74930912	9260	3045	21	29	106.08	Yes	No	No	No	No	No	0.9192	5.229	118.9	0.7071	2.364	26.85	26.55	153.6	2.105	1.718	20.67	24.61	2	87	276225.7467
55208	Male	48	Mexican American	2.12	22.71	0	23	4270	3052	3.621	-1.078	0.714754098	5502	2556	28	23	78.68	Yes	Yes	Yes	No	No	No	0.9192	25.09	357.5	3.063	5.097	55.38	77.74	302.1	5.43	3.676	22.3	27.16	1	88	384535.8782
55210	Female	20	Other Race	2.72	26.27	0	28	4160	3524	3.471	0.107	0.847115385	8032	3899	8	20	81.33	Yes	No	No	No	No	No	0.9192	6.509	94.23	0.7	1.7	17.02	14.85	38.58	0.9192	1.379	36.58	1.414	1	86	782513.8488
55214	Male	38	Mexican American	0.74	32.26	0	22.5	4229	3661	3.8	-0.268	0.865689288	11729	4338	21	19	71.6	Yes	No	No	No	No	Yes	0.9192	6.195	131.4	1.193	2.348	23.08	24.37	36.87	2.186	1.139	12.99	3.458	3	86	521515.335
55226	Female	21	Mexican American	0.66	24.98	0	7	2954	2651	2.705	-0.153	0.897427217	5768	3712	14	19	55.69	Yes	No	No	No	No	No	0.9192	4.779	86.57	0.7	1.788	17.63	16.81	28	1.58	0.7778	16.45	2.186	2	78	790131.6957
55244	Male	72	Non-Hispanic Black	1.35	31.09	0	59	3643	2551	2.715	-0.378	0.700247049	7921	1358	30	63	71.6	Yes	No	No	No	No	Yes	0.9192	15.49	890	5.908	13.45	413.3	118.5	55.49	22.34	2.901	9.648	39.44	1	83	305276.2938
55246	Female	42	Non-Hispanic White	4.23	20.19	0	7	3548	2705	3.034	-0.724	0.762401353	7117	2220	16	24	68.95	No	No	No	No	No	No	0.9192	5.187	63.74	0.7071	1	9.708	13.19	21.84	0.9192	0.7778	9.504	10.73	2	75	2660970.421
55250	Female	24	Non-Hispanic White	3.17	48.87	0	9.5	3999	3546	3.339	0.472	0.88672168	8273	4664	17	18	67.18	Yes	No	No	No	No	No	0.9192	4.213	82.26	0.7071	0.7071	10.72	25.04	58.78	0.9192	0.7778	3.536	3.663	2	80	2559784.457
55251	Female	25	Other Hispanic	0.14	20.58	0	14.5	2972	2609	2.613	-0.007	0.877860027	7755	3602	15	21	53.92	Yes	No	No	No	No	No	0.9192	4.097	81.78	0.7	1.702	16.12	16.96	50.97	1.536	1.406	13.59	4.796	2	79	792915.4678
55273	Male	53	Non-Hispanic White	2.12	18.32	0	8.5	3984	3117	3.375	-0.51	0.782379518	4258	3033	171	163	74.26	Yes	No	No	No	No	Yes	0.9192	3.762	59.94	0.7071	1.158	9.549	18.81	145.4	0.9192	1.481	16.71	42.1	1	83	2889081.36
55276	Male	66	Other Race	5	22.99	0	112	4227	3238	3.002	0.513	0.766027916	8318	2680	18	20	86.63	Yes	Yes	No	No	No	No	0.9192	7.607	196.4	1.321	3.627	40.06	42.75	101.9	3.42	0.7778	7.62	19.45	1	85	685710.277
55285	Male	24	Other Hispanic	0.78	27.03	0	55	5193	4097	4	0.195	0.788946659	11619	3629	37	29	83.1	Yes	No	No	No	No	No	0.9192	14.07	140.7	1.74	2.279	25.07	20.95	33.93	1.989	1.567	13.8	9.252	2	77	696223.9966
55294	Male	68	Non-Hispanic White	1.85	29.67	1	3.5	3451	2056	3.036	-1.966	0.595769342	6103	773	21	24	105.2	NA	Yes	No	No	No	Yes	1.72	10.84	166.2	1.888	3.17	33.48	34.45	168.1	2.701	2.18	17.34	189.2	2	85	1591913.608
55297	Female	68	Non-Hispanic White	NA	26.58	0	16	2251	1791	1.781	0.028	0.795646379	5358	1586	19	21	69.84	No	No	No	No	No	No	1.346	13.33	206.8	0.7071	3.394	26.05	53.25	68.71	4.333	1.892	44.48	29.87	2	83	626361.2759
55308	Male	19	Non-Hispanic White	0.74	26.89	0	17	5767	5002	4.512	0.865	0.867348708	10643	5996	29	25	76.02	NA	No	No	NA	NA	NA	0.9192	7.265	202.8	1.559	4.125	50.58	43.82	99.8	3.982	1.462	10.75	2.591	1	79	417470.9184
55313	Female	73	Non-Hispanic White	NA	31.48	0	12.5	2243	1569	2.021	-1.204	0.699509585	4289	1077	23	25	73.37	Yes	Yes	No	No	Yes	No	0.9192	14.63	129.9	0.7	2.208	18.15	38.2	60.43	2.369	1.835	15.58	13.86	2	76	921843.4726
55319	Female	73	Non-Hispanic White	1.11	27.22	0	27	2437	1847	2.021	-0.465	0.757899056	5919	1679	19	24	54.81	No	Yes	No	No	Yes	No	0.9192	7.464	105.9	0.7071	1.397	15.31	15.89	14.63	0.9192	3.395	715.9	180.7	2	80	1086426.169
55321	Female	19	Other Hispanic	0.85	21.6	0	17	3234	2592	2.632	-0.119	0.80148423	6136	2299	19	19	47.74	NA	No	No	NA	NA	NA	0.9192	6.589	242.1	1.295	6.175	66.98	51.25	44.59	6.14	1.31	13.42	2.488	1	77	326800.1635
55324	Male	46	Non-Hispanic White	3.82	37.14	0	7	5261	4693	3.834	1.608	0.892035735	11822	6711	17	18	53.92	Yes	Yes	Yes	No	No	Yes	0.9192	4.227	64.93	0.7	1.205	8.85	15.67	56.97	1.317	1.687	12.37	29.84	2	79	2189564.588
55331	Male	56	Non-Hispanic White	3.28	26.84	0	20	4983	3343	3.382	-0.084	0.670880995	9815	1822	13	20	81.33	No	No	No	No	No	No	0.9192	14.11	328.5	1.736	4.395	53.48	47.64	138.3	3.794	1.418	20.21	32.8	1	77	2555478.438
55332	Female	74	Non-Hispanic White	0.89	41.41	0	22.5	1819	1728	1.928	-0.558	0.949972512	6153	3376	15	20	75.14	Yes	Yes	Yes	No	No	No	0.9192	7.248	129	1.287	2.73	29.23	23.32	23.17	2.194	0.7778	15.03	78.64	1	80	463836.4044
55333	Female	31	Non-Hispanic Black	0.05	20.71	0	3.5	2828	2422	2.866	-1.112	0.856435644	6937	2487	62	171	64.53	Yes	Yes	No	No	No	Yes	0.9192	8.076	192.2	1.507	3.941	43.92	30.33	27.99	3.014	1.664	11.12	3.737	2	84	625559.616
55338	Male	22	Mexican American	1.12	22.61	0	13.5	4902	4211	4.226	-0.03	0.859037128	11641	4926	15	25	76.91	Yes	No	No	No	No	No	0.9192	7.895	129.6	1.052	2.035	21.14	19.8	22.68	0.9192	0.7778	9.449	1.414	3	86	438693.3138
55353	Male	45	Non-Hispanic Black	5	35.81	1	12	2978	2461	3.574	-2.116	0.826393553	7076	2188	37	22	93.7	No	Yes	No	No	No	No	0.9192	8.684	210.9	1.531	3.886	41.25	37.33	73.72	3.418	5.809	31.94	25.99	2	75	852136.6888
55354	Male	19	Non-Hispanic White	0.28	36.3	0	5.5	6339	4750	4.409	0.617	0.749329547	9102	3952	39	26	65.42	NA	Yes	No	NA	NA	NA	0.9192	7.265	202.8	1.559	4.125	50.58	43.82	99.8	3.982	1.462	10.75	2.591	2	80	417470.9184
55358	Female	28	Mexican American	1.2	36.23	0	11	3716	3240	2.707	1.475	0.871905274	6974	4109	13	13	44.2	Yes	No	No	No	No	No	0.9192	5.578	99.56	0.7	2.223	21.18	20.63	25.89	2.021	1.123	17.25	2.314	2	88	423421.1606
55368	Male	51	Non-Hispanic Black	3.43	25.32	0	97.5	4295	3531	3.44	0.18	0.822118743	9694	4275	18	26	83.1	Yes	No	No	No	No	No	0.9192	10.74	216.1	1.801	5.138	48.12	50.8	41.64	4.853	1.944	18.17	18.34	2	79	689321.0791
55382	Female	44	Non-Hispanic Black	1.02	31.13	0	16	2491	1961	2.475	-1.376	0.787234043	3737	1764	16	16	51.27	NA	No	No	No	No	No	1.392	10.15	233.7	2.002	5.738	54.67	37.41	16.49	3.497	1.123	16.3	6.022	2	82	810991.7357
55394	Male	18	Non-Hispanic Black	NA	38.27	0	3.5	5282	4192	5.134	-1.424	0.793638773	8944	3766	58	56	91.05	NA	No	No	NA	NA	NA	2.263	2.546	59.81	1.697	1.697	9.817	15.97	38.39	2.263	1.909	12.55	3.465	2	78	482690.7485
55402	Female	29	Other Hispanic	1.63	26.66	0	3.5	4486	3624	3.176	1.038	0.807846634	7986	3388	13	17	62.76	Yes	No	No	No	No	Yes	0.9192	4.097	81.78	0.7	1.702	16.12	16.96	50.97	1.536	1.406	13.59	4.796	1	75	792915.4678
55417	Female	52	Other Race	2.81	24.47	1	34.5	2492	1430	2.306	-2.318	0.573836276	4084	517	21	25	85.75	Yes	No	No	No	No	No	0.9192	11.27	175.5	1.294	3.143	37.53	29.88	67.64	2.952	1.276	15.08	29.64	2	86	2458759.255
55424	Female	47	Non-Hispanic White	1.26	25.9	0	3.5	3569	2115	2.838	-1.629	0.59260297	5044	1044	22	38	69.84	Yes	No	No	No	No	Yes	0.9192	7.245	97.01	0.7	1.5	15.64	30.19	111.8	2.098	1.277	27.37	26.76	1	77	471301.4407
55435	Female	46	Other Race	NA	27.27	0	16.5	5037	3796	3.103	1.535	0.753623188	8477	3078	35	30	63.65	No	No	No	No	No	No	0.9192	11.27	175.5	1.294	3.143	37.53	29.88	67.64	2.952	1.276	15.08	29.64	1	81	2458759.255
55446	Female	53	Non-Hispanic White	0.65	30.86	0	19.5	2950	2404	2.627	-0.544	0.814915254	8035	2805	24	25	76.02	No	No	No	No	Yes	No	2.116	12.51	304.9	2.706	4.449	61.07	53.3	147	4.265	1.737	17.01	14.37	1	86	575077.6073
55453	Male	37	Mexican American	0.93	25.06	0	7.5	6037	4611	4.724	-0.177	0.763789962	11591	3828	48	31	96.36	Yes	No	No	No	No	No	0.9192	11.73	259	0.7	5.157	47.1	58.28	69.22	4.921	1.975	18.45	6.18	1	75	948769.0063
55458	Male	22	Non-Hispanic White	1.81	26.95	0	9	5696	4783	4.548	0.403	0.839712079	10182	5073	20	17	66.3	No	Yes	No	No	No	No	0.9192	7.095	246.9	1.607	5.687	63.86	70.73	134	6.014	1.511	55.82	6.023	2	77	757116.6433
55459	Male	36	Other Hispanic	NA	23.91	0	55.5	4485	3410	3.396	0.03	0.760312152	8460	2781	42	31	96.36	Yes	No	No	No	No	No	0.9192	3.782	57.29	0.7	0.7	9.662	8.871	29.27	0.9192	1.42	20.6	11.4	2	85	382454.1966
55471	Male	38	Non-Hispanic White	3.28	32.68	0	18	4125	3008	3.635	-1.231	0.729212121	9747	2090	45	20	93.7	Yes	No	No	No	No	No	0.9192	7.204	138.8	1.601	2.872	32.93	28.34	59.03	2.597	9.862	32.2	10.2	2	83	1889262.151
55477	Male	33	Mexican American	1.94	30.94	0	27	5288	4646	3.893	1.487	0.878593041	11245	6225	27	21	79.56	Yes	No	No	No	No	Yes	0.9192	7.101	156.8	1.149	2.381	29.52	24.53	46.29	2.189	1.471	25.16	5.345	1	81	660847.0325
55503	Male	35	Mexican American	1.36	31.79	0	42	5270	3699	3.472	0.491	0.701897533	9481	2034	30	22	67.18	Yes	No	No	No	No	Yes	0.9192	17.22	357.6	2.029	6.309	60.82	52.36	45.48	4.92	2.606	20.52	7.857	2	86	748277.575
55504	Female	46	Non-Hispanic Black	0.69	31.55	1	8.5	1260	1238	2.685	-3.349	0.982539683	3281	2240	19	21	52.16	NA	No	No	No	No	No	0.9192	9.399	243.7	0.7	4.803	36.86	51.4	35.11	4.239	2	11.05	36.27	2	82	711653.6087
55505	Female	39	Mexican American	1.04	21.73	0	100.5	3450	2572	2.66	-0.235	0.745507246	7544	2014	22	34	50.39	No	No	No	No	No	No	0.9192	7.758	121.4	0.7	1.971	21.57	19.02	21.22	1.795	0.7778	10.85	2.703	1	82	464952.2186
55506	Male	30	Other Hispanic	NA	32.91	0	8	4620	3923	3.57	0.754	0.849134199	10041	4581	71	34	85.75	Yes	No	No	No	No	No	0.9192	6.754	170.8	2.054	3.988	49.99	36.35	42.12	3.737	2.524	21.56	4.982	2	78	953096.6861
55510	Female	21	Mexican American	5	29.79	0	9.5	3683	3290	3.05	0.593	0.893293511	8383	4615	18	24	61	Yes	No	No	No	No	No	0.9192	6.566	114.8	0.7	2.58	23.53	28.45	42.86	2.448	0.7778	21.66	1.414	2	88	529777.8302
55511	Female	73	Other Hispanic	NA	28.6	0	10	2294	1791	2.049	-0.689	0.780732345	5874	1555	19	20	68.07	No	Yes	Yes	No	No	No	0.9192	7.349	98.96	0.7	2.082	24.48	17.89	33.37	2.192	0.7778	9.986	22.74	1	82	352606.7121
55516	Female	21	Non-Hispanic Black	2.51	28.64	0	17	3591	3104	3.295	-0.439	0.86438318	9675	3654	14	17	68.95	No	No	No	No	No	No	0.9192	5.847	194.4	1.633	3.917	45.05	37.9	29.52	3.362	1.497	13.51	3.714	2	81	1038800.186
55533	Male	49	Non-Hispanic White	3.4	33.87	0	3.5	4847	3795	4.126	-0.542	0.782958531	9136	3204	88	63	101.66	Yes	No	No	No	No	Yes	0.9192	10.01	355.7	2.595	10.13	97.87	70.85	133.5	8.639	1.567	14.96	78.02	2	79	564245.5688
55536	Female	53	Mexican American	1.93	27.96	0	12.5	3537	3112	2.452	1.75	0.879841674	7202	3906	21	26	53.92	Yes	No	No	No	No	No	0.9192	10.02	183.5	1.447	3.634	40.88	32.38	29.54	3.559	1.363	16.4	9.994	1	87	319717.7481
55558	Male	20	Non-Hispanic White	4.54	23.96	0	21	6845	5366	4.797	0.954	0.783929876	10580	4694	48	31	113.15	Yes	No	No	No	No	No	0.9192	10.06	312.5	2.575	9.804	78.33	66.64	96.47	5.792	3.339	15.59	7.026	1	79	2275552.043
55563	Male	61	Non-Hispanic Black	4.37	31.93	0	30	3722	2772	3.344	-1.103	0.744760881	7557	2101	21	22	113.15	Yes	Yes	No	No	No	Yes	0.9192	5.424	84.9	0.7071	1.661	17.71	17.96	29.12	1.879	2.465	14.83	46.43	2	84	180668.2341
55576	Female	37	Mexican American	2.71	22.27	0	12	3504	2746	2.581	0.468	0.783675799	6371	2549	199	222	56.58	NA	No	No	No	No	No	0.9192	7.573	165.1	1.042	3.363	31.7	33.82	29.37	3.864	0.7778	37.71	14.41	1	75	510122.7405
55590	Female	26	Other Hispanic	5	19.98	0	3.5	3141	2737	2.813	-0.191	0.871378542	6509	3069	21	19	60.11	Yes	No	No	No	No	No	0.9192	4.097	81.78	0.7	1.702	16.12	16.96	50.97	1.536	1.406	13.59	4.796	1	75	792915.4678
55592	Male	75	Non-Hispanic White	1.37	23.85	0	11.5	2934	2012	2.638	-1.435	0.685753238	7575	1009	17	28	91.94	Yes	Yes	Yes	Yes	Yes	Yes	2.263	6.518	87.67	1.697	1.697	14.69	10.15	27.37	2.263	1.909	16.55	32.32	2	76	275397.6174
55600	Male	71	Non-Hispanic White	5	23.81	0	33.5	4677	3211	2.972	0.509	0.686551208	8658	1815	20	22	99.89	NA	Yes	No	No	No	Yes	1.98	9.1	174	1.485	2.604	21.25	39.88	221.5	3.387	1.697	7.778	21.99	3	86	693835.2089
55605	Female	72	Non-Hispanic White	2.06	18.9	0	15.5	3014	2766	2.286	1.203	0.917717319	7718	3740	25	25	53.92	No	No	No	No	No	No	0.9192	9.593	202.6	1.369	3.926	45.01	32.79	43.75	3.173	0.7778	10.89	190	1	80	835404.8921
55607	Female	70	Other Hispanic	2.54	25.03	0	21	2655	1876	1.989	-0.307	0.706591337	4040	1142	19	23	60.11	Yes	Yes	No	No	No	No	0.9192	8.081	146.6	1.21	2.654	27.6	32.58	41.69	3.869	1.417	21.55	35.21	2	83	239842.2067
55613	Male	26	Other Hispanic	5	26.63	0	9	6042	5455	4.196	2.404	0.902846739	13236	6682	31	21	92.82	Yes	No	No	No	No	Yes	0.9192	12.65	252.8	1.573	3.808	39.03	44.87	52.26	2.864	1.224	28.66	5.247	2	89	280048.1486
55620	Male	40	Mexican American	0.85	32.38	0	23	3098	2457	3.191	-1.613	0.793092318	7161	2339	55	28	83.1	No	No	No	No	No	No	0.9192	7.441	93.4	0.7	1.81	18.2	19.18	44.43	2.633	1.787	20.59	36.09	1	81	403588.1817
55638	Female	37	Non-Hispanic White	NA	30.4	0	12	3554	2690	2.625	0.176	0.756893641	6584	2144	15	22	59.23	No	No	No	No	No	No	0.9192	5.69	92.14	0.7071	1.512	17.05	16.17	34.27	1.366	0.7778	16.6	30.44	2	89	239161.4914
55647	Male	37	Mexican American	2.71	35.05	0	14	4301	3526	3.307	0.5	0.819809347	10869	3881	25	28	70.72	Yes	No	No	No	No	No	0.9192	17.22	357.6	2.029	6.309	60.82	52.36	45.48	4.92	2.606	20.52	7.857	2	76	748277.575
55665	Female	53	Other Hispanic	NA	31.42	0	13	1774	1735	2.055	-0.955	0.978015784	5932	2619	36	33	41.55	No	No	Yes	No	No	No	0.9192	5.539	94.01	0.7	1.983	20.77	16.69	14.26	1.723	1.207	22.71	12.9	2	78	328164.9808
55666	Male	41	Non-Hispanic White	0.78	23.86	0	3.5	4703	3624	3.711	-0.176	0.770571975	8681	3138	19	19	74.26	Yes	No	Yes	No	No	Yes	0.9192	4.971	95.75	0.7	1.764	18.39	18.87	38.79	1.667	2.487	19.59	22.27	2	75	493108.1029
55670	Female	31	Non-Hispanic Black	2.72	25.42	0	10	3294	2759	2.827	-0.173	0.837583485	7825	2996	12	20	68.07	Yes	No	No	No	No	No	0.9192	6.173	181.7	1.603	4.197	59.54	24.25	24.65	3.126	0.7778	10.62	4.759	1	83	930984.9982
55672	Female	39	Mexican American	0.07	20.1	0	41	3856	3185	2.7	1.293	0.825985477	6990	3195	25	19	59.23	Yes	Yes	No	No	No	Yes	0.9192	6.046	109.4	0.7071	2.483	22.68	23.83	47.07	2.263	0.7778	17.36	5.008	1	75	656850.7864
55685	Male	60	Non-Hispanic White	4.67	38.66	0	5.5	4136	3323	2.793	1.268	0.803433269	8495	3295	27	19	76.91	Yes	Yes	No	No	Yes	No	0.9192	8.701	127.1	0.7071	1.568	17.46	19.1	34.39	0.9192	1.419	11.43	40.99	2	81	1523901.969
55690	Male	32	Non-Hispanic Black	1.72	25.7	0	13.5	4802	3986	4.359	-0.631	0.830070804	7518	4375	74	54	98.12	Yes	No	No	No	No	No	2.333	2.616	74.67	1.768	1.768	19.22	14.69	18.6	2.333	1.98	17.7	3.536	2	78	789987.5688
55691	Male	64	Non-Hispanic Black	5	26.08	0	55.5	4526	3366	3.526	-0.285	0.743703049	11657	2214	20	19	126.41	Yes	Yes	No	No	No	Yes	0.9192	8.269	149.1	1.574	2.533	33.55	18.84	21.31	1.738	0.7778	6.366	23.8	2	78	224481.8162
55693	Male	19	Mexican American	2.4	23.29	0	6	5444	4738	3.767	2.099	0.870315944	9886	5074	15	25	76.02	NA	No	No	NA	NA	NA	0.9192	5.369	107.3	0.7071	1.244	17.67	17.65	35.02	1.428	0.7778	12.64	1.414	1	88	298891.3577
55703	Male	50	Mexican American	0.54	24.12	0	12	4306	3587	3.386	0.419	0.833023688	8120	4645	48	31	65.42	Yes	No	No	No	No	Yes	0.9192	13.41	189.5	1.49	3.979	30.12	59.59	187.8	3.982	2.402	33.71	13	3	86	267882.8252
55706	Male	26	Non-Hispanic White	1.07	20.11	1	11.5	3297	2908	4.387	-2.493	0.882013952	8353	3690	14	21	79.56	Yes	No	No	No	No	Yes	4.473	14.39	449.7	2.928	9.388	101.7	58.64	48.79	5.654	0.7778	12.08	4.746	2	80	847708.8145
55716	Male	19	Mexican American	0.05	20.52	0	3.5	4269	3821	3.603	0.478	0.89505739	9279	4635	21	25	96.36	NA	No	No	NA	NA	NA	0.9192	9.587	255.6	1.409	3.919	47.61	40.24	73.79	3.933	1.692	18.11	3.764	2	75	432597.143
55717	Female	72	Other Race	1.13	28.1	0	10	2875	2443	1.74	2.325	0.84973913	6181	2717	14	21	60.11	NA	Yes	No	No	No	No	0.9192	10.81	174.1	0.7	3.274	34.36	33.1	34.83	3.486	1.289	21.96	19.3	1	85	1195830.815
55721	Male	60	Non-Hispanic White	NA	28	0	18	4900	3800	3.449	0.678	0.775510204	10596	3303	36	34	99.89	Yes	No	No	No	No	No	0.9192	4.52	76.44	0.7071	1.24	19.35	14.76	30.68	2.086	1.984	33.29	31.86	2	77	1667653.94
55724	Male	19	Other Hispanic	1.13	20.7	0	19	4178	4036	4.089	-0.094	0.966012446	9464	7514	18	25	60.11	NA	No	No	NA	NA	NA	0.9192	3.53	92.86	0.7	1.315	15.37	14.26	30.75	0.9192	0.7778	13.72	1.414	1	76	323735.4055
55725	Female	75	Non-Hispanic Black	2.75	28.47	0	34	1929	1408	1.994	-1.545	0.729911871	4500	920	17	19	86.63	No	Yes	No	No	No	Yes	0.9192	9.539	209.8	1.431	5.637	43.84	39.11	43.41	3.071	0.7778	12.13	25.85	2	81	431905.6641
55734	Male	38	Non-Hispanic White	5	35.02	0	39	5154	3876	4.211	-0.57	0.752037253	10121	3033	28	19	95.47	Yes	Yes	No	No	Yes	No	0.9192	7.204	138.8	1.601	2.872	32.93	28.34	59.03	2.597	9.862	32.2	10.2	2	78	1889262.151
55737	Female	72	Other Hispanic	NA	35.02	0	17	2815	2128	1.743	1.263	0.755950266	3574	1924	23	29	76.02	NA	Yes	No	No	No	No	0.9192	7.349	98.96	0.7	2.082	24.48	17.89	33.37	2.192	0.7778	9.986	22.74	2	82	352606.7121
55753	Male	67	Non-Hispanic White	4.94	30.52	0	81.5	3371	2360	2.591	-0.565	0.700088994	8275	1307	24	24	78.68	Yes	No	No	No	No	No	0.9192	8.701	127.1	0.7071	1.568	17.46	19.1	34.39	0.9192	1.419	11.43	40.99	2	76	1523901.969
55755	Female	44	Non-Hispanic Black	2.18	33.3	0	13	2444	1969	2.579	-1.556	0.805646481	6365	1995	17	25	68.95	Yes	Yes	No	No	No	Yes	0.9192	9.399	243.7	0.7	4.803	36.86	51.4	35.11	4.239	2	11.05	36.27	1	78	711653.6087
55762	Male	29	Other Hispanic	0.09	30.26	0	25.5	4399	3700	3.475	0.498	0.84110025	9205	4519	45	27	61	Yes	No	No	No	No	No	0.9192	12.65	252.8	1.573	3.808	39.03	44.87	52.26	2.864	1.224	28.66	5.247	2	88	280048.1486
55776	Male	43	Non-Hispanic White	1.22	26.28	0	10	4419	3510	3.525	-0.03	0.794297352	11205	3093	24	23	72.49	Yes	No	No	No	No	Yes	0.9192	3.29	58.63	0.7	0.7	10.94	9.467	77.45	0.9192	0.7778	7.897	35.06	2	78	600192.9984
55783	Female	52	Non-Hispanic White	5	28.99	0	13	3670	2938	2.81	0.297	0.800544959	8775	3097	18	21	84.86	Yes	No	No	No	No	No	0.9192	7.729	146.4	1.484	2.626	24.69	25.41	54.43	2.087	0.7778	8.8	19.94	1	79	2286466.834
55786	Female	18	Mexican American	NA	19.82	0	8.5	3121	2779	2.805	-0.068	0.890419737	7275	3405	12	20	44.2	NA	No	No	NA	NA	NA	0.9192	6.123	120.4	0.7071	1.721	22.37	20.46	25.02	1.719	0.7778	6.137	1.414	2	78	342957.6106
55789	Male	56	Other Hispanic	4.12	25.08	0	23	4776	3664	3.145	1.118	0.767169179	10543	3023	23	18	86.63	Yes	No	Yes	No	No	Yes	0.9192	14	346.5	2.95	7.857	81.51	72.06	91.24	6.501	2.11	28.01	38.47	2	78	379631.1128
55796	Female	72	Non-Hispanic Black	5	29.26	0	14	2407	1813	1.793	0.052	0.753219776	5847	1379	20	24	55.69	Yes	Yes	No	No	No	No	0.9192	10.18	148.3	1.311	2.586	26.01	29.86	48.89	2.436	1.38	19.7	12.98	1	87	516135.8781
55829	Female	28	Non-Hispanic White	5	23.3	0	5	3163	2636	3.018	-0.907	0.833386026	7089	2899	16	19	47.74	Yes	No	No	No	No	No	0.9192	4.213	82.26	0.7071	0.7071	10.72	25.04	58.78	0.9192	0.7778	3.536	3.663	2	82	2559784.457
55831	Female	74	Non-Hispanic White	2.51	27.64	0	16	3260	2240	2.232	0.02	0.687116564	8231	1168	18	23	79.56	Yes	No	No	No	Yes	Yes	0.9192	7.248	129	1.287	2.73	29.23	23.32	23.17	2.194	0.7778	15.03	78.64	2	80	463836.4044
55839	Female	35	Non-Hispanic White	5	22.41	0	8.5	4212	3392	2.898	1.236	0.805318139	8232	3117	9	18	58.34	Yes	No	No	No	No	No	0.9192	6.314	101.3	0.7071	1.997	21.82	31.68	280.6	2.507	1.308	14.48	8.088	1	76	1453679.003
55843	Female	22	Other Hispanic	1.45	30.29	0	9	3203	2571	3.056	-1.166	0.802684983	7065	2365	14	20	72.49	Yes	No	No	No	No	No	0.9192	5.096	148.3	0.7071	3.628	40.24	24.7	24.91	2.624	0.7778	8.44	2.494	1	84	593343.3627
55848	Female	55	Non-Hispanic Black	4.89	29.08	0	3.5	2655	2159	2.564	-0.968	0.813182674	5024	1986	17	21	69.84	No	No	Yes	No	No	No	0.9192	4.815	90.28	0.7	1.919	17.85	20.6	33.51	1.791	1.399	9.028	21.69	2	75	1002272.477
55854	Female	21	Non-Hispanic White	0.78	23.4	0	9	3776	3199	3.541	-0.712	0.847192797	7733	3706	16	16	61.88	Yes	No	No	No	No	Yes	0.9192	7.515	131.5	1.294	2.746	25.32	25.27	37.97	2.237	0.7778	9.497	3.815	1	80	652633.8572
55862	Male	47	Mexican American	3.17	30.36	0	12	4802	3779	3.334	0.95	0.786963765	10580	3441	61	30	109.62	Yes	No	Yes	No	No	No	0.9192	12.25	156.1	1.858	3.037	30.25	31.24	48.15	2.637	1.304	16.57	72.04	2	88	428060.7974
55869	Male	28	Mexican American	4.1	21.08	0	8.5	5219	4277	4.537	-0.432	0.819505652	10935	4302	17	21	80.44	Yes	No	No	No	No	Yes	0.9192	12.99	248.9	2.192	4.132	43.93	37.92	183	3.43	1.332	19.71	8.348	1	85	577019.0919
55871	Male	67	Non-Hispanic White	5	22.11	0	29.5	2673	2138	2.541	-0.991	0.799850355	8423	2307	41	35	76.91	Yes	No	No	No	Yes	Yes	0.9192	4.52	76.44	0.7071	1.24	19.35	14.76	30.68	2.086	1.984	33.29	31.86	2	78	1667653.94
55877	Male	54	Non-Hispanic White	1.3	33.61	0	13	5190	3477	4.015	-0.888	0.669942197	9555	1998	37	35	95.47	Yes	No	No	No	No	Yes	0.9192	15.08	310.5	2.141	5.641	55.44	88.56	252.6	5.241	2.569	17.12	29.42	2	83	706463.5361
55878	Female	20	Non-Hispanic White	3.28	26.03	0	17	4155	3803	3.475	0.707	0.915282792	8311	4843	19	25	103.43	No	No	No	No	No	No	0.9192	2.5	37.69	0.7071	0.7071	4.854	6.192	21.3	0.9192	0.7778	3.536	8.728	2	76	2270738.95
55880	Male	40	Mexican American	1.31	25.61	0	20.5	5052	4271	3.464	1.728	0.845407759	12538	4899	16	17	61.88	NA	No	No	No	No	Yes	0.9192	25.09	357.5	3.063	5.097	55.38	77.74	302.1	5.43	3.676	22.3	27.16	1	88	384535.8782
55883	Female	45	Other Hispanic	1.31	37.62	0	16	3717	3144	2.728	1.033	0.845843422	8227	3599	22	23	53.92	No	No	No	No	No	No	0.9192	7.817	196.6	0.9945	5.041	37.47	36.79	56.47	3.473	2.957	17.82	6.374	1	88	390740.1822
55892	Male	66	Non-Hispanic White	1.29	31.12	0	24.5	3708	2744	2.377	0.998	0.740021575	8255	2131	21	24	96.36	No	No	No	No	No	No	1.349	7.085	144.1	1.638	2.888	35.69	25.95	33.35	2.865	2.132	32.25	59.81	1	77	1458931.059
55893	Female	25	Mexican American	NA	45.65	0	8	4366	4009	2.927	2.838	0.918231791	10215	6549	20	19	60.11	Yes	No	No	No	No	Yes	0.9192	7.758	121.4	0.7	1.971	21.57	19.02	21.22	1.795	0.7778	10.85	2.703	2	85	464952.2186
55902	Female	39	Non-Hispanic Black	1.64	35.32	0	7	3221	2825	2.501	0.933	0.877056815	8637	4752	13	17	74.26	No	No	No	No	No	No	0.9192	6.173	181.7	1.603	4.197	59.54	24.25	24.65	3.126	0.7778	10.62	4.759	2	83	930984.9982
55903	Male	47	Non-Hispanic Black	NA	32.87	0	8	4161	3234	3.774	-0.991	0.777217015	11128	2779	28	36	110.5	Yes	No	No	No	No	Yes	0.9192	8.684	210.9	1.531	3.886	41.25	37.33	73.72	3.418	5.809	31.94	25.99	2	78	852136.6888
55912	Female	54	Non-Hispanic White	5	32.91	0	10.5	4081	3191	3.149	0.083	0.781916197	6769	2884	35	29	60.11	Yes	Yes	No	No	Yes	Yes	0.9192	4.155	70.54	0.7	1.324	13.79	11.49	28.48	0.9192	0.7778	9.739	27.13	2	79	2980185.947
55913	Female	55	Mexican American	NA	26.25	0	13	3046	2298	2.096	0.616	0.754432042	6727	1766	24	20	55.69	NA	No	No	No	No	No	0.9192	15.15	266.3	0.7071	5.899	55.89	56.37	77.24	5.18	1.386	21.43	16.31	2	86	211571.6498
55919	Male	19	Non-Hispanic Black	2.27	30.39	0	8.5	5428	4516	4.415	0.189	0.831982314	11843	4689	29	33	102.54	NA	No	No	NA	NA	NA	1.98	6.835	140.7	1.485	3.036	33.9	27.1	66.89	3.331	1.697	24.4	2.97	1	84	429966.5148
55920	Male	60	Non-Hispanic Black	1.77	33.85	0	15	4000	2990	3.52	-0.975	0.7475	8165	2113	34	31	71.6	Yes	Yes	Yes	No	No	Yes	0.9192	11.97	205	1.607	2.949	33.52	25.61	25.57	2.439	1.489	10.65	23.83	2	83	255488.1869
55922	Male	30	Non-Hispanic Black	5	26.19	0	8	5603	4493	4.435	0.094	0.801891844	10673	4228	69	40	76.91	Yes	No	No	No	No	No	0.9192	2.55	52.82	0.7	1.163	12.21	15.52	367.9	0.9192	1.34	42.49	8.934	2	84	601615.1572
55933	Female	37	Non-Hispanic White	4.8	28.53	0	23.5	4261	3503	3.192	0.689	0.822107487	9053	3645	21	20	57.46	No	No	No	No	No	No	0.9192	6.314	101.3	0.7071	1.997	21.82	31.68	280.6	2.507	1.308	14.48	8.088	1	86	1453679.003
55940	Male	32	Other Race	1.5	35.45	0	24.5	4212	3402	3.501	-0.217	0.807692308	9567	3367	69	38	71.6	Yes	Yes	No	No	No	No	0.9192	5.06	116.3	0.7	1.893	23.1	41	52.24	2.676	1.956	21.07	14.34	1	86	451652.0041
55951	Female	33	Other Race	3.43	26.04	0	16	4450	3320	3.191	0.294	0.746067416	8240	2549	13	18	54.81	Yes	No	No	No	No	Yes	0.9192	5.391	119.7	0.7	2.286	20.27	33.08	37.74	2.362	1.361	8.786	3.035	1	87	1971511.636
55954	Male	52	Non-Hispanic White	5	24.51	1	9	3424	1175	3.044	-3.826	0.343165888	3225	310	19	24	88.4	No	No	No	No	No	Yes	0.9192	5.133	88.18	0.7	1.355	13.81	26.23	48.32	2.555	2.02	14.59	83.95	2	76	2488802.017
55972	Female	63	Non-Hispanic White	5	20.95	0	9	3252	2526	2.204	0.886	0.776752768	6675	2113	18	20	63.65	Yes	No	No	No	No	Yes	0.9192	3.323	49.82	0.7	0.7	10.23	11.41	31.08	0.9192	0.7778	39.56	10.8	2	77	1687392.463
55974	Male	62	Mexican American	NA	36.56	0	34	3669	2449	2.632	-0.448	0.667484328	8386	1246	30	28	62.76	Yes	No	No	No	No	Yes	0.9192	13.03	201.3	1.786	3.865	36.54	41.45	58.06	3.35	2.07	12.59	30.54	2	80	153236.6237
56000	Male	32	Other Hispanic	2.77	26.41	0	14	4902	4148	3.362	1.808	0.846185231	9855	4619	13	19	69.84	Yes	No	No	No	No	Yes	0.9192	19.2	351.4	3.999	5.841	73.89	63.76	75.4	5.405	2.288	22.27	12.62	1	86	794971.1057
56005	Male	60	Other Hispanic	4.16	36.88	0	17	3360	2724	2.912	-0.43	0.810714286	7099	2940	89	101	89.28	Yes	Yes	Borderline	No	No	Yes	0.9192	8.82	95.86	0.7071	1.133	15.12	15.32	32.09	0.9192	0.7778	12.39	22.89	1	78	165274.4432
56015	Female	39	Non-Hispanic White	0.82	22.84	0	6.5	4488	3276	3.016	0.619	0.729946524	7015	2560	16	21	78.68	Yes	Yes	No	No	No	Yes	1.421	8.756	235.4	2.713	7.124	76.89	59.17	255	5.535	1.264	10.81	9.864	2	81	504556.5284
56017	Female	22	Other Race	1.09	61.2	0	3.5	3490	2718	3.474	-1.579	0.778796562	6625	2381	29	26	57.46	Yes	Yes	No	No	No	Yes	0.9192	6.509	94.23	0.7	1.7	17.02	14.85	38.58	0.9192	1.379	36.58	1.414	1	86	782513.8488
56024	Female	28	Non-Hispanic White	1.37	21.24	0	11	3956	3167	3.062	0.259	0.800556117	7245	2873	24	30	79.56	NA	No	No	No	No	No	0.9192	4.213	82.26	0.7071	0.7071	10.72	25.04	58.78	0.9192	0.7778	3.536	3.663	2	80	2559784.457
56030	Male	21	Mexican American	1.94	26.98	0	44	7515	5930	5.486	0.642	0.78908849	10700	5606	21	35	111.38	Yes	No	No	No	No	No	0.9192	7.895	129.6	1.052	2.035	21.14	19.8	22.68	0.9192	0.7778	9.449	1.414	1	89	438693.3138
56032	Male	66	Non-Hispanic White	5	19.31	0	28	4618	3485	3.167	0.663	0.754655695	9300	2760	31	37	83.1	Yes	No	No	No	No	No	0.9192	4.52	76.44	0.7071	1.24	19.35	14.76	30.68	2.086	1.984	33.29	31.86	2	87	1667653.94
56035	Male	55	Non-Hispanic Black	0.86	22.78	1	15.5	4822	2839	4.236	-2.128	0.588759851	6068	1134	17	24	91.05	Yes	No	No	No	No	No	0.9192	14.65	420.1	1.701	8.108	66.97	87.72	90.91	6.58	3.589	23.73	45.92	2	80	578645.7507
56039	Female	38	Other Hispanic	2.95	28.02	0	15.5	3436	2814	2.801	0.024	0.818975553	7190	2700	16	19	63.65	No	No	No	No	No	No	0.9192	5.964	74.51	0.7071	1.357	13.69	13.54	24.63	0.9192	0.7778	42.33	4.044	1	78	400647.0363
56044	Female	27	Non-Hispanic White	0.66	42.01	0	25	4243	2904	3.352	-0.978	0.6844214	6683	1687	15	18	57.46	Yes	No	No	No	No	Yes	0.9192	2.123	40.95	0.7	0.7	8.395	11.27	42.36	0.9192	0.7778	9.308	3.187	2	80	817463.4473
56048	Female	18	Non-Hispanic White	5	24.97	0	44	4799	3746	2.958	2.077	0.780579287	9404	3162	22	30	59.23	NA	No	No	NA	NA	NA	0.9192	4.412	91.01	0.7071	2.375	20.62	15.2	42.87	1.664	0.7778	9.426	2.361	1	77	1217739.405
56052	Male	47	Other Race	1.75	21.54	0	14	4374	3609	3.398	0.44	0.825102881	10564	3724	28	32	66.3	Yes	No	No	No	No	Yes	0.9192	13.46	198.6	2.131	3.003	35.6	32.49	45.21	3.192	1.412	53.88	7.349	1	86	2210949.623
56062	Female	55	Mexican American	0.96	29.91	0	14	4136	3472	2.88	1.308	0.839458414	7925	3815	26	29	52.16	Yes	No	No	No	No	Yes	0.9192	15.15	266.3	0.7071	5.899	55.89	56.37	77.24	5.18	1.386	21.43	16.31	2	88	211571.6498
56066	Male	60	Non-Hispanic Black	1.69	23.2	0	23.5	4728	3299	3.244	0.114	0.697758037	8802	2005	21	23	91.05	No	No	No	No	No	No	0.9192	25.27	796.9	7.779	27.25	236.1	143	201.9	16.34	2.537	15.95	56.05	1	85	200864.3442
56077	Male	19	Non-Hispanic Black	0.28	23.91	0	11	4901	4420	4.354	0.119	0.901856764	12981	6508	19	37	99.89	NA	No	No	NA	NA	NA	2.263	2.546	59.81	1.697	1.697	9.817	15.97	38.39	2.263	1.909	12.55	3.465	1	79	482690.7485
56084	Female	39	Non-Hispanic White	5	37.28	0	17	4382	3405	3.315	0.201	0.777042446	9482	2719	26	25	61	Yes	No	No	No	No	Yes	0.9192	6.314	101.3	0.7071	1.997	21.82	31.68	280.6	2.507	1.308	14.48	8.088	1	86	1453679.003
56107	Male	61	Non-Hispanic Black	3.55	19.81	1	28	4126	2847	4.078	-1.902	0.690014542	9094	1445	18	22	69.84	Yes	Yes	No	No	No	No	0.9192	25.27	796.9	7.779	27.25	236.1	143	201.9	16.34	2.537	15.95	56.05	2	86	200864.3442
56109	Female	36	Non-Hispanic White	1	38.06	0	11	4082	3538	3.02	1.248	0.866731994	8413	3761	21	22	53.92	Yes	No	No	No	No	No	0.9192	9.476	170.4	1.884	3.175	35.35	28.35	62.36	2.64	0.7778	12.16	4.909	1	77	560632.5579
56116	Female	40	Non-Hispanic White	2.33	37.33	0	6	3362	2746	2.678	0.188	0.816775729	8667	2752	18	27	71.6	Yes	Yes	No	No	No	Yes	0.9192	4.417	79.36	0.7	1.497	17.65	23.39	149.2	1.553	0.7778	11.7	16.36	1	76	1644759.549
56120	Female	72	Non-Hispanic White	5	29.37	0	8.5	2636	2142	1.732	1.342	0.812594841	4792	2341	24	24	76.02	Yes	No	No	No	No	No	0.9192	4.29	79.87	0.7	1.792	28.91	28.12	114.5	5.611	0.7778	31.32	25	2	78	1012768.17
56128	Female	61	Non-Hispanic White	2.77	26.2	1	9	2758	1151	2.281	-2.786	0.4173314	2935	294	19	22	61	Yes	Yes	Yes	No	No	Yes	0.9192	11.38	130.5	1.451	2.509	19.88	25.88	25.51	1.916	1.511	11.9	170.2	1	80	1370388.261
56132	Female	34	Other Race	1.72	22.82	1	18.5	2308	1475	2.862	-3.261	0.639081456	4719	703	13	20	59.23	Yes	No	No	No	No	No	0.9192	6.086	82.84	0.7	1.325	11.82	14.48	60.06	0.9192	0.7778	12.27	10.22	2	87	1280166.533
56138	Male	19	Mexican American	NA	22.87	0	11	5103	4287	3.174	2.883	0.840094062	9262	4568	21	27	67.18	NA	No	No	NA	NA	NA	0.9192	12.78	322.8	2.188	4.956	62.57	48.12	56.48	4.628	1.898	13.85	2.276	1	87	359252.5857
56140	Male	52	Other Hispanic	3.28	36.8	0	16	5322	4340	3.425	1.877	0.815482901	9690	4659	27	27	85.75	Yes	Yes	No	No	No	No	0.9192	14	346.5	2.95	7.857	81.51	72.06	91.24	6.501	2.11	28.01	38.47	1	87	379631.1128
56142	Female	23	Mexican American	1.94	20.87	0	26.5	4556	3534	3.473	0.123	0.775680421	6855	3094	16	23	64.53	Yes	No	No	No	No	No	0.9192	5.578	99.56	0.7	2.223	21.18	20.63	25.89	2.021	1.123	17.25	2.314	1	89	423421.1606
56146	Female	48	Non-Hispanic White	1.1	30.59	0	6.5	3797	3204	2.579	1.623	0.843824072	8423	4143	16	21	68.95	No	No	No	No	No	No	0.9192	10.65	200.4	2.191	3.45	42.25	38.59	165.5	2.83	1.245	17.61	15.95	2	80	526905.0836
56150	Female	52	Non-Hispanic Black	NA	40.46	0	15.5	3228	2552	2.968	-0.886	0.790582404	9212	2362	18	21	69.84	Yes	Yes	No	No	No	Yes	0.9192	3.222	47.42	0.7	0.7	8.054	8.607	15.21	0.9192	0.7778	8.255	7.064	2	87	749728.7438
56155	Male	41	Non-Hispanic White	0.45	27.16	0	11	5793	4102	4.548	-0.701	0.708095978	11248	2687	60	36	82.21	Yes	No	No	No	No	Yes	0.9192	4.971	95.75	0.7	1.764	18.39	18.87	38.79	1.667	2.487	19.59	22.27	1	76	493108.1029
56159	Female	49	Non-Hispanic White	5	32.27	0	6.5	4071	3279	2.779	1.202	0.805453206	8983	3266	15	19	65.42	Yes	No	No	No	No	No	0.9192	6.057	93.24	0.7	1.729	17.81	18.11	60.53	1.491	1.567	19.32	14.34	1	76	1907185.075
56161	Female	42	Mexican American	1.37	27.95	0	30.5	3358	2718	2.324	1.189	0.809410363	6825	2853	15	23	49.5	Yes	No	No	No	No	No	0.9192	5.276	95.86	0.7071	1.962	17.93	27.56	99.81	2.076	1.294	15.06	6.809	3	86	349237.4654
56163	Male	61	Mexican American	0.45	27.69	0	13.5	4293	3483	2.736	1.834	0.811320755	10925	3490	16	16	91.94	Yes	No	Yes	No	No	No	0.9192	13.03	201.3	1.786	3.865	36.54	41.45	58.06	3.35	2.07	12.59	30.54	1	88	153236.6237
56176	Male	61	Non-Hispanic Black	0.11	22.43	0	15	3497	2656	3.144	-0.991	0.75950815	8666	2060	24	26	82.21	Yes	Yes	No	No	No	No	0.9192	6.322	182.8	1.399	3.27	39.14	30.97	35.93	2.602	1.592	32.53	16.09	2	84	212044.4367
[truncated: 2,158 more rows]
